# Supplementary material for: High-Resolution Linkage Map and QTL Analyses of Fruit Firmness in Autotetraploid Blueberry
Source: Front Plant Sci. 2020 Nov 16;11:562171. doi: 10.3389/fpls.2020.562171 (PMC7701094; doi:10.3389/fpls.2020.562171)
Supplement: Supplementary file 1 [file Table_1.XLSX]

## Sheet: Sheet1
LG	SNP	Position	a	b	c	d	e	f	g	h
1	1_130024	0	o	o	o	|	o	|	|	|
1	1_209531	0.6	|	|	|	|	o	|	|	|
1	1_330242	0.6	|	|	|	|	o	|	|	|
1	1_592467	1	o	o	o	|	o	|	|	|
1	1_592494	1	o	o	o	|	o	o	o	|
1	1_592563	1.1	o	o	o	|	o	|	|	|
1	1_879544	1.1	|	|	|	|	o	o	o	|
1	1_879596	1.1	|	|	|	|	o	|	|	|
1	1_895679	2.1	o	|	|	|	o	|	|	|
1	1_895690	2.1	o	|	|	|	o	|	|	|
1	1_895699	2.1	|	o	o	|	|	o	o	|
1	1_895712	2.1	o	|	|	|	o	|	|	|
1	1_895734	2.1	o	o	o	|	o	o	o	|
1	1_895738	2.7	|	|	|	|	|	o	o	|
1	1_909639	3.1	|	|	|	|	o	|	|	|
1	1_909654	3.1	|	|	|	|	o	|	|	|
1	1_956361	3.1	o	o	o	o	o	o	o	|
1	1_956380	3.1	o	|	|	|	o	|	|	|
1	1_956396	3.1	o	o	o	o	o	o	o	|
1	1_1011542	3.1	o	|	|	o	o	|	|	|
1	1_1011601	3.1	o	|	|	o	o	|	|	|
1	1_1019751	3.1	|	|	|	o	|	|	|	|
1	1_1019756	3.1	|	|	|	o	|	|	|	|
1	1_1019768	3.1	|	|	|	|	o	|	|	|
1	1_1059154	3.1	o	|	|	o	o	|	|	|
1	1_1059162	3.1	o	o	o	o	o	o	o	|
1	1_1059174	3.1	|	o	o	|	|	|	|	|
1	1_1197640	3.1	o	o	o	o	o	o	o	|
1	1_1197725	3.4	|	o	o	o	|	|	|	|
1	1_1197740	3.4	|	o	o	|	|	|	|	|
1	1_1267598	3.7	o	|	|	o	o	|	|	|
1	1_1267632	3.7	o	|	|	|	|	|	|	|
1	1_1267643	3.7	|	o	o	|	|	o	o	|
1	1_1372179	3.9	o	|	|	|	|	|	|	|
1	1_1372213	4.1	|	|	|	o	|	|	|	|
1	1_1372225	4.1	o	|	|	|	|	|	|	|
1	1_1372230	4.1	|	|	|	|	o	|	|	|
1	1_1413197	4.1	o	|	|	|	o	o	o	|
1	1_1413221	4.1	o	|	|	|	|	|	|	|
1	1_1413228	4.1	|	|	|	|	|	o	o	|
1	1_1433035	4.2	o	o	o	o	o	o	o	|
1	1_1433037	4.2	|	|	|	|	o	|	|	|
1	1_1433118	4.2	o	o	o	|	o	o	o	|
1	1_1433128	4.2	|	o	o	|	|	|	|	|
1	1_1675082	4.2	o	o	o	o	o	o	o	|
1	1_1675085	4.2	o	o	o	o	o	o	o	|
1	1_1732028	5.2	|	|	|	|	|	o	o	|
1	1_1732042	5.2	|	o	o	|	|	|	|	|
1	1_1732057	5.2	o	o	o	o	o	o	o	|
1	1_1732070	5.2	|	o	o	|	|	|	|	|
1	1_2011365	6.2	o	|	|	o	|	|	|	o
1	1_2011374	6.2	|	o	o	|	o	o	o	|
1	1_2011392	7.1	|	|	|	o	|	|	|	|
1	1_2178652	7.6	|	|	|	o	|	|	|	|
1	1_2178673	7.6	|	|	|	o	|	|	|	|
1	1_2214551	7.6	|	o	o	|	|	|	|	|
1	1_2214553	7.6	o	|	|	|	|	|	|	|
1	1_2214612	7.6	|	|	|	o	o	o	o	o
1	1_2246504	7.6	o	o	o	o	|	o	o	|
1	1_2246516	7.6	|	|	|	|	o	|	|	|
1	1_2332493	7.6	o	|	|	|	|	|	|	|
1	1_2332562	8.1	|	o	o	|	|	o	o	|
1	1_2332591	8.1	o	o	o	|	o	o	o	o
1	1_2967358	10.2	|	|	|	o	|	|	|	|
1	1_2967380	10.2	o	|	|	o	|	|	|	|
1	1_2967381	10.2	o	o	o	|	o	o	o	o
1	1_2986078	10.2	o	o	o	|	o	o	o	o
1	1_2989739	10.2	o	o	o	|	|	o	o	o
1	1_3016053	10.4	o	|	|	|	|	|	|	|
1	1_3026906	10.4	|	|	|	o	|	|	|	|
1	1_3061088	10.9	|	|	|	|	|	o	o	|
1	1_3084216	10.9	o	o	o	|	o	o	o	o
1	1_3087287	11.4	o	o	o	|	o	o	o	|
1	1_3087322	11.4	o	o	o	|	o	o	o	|
1	1_3087333	11.4	o	o	o	|	o	o	o	|
1	1_3130921	12.3	o	|	|	|	|	o	o	|
1	1_3137205	12.3	o	o	o	|	|	|	|	o
1	1_3137209	12.3	|	|	|	|	o	|	|	|
1	1_3137227	12.3	|	o	o	|	|	|	|	o
1	1_3137239	12.5	o	o	o	|	|	|	|	o
1	1_3189521	12.5	|	o	o	|	|	o	o	|
1	1_3191347	12.5	o	o	o	o	|	o	o	o
1	1_3191371	12.5	o	|	|	o	|	|	|	|
1	1_3191387	12.5	o	o	o	o	|	o	o	o
1	1_3191411	12.5	o	o	o	o	|	o	o	o
1	1_3199479	12.5	o	|	|	o	o	o	o	|
1	1_3199483	12.5	o	|	|	o	o	o	o	|
1	1_3199537	12.8	|	|	|	o	|	|	|	|
1	1_3199538	12.8	o	|	|	|	o	o	o	|
1	1_3336364	14.2	o	o	o	|	o	o	|	|
1	1_3336373	14.2	o	|	|	|	|	|	|	|
1	1_3336423	14.2	o	o	o	|	o	o	|	|
1	1_3336434	14.2	|	|	|	o	|	|	o	|
1	1_3336449	14.2	|	|	|	|	|	o	|	|
1	1_3359897	14.2	|	|	|	o	|	|	|	o
1	1_3359949	14.2	|	|	|	|	|	|	o	|
1	1_3359964	14.2	|	|	|	|	o	o	|	|
1	1_3613976	14.3	|	|	|	|	|	|	o	|
1	1_3613996	14.3	|	|	|	o	|	|	|	|
1	1_3614026	14.3	|	|	|	|	|	|	|	o
1	1_3614061	14.3	|	|	|	|	|	|	o	|
1	1_3637318	14.3	|	|	|	|	|	|	o	|
1	1_3637355	14.3	|	o	o	|	|	|	|	|
1	1_3637384	14.3	|	|	|	o	|	|	o	|
1	1_3648460	14.3	|	o	o	|	|	|	|	|
1	1_3648561	14.3	|	|	|	o	|	|	|	|
1	1_3672121	14.3	|	|	|	|	o	o	o	|
1	1_3697023	14.7	o	o	o	|	|	|	|	|
1	1_3697025	14.7	o	|	|	|	|	|	|	|
1	1_3722723	14.7	|	|	|	o	|	|	|	|
1	1_3727938	14.7	o	o	o	o	|	|	o	o
1	1_3904518	15.3	o	|	|	|	|	|	|	|
1	1_3904528	15.3	o	o	o	|	o	o	o	o
1	1_3904540	15.3	|	|	|	o	|	|	|	|
1	1_3921784	15.3	|	o	o	|	|	|	|	|
1	1_3921787	15.3	|	|	|	|	|	|	o	|
1	1_3933223	15.3	|	o	o	|	o	o	|	|
1	1_3946744	15.4	|	|	|	|	|	|	o	|
1	1_3946793	15.5	|	|	|	|	|	|	|	o
1	1_4016474	15.5	|	o	o	|	|	|	|	|
1	1_4016502	15.5	|	|	|	|	|	|	|	o
1	1_4021329	15.5	|	|	|	|	o	o	|	|
1	1_4048156	15.5	|	|	|	|	|	|	o	o
1	1_4048178	15.5	o	|	|	|	|	|	|	|
1	1_4048180	15.5	|	|	|	|	|	|	o	o
1	1_4048189	15.5	|	o	o	o	o	o	o	o
1	1_4048194	15.5	|	o	o	o	o	o	o	o
1	1_4053154	15.5	|	o	o	|	|	|	|	|
1	1_4053172	15.5	|	|	|	|	|	|	o	|
1	1_4053185	15.6	|	|	|	|	o	o	|	o
1	1_4053190	15.6	|	|	|	|	o	o	|	o
1	1_4060365	15.6	o	|	|	|	|	|	|	|
1	1_4060369	15.6	o	o	o	|	o	o	o	o
1	1_4060382	15.6	|	|	|	o	|	|	|	|
1	1_4060389	15.6	|	|	|	|	o	o	|	|
1	1_4060441	15.6	|	|	|	|	o	o	|	|
1	1_4065892	15.6	|	|	|	o	|	|	|	|
1	1_4065935	15.6	|	|	|	|	o	o	|	|
1	1_4065940	15.6	|	|	|	|	o	o	|	|
1	1_4253164	16.4	|	|	|	|	o	o	|	|
1	1_4253186	16.4	|	|	|	|	o	o	|	|
1	1_4253224	16.4	|	|	|	|	o	o	|	|
1	1_4457539	18.4	|	|	|	|	o	|	|	|
1	1_4457621	18.4	|	|	|	|	|	|	o	|
1	1_4457629	18.4	o	o	o	o	o	o	|	o
1	1_4457642	18.4	|	|	|	|	|	|	o	|
1	1_4789781	19.4	|	|	|	|	o	|	|	|
1	1_4798549	19.9	|	o	o	o	|	|	|	|
1	1_4971662	19.9	|	o	o	|	o	|	|	|
1	1_5081509	22.7	o	o	o	|	o	o	o	o
1	1_5081594	23	o	o	o	o	o	o	o	|
1	1_5097348	23	|	o	o	|	o	o	o	o
1	1_5097350	23	|	o	o	|	o	o	o	o
1	1_5097353	23	|	|	|	o	|	|	|	|
1	1_5097376	23	|	o	o	|	o	o	o	o
1	1_5097395	23	|	|	|	|	|	o	|	|
1	1_5097414	23	|	|	|	|	|	|	|	o
1	1_5097416	23.2	|	o	o	|	o	o	o	o
1	1_5103823	25.4	o	|	|	|	|	|	|	|
1	1_5103836	25.4	|	|	|	|	|	|	o	|
1	1_5109407	25.7	o	|	|	o	o	o	o	|
1	1_5109466	25.7	o	|	|	o	o	o	o	|
1	1_5112254	25.7	|	|	|	|	o	|	|	|
1	1_5112353	25.7	o	|	|	o	|	|	|	|
1	1_5186329	26.9	o	|	|	|	|	|	|	o
1	1_5186344	26.9	|	|	|	o	|	|	|	|
1	1_5186409	26.9	|	|	|	|	|	o	|	|
1	1_5186418	26.9	o	o	o	|	|	|	o	|
1	1_5186432	26.9	o	o	o	o	o	o	o	|
1	1_5461604	28.4	o	o	o	|	|	o	o	o
1	1_5461615	28.4	|	|	|	o	o	|	|	|
1	1_6247952	28.4	|	|	|	o	|	|	|	|
1	1_6247967	28.4	o	|	|	|	|	|	|	|
1	1_6247981	28.4	|	|	|	o	|	|	|	o
1	1_6248001	28.4	|	|	|	|	o	|	|	|
1	1_7053484	32.4	o	|	|	|	|	|	|	|
1	1_7053500	32.4	|	|	|	o	o	o	|	o
1	1_7053511	32.4	o	|	|	|	|	|	|	|
1	1_7053513	32.4	|	|	|	o	o	o	|	o
1	1_7053583	32.7	o	|	|	o	o	o	|	o
1	1_7053584	32.7	o	|	|	|	|	|	|	|
1	1_7053599	32.7	o	|	|	|	|	|	|	|
1	1_7586410	35.5	o	o	o	|	o	|	o	o
1	1_7586471	35.5	|	|	|	o	|	|	|	|
1	1_7586488	35.5	o	o	o	o	o	|	o	o
1	1_7586520	35.5	|	|	|	o	|	|	|	|
1	1_7669850	35.5	|	|	|	|	o	|	|	|
1	1_7669856	35.5	|	|	|	o	|	|	|	|
1	1_7669905	35.9	|	|	|	|	|	o	|	|
1	1_7778938	36.5	|	|	|	o	o	o	|	o
1	1_7827933	37	|	o	o	|	|	|	o	|
1	1_7827939	37	o	|	|	|	|	|	|	|
1	1_7827956	37	|	o	o	o	|	o	o	o
1	1_7881689	37.5	|	|	|	|	|	o	|	|
1	1_7901530	37.5	|	|	|	o	|	|	|	|
1	1_7901560	37.5	|	o	o	|	o	o	o	o
1	1_7986427	38.6	|	|	|	|	|	|	|	o
1	1_7986456	38.6	|	o	o	|	|	|	o	|
1	1_7986515	38.6	o	|	|	o	|	o	|	|
1	1_8033912	39.1	|	o	o	|	|	o	o	o
1	1_8052079	39.2	|	o	o	|	|	o	o	o
1	1_8052165	39.2	|	o	o	|	|	o	o	|
1	1_8059620	39.2	o	o	o	o	o	o	o	|
1	1_8069012	39.2	|	|	|	o	|	|	|	|
1	1_8069078	39.2	|	|	|	|	o	|	|	|
1	1_8133912	39.6	o	|	|	|	|	|	|	|
1	1_8133913	39.6	|	|	|	|	|	o	|	|
1	1_8133944	39.7	|	|	|	|	o	|	|	|
1	1_8133945	39.7	|	o	o	|	o	o	o	o
1	1_8381006	40.1	|	|	|	|	o	|	|	|
1	1_8381007	40.1	|	|	|	|	o	|	|	|
1	1_8436879	40.4	|	|	|	|	|	o	|	|
1	1_8436897	40.4	|	|	|	|	|	o	|	|
1	1_8517660	40.9	|	o	o	|	|	|	o	o
1	1_8517691	40.9	|	|	|	|	o	|	|	|
1	1_8528860	40.9	|	|	|	o	o	|	|	|
1	1_8528861	40.9	|	o	o	|	|	|	o	|
1	1_8528863	40.9	o	|	|	|	|	o	|	|
1	1_8753861	41.6	|	o	o	|	|	|	o	|
1	1_8993159	42.3	o	o	o	|	o	o	o	o
1	1_8997668	42.3	|	|	|	o	|	|	|	|
1	1_8997733	42.3	|	o	o	|	o	|	o	o
1	1_9003185	42.4	|	|	|	|	|	|	|	o
1	1_9054799	42.5	|	|	|	|	o	|	|	|
1	1_9054828	42.5	|	o	o	|	|	|	o	|
1	1_9054839	42.5	|	|	|	o	|	|	|	|
1	1_9150001	43.3	o	|	|	|	|	o	|	o
1	1_9150029	43.3	|	|	|	|	o	|	|	|
1	1_9150031	43.3	|	o	o	|	|	|	o	|
1	1_9150113	43.3	o	|	|	|	|	o	|	o
1	1_9168836	43.5	o	o	o	o	o	o	o	|
1	1_9168905	43.5	|	|	|	|	|	|	|	o
1	1_9168934	43.9	o	|	|	|	|	o	|	|
1	1_9201261	43.9	|	|	|	o	|	|	|	|
1	1_9201288	43.9	|	|	|	o	|	|	|	|
1	1_9588626	45	|	o	o	|	|	|	o	|
1	1_9615022	45	|	o	o	|	|	|	o	|
1	1_9615052	45	o	|	|	|	|	o	|	|
1	1_9615069	45	|	|	|	o	|	|	|	|
1	1_9631880	45.2	|	|	|	o	|	|	|	|
1	1_9631928	45.4	|	o	o	|	|	|	o	|
1	1_9631936	45.4	|	o	o	|	|	|	o	|
1	1_9667492	45.4	o	|	|	|	|	o	|	|
1	1_9667549	45.7	o	|	|	|	|	o	|	|
1	1_9667553	45.7	|	o	o	o	|	|	o	|
1	1_10196873	47.2	o	|	|	o	o	o	|	|
1	1_10196881	47.2	o	o	o	|	|	o	o	|
1	1_10196955	47.2	|	|	|	o	o	|	|	|
1	1_10228213	47.2	|	|	|	|	|	|	|	o
1	1_10228234	47.2	o	|	|	o	|	|	|	|
1	1_10228281	47.2	o	|	|	o	|	o	|	|
1	1_10358740	47.3	|	|	|	|	|	|	|	o
1	1_10358786	47.3	|	o	o	o	|	|	o	o
1	1_10358812	47.3	|	|	|	o	|	|	|	o
1	1_10426186	47.3	|	|	|	|	o	|	|	|
1	1_10426233	47.3	o	o	o	|	o	o	o	|
1	1_10426239	47.3	|	|	|	|	|	|	|	o
1	1_10426303	47.3	|	|	|	o	|	|	|	|
1	1_10685583	47.9	|	|	|	|	o	|	|	|
1	1_10685616	47.9	o	|	|	o	|	o	|	o
1	1_10685658	47.9	|	|	|	o	|	|	|	|
1	1_10724411	47.9	|	|	|	|	|	|	|	o
1	1_10724426	47.9	o	|	|	|	|	o	|	o
1	1_10731287	47.9	|	|	|	o	o	|	|	|
1	1_10731359	47.9	|	|	|	o	o	|	|	|
1	1_10758566	48.2	|	|	|	o	|	|	|	o
1	1_10758599	48.2	|	|	|	o	|	|	|	o
1	1_10822069	48.4	|	|	|	|	o	|	|	o
1	1_10822089	48.4	o	|	|	|	|	o	|	|
1	1_12662340	51.2	|	|	|	|	|	|	|	o
1	1_12662401	51.4	o	|	|	|	|	o	|	|
1	1_13228413	53.5	|	|	|	|	o	|	|	o
1	1_13228434	53.5	o	o	|	|	|	o	|	|
1	1_13228451	53.5	|	|	|	o	|	|	|	|
1	1_13507862	53.7	o	o	o	|	|	o	o	|
1	1_14111343	56.3	|	|	o	o	|	|	o	|
1	1_14111390	56.5	o	o	|	|	|	o	|	|
1	1_14111403	56.5	o	o	|	|	|	o	|	|
1	1_14111407	56.5	o	o	|	|	|	o	|	|
1	1_14111408	56.5	o	o	o	o	|	o	o	o
1	1_14111422	57.2	|	|	|	o	|	|	|	|
1	1_14215253	57.2	|	|	|	|	|	|	|	o
1	1_14465230	57.2	|	|	|	|	|	|	|	o
1	1_14465236	57.2	o	o	|	o	|	o	|	o
1	1_14465274	57.2	|	|	o	|	|	|	o	|
1	1_14487571	57.2	|	|	|	|	|	|	|	o
1	1_14487609	57.4	o	o	|	|	o	o	|	|
1	1_14487636	57.6	o	o	|	|	o	o	|	|
1	1_14487655	57.6	|	|	o	|	|	|	o	|
1	1_14710824	58.4	|	|	|	|	o	|	|	|
1	1_14710825	58.4	|	|	|	|	o	|	|	|
1	1_14710838	58.4	|	|	|	o	|	|	|	|
1	1_14710863	58.4	|	|	|	|	|	|	|	o
1	1_14710883	58.4	o	o	o	o	|	o	o	|
1	1_14710892	58.4	o	o	|	|	|	o	|	|
1	1_14710913	58.4	|	|	|	|	o	|	|	|
1	1_14906359	59.9	|	|	|	o	|	|	|	|
1	1_14906392	59.9	|	|	|	|	o	|	|	|
1	1_14906393	59.9	o	o	o	o	o	o	o	|
1	1_14966352	59.9	o	o	o	o	o	o	o	|
1	1_14966356	59.9	|	|	|	|	|	|	|	o
1	1_14966395	59.9	|	|	|	|	|	|	|	o
1	1_14966420	59.9	o	o	|	|	|	o	|	|
1	1_14966469	59.9	|	|	|	o	|	|	|	o
1	1_14973182	59.9	o	o	o	|	|	o	o	|
1	1_14975111	59.9	o	o	o	o	|	o	o	|
1	1_14975128	59.9	o	o	o	o	|	o	o	|
1	1_14975153	59.9	|	|	|	|	|	|	|	o
1	1_15027662	60.7	|	|	o	|	o	|	o	|
1	1_15027666	60.7	o	|	|	|	|	o	|	|
1	1_15027680	60.7	|	o	o	o	o	|	o	o
1	1_15027687	60.7	|	|	o	|	o	|	o	|
1	1_15187879	62.6	|	o	o	o	o	|	o	o
1	1_15215260	62.6	o	|	|	|	|	o	|	|
1	1_15215289	62.6	o	|	|	|	|	o	|	o
1	1_15215297	62.6	|	|	|	|	|	|	|	o
1	1_15215319	62.6	o	|	|	|	|	o	|	|
1	1_15517859	63.4	o	|	|	|	o	o	|	|
1	1_15517910	63.4	|	|	|	|	|	|	|	o
1	1_15517943	63.4	|	o	o	o	|	|	o	|
1	1_15830251	64.6	|	|	|	|	o	|	|	|
1	1_15830305	64.6	|	|	o	|	|	|	|	o
1	1_15988878	64.6	|	|	|	|	|	|	|	o
1	1_15988880	65.6	o	|	|	|	|	|	|	|
1	1_16055889	65.6	|	|	|	|	|	o	|	|
1	1_16055925	65.6	|	|	|	|	|	|	|	o
1	1_16055926	65.6	|	|	|	|	|	o	|	|
1	1_16585949	67.1	o	o	o	o	o	o	|	o
1	1_16585976	67.1	o	|	o	|	|	|	|	o
1	1_16585977	67.1	|	o	|	o	o	o	|	|
1	1_16586011	67.1	|	o	|	o	o	o	|	|
1	1_16586016	67.1	|	|	|	|	o	|	|	|
1	1_16586033	67.1	o	o	o	o	o	o	|	o
1	1_16677340	67.1	|	|	|	|	|	o	|	|
1	1_16984045	68	o	o	o	o	o	|	o	|
1	1_16984104	68	o	o	o	o	o	|	o	|
1	1_16984152	68	|	o	|	o	|	|	|	|
1	1_16992425	68.1	|	o	|	o	|	|	|	|
1	1_16992428	68.1	|	|	o	|	|	|	|	|
1	1_16992449	68.1	o	o	o	o	o	|	o	o
1	1_17078354	68.2	o	|	o	|	|	o	|	|
1	1_17078357	68.2	o	o	o	o	o	o	|	o
1	1_17078417	68.2	|	|	|	|	o	|	|	|
1	1_17082751	68.3	o	|	o	|	o	o	o	|
1	1_17096237	68.3	|	o	|	o	|	|	|	|
1	1_17096238	68.3	|	|	|	|	|	|	|	o
1	1_17096264	68.3	|	|	o	|	|	|	|	|
1	1_17152517	69.2	o	|	|	|	|	|	|	|
1	1_17195039	69.2	|	o	|	o	|	|	|	|
1	1_17195040	69.2	|	o	|	o	|	|	|	|
1	1_17195064	69.2	|	o	|	o	|	|	|	|
1	1_17195077	69.2	o	o	o	o	o	o	o	|
1	1_17195085	69.2	|	|	|	|	o	|	|	|
1	1_17195124	69.2	|	o	|	o	|	|	|	|
1	1_17199090	69.2	|	o	|	o	|	|	|	|
1	1_17275349	69.8	|	o	|	o	|	|	|	|
1	1_17275364	69.8	|	|	|	|	|	|	|	o
1	1_17275374	69.8	|	|	|	|	o	|	|	|
1	1_17275379	69.8	|	|	o	|	|	|	|	|
1	1_17275396	69.8	o	|	o	|	o	|	o	|
1	1_17275397	69.8	|	o	|	o	|	o	|	|
1	1_17275404	70	|	|	|	|	|	|	|	o
1	1_17275405	70	o	o	o	o	o	|	o	o
1	1_17275409	70	|	|	|	|	|	|	|	o
1	1_17278842	70	|	|	|	|	|	|	|	o
1	1_17278861	70.2	o	|	o	|	o	|	o	o
1	1_17278884	70.2	|	o	|	o	|	|	|	|
1	1_17278887	70.2	|	o	|	o	|	|	|	|
1	1_17522291	70.4	|	o	|	o	|	|	|	|
1	1_17522318	70.4	|	o	|	o	o	|	|	|
1	1_17640514	70.6	o	|	o	|	o	o	o	|
1	1_17640553	70.6	o	|	o	|	o	o	o	|
1	1_17640575	70.6	o	|	o	|	o	o	o	|
1	1_17640615	70.6	o	|	o	|	o	o	o	|
1	1_17668875	70.6	o	|	o	|	o	o	o	|
1	1_17706174	70.6	o	|	|	|	o	|	|	|
1	1_17706197	70.6	|	o	|	o	|	|	|	|
1	1_17706238	70.6	|	o	o	o	|	o	o	o
1	1_17840296	70.7	|	o	|	o	|	|	|	|
1	1_17840365	70.7	|	|	o	|	o	|	o	|
1	1_17840378	70.7	|	|	|	|	o	|	|	|
1	1_17841613	70.7	o	o	o	o	o	|	o	|
1	1_17841632	70.7	o	o	o	o	o	|	o	|
1	1_17841633	70.7	o	o	o	o	o	o	o	|
1	1_17841642	70.7	o	o	o	o	o	|	o	|
1	1_17841649	70.7	|	|	|	|	|	o	|	|
1	1_17877310	70.9	|	|	|	|	|	|	o	|
1	1_17881041	70.9	|	o	|	o	|	|	|	|
1	1_17881048	70.9	|	|	o	|	o	|	o	|
1	1_17881082	70.9	|	o	|	o	|	|	|	|
1	1_17898546	70.9	|	o	|	o	|	|	|	|
1	1_17898585	70.9	|	o	|	o	|	|	|	|
1	1_17898588	70.9	|	o	|	o	|	|	|	|
1	1_17898605	70.9	|	o	|	o	|	|	|	|
1	1_17898632	71	|	o	|	o	|	|	|	|
1	1_17898658	71	|	|	o	|	o	|	o	|
1	1_17921698	71.4	|	|	|	|	|	o	|	|
1	1_17921790	71.4	|	|	|	|	|	o	|	|
1	1_17925173	71.4	|	|	|	|	|	|	o	|
1	1_17925208	71.4	|	|	|	|	|	|	|	o
1	1_17925213	71.4	o	o	o	o	|	o	o	o
1	1_17925216	71.4	|	|	|	|	o	|	|	|
1	1_17985117	71.7	|	|	|	|	o	|	|	o
1	1_17985170	71.7	|	|	o	|	|	o	o	|
1	1_17985190	71.7	|	|	|	|	|	o	o	|
1	1_17985213	71.7	|	o	|	o	|	|	|	|
1	1_17991395	71.7	|	|	|	|	o	|	|	|
1	1_17991416	71.7	|	|	|	|	o	|	|	|
1	1_18153721	71.7	o	o	o	o	o	o	o	|
1	1_18153778	71.7	o	o	o	o	|	o	o	|
1	1_18156453	71.7	|	|	o	|	o	o	o	|
1	1_18436053	72	o	o	|	o	|	|	|	|
1	1_18486559	72	|	|	|	|	o	o	o	|
1	1_18486570	72	|	|	|	|	|	|	|	o
1	1_18486620	72	|	|	o	|	|	|	|	|
1	1_18486642	72	o	o	|	o	|	|	|	|
1	1_18486644	72	|	|	|	|	o	o	o	|
1	1_18486656	72	o	o	|	o	|	|	|	|
1	1_18486663	72	|	|	|	|	|	|	|	o
1	1_18502817	72	o	o	o	o	o	o	o	|
1	1_18548780	72	o	|	|	|	|	|	|	|
1	1_18548801	72	|	|	|	|	|	o	o	|
1	1_18548837	72	|	|	|	|	o	o	o	|
1	1_18548856	72	o	|	|	|	|	|	|	|
1	1_18548867	72	|	|	|	|	o	o	o	|
1	1_18653096	72	|	o	|	o	|	|	|	|
1	1_18653097	72	|	o	|	o	|	|	|	|
1	1_18653119	72.5	|	o	o	o	|	o	o	|
1	1_18653154	72.5	|	|	|	|	|	o	o	|
1	1_18653184	72.5	|	|	|	|	|	o	o	|
1	1_18739448	72.5	|	|	|	|	|	o	o	|
1	1_18770318	72.9	|	o	o	o	o	o	o	|
1	1_18770346	72.9	|	|	|	|	|	o	o	|
1	1_18770395	72.9	o	o	o	o	o	o	o	|
1	1_18806123	73.3	o	|	|	|	|	|	|	|
1	1_18806186	73.4	o	o	o	o	o	o	o	|
1	1_18806205	73.4	o	|	|	|	|	|	|	|
1	1_18950654	73.4	|	o	o	o	|	|	|	|
1	1_18950677	73.4	|	|	|	|	|	|	|	o
1	1_18951348	73.4	|	|	|	|	|	o	o	|
1	1_18951381	73.4	|	|	|	|	o	|	|	|
1	1_19260457	73.4	o	o	o	o	|	o	o	|
1	1_19260472	73.4	o	o	o	o	|	o	o	|
1	1_19370367	73.4	|	o	|	o	|	|	|	|
1	1_19386948	73.4	o	o	|	o	o	o	o	|
1	1_19386964	73.4	|	|	o	|	|	|	|	|
1	1_19394807	73.4	o	o	o	o	o	o	o	|
1	1_19976378	73.7	o	|	|	|	|	|	|	|
1	1_19976379	73.7	|	o	|	o	|	|	|	|
1	1_19976451	74.2	|	|	|	|	|	o	|	o
1	1_19976467	74.2	|	|	o	|	|	|	o	|
1	1_21677213	74.8	o	|	|	|	|	|	|	|
1	1_21677246	74.8	o	o	o	o	o	|	o	|
1	1_21677274	74.8	o	|	|	|	|	|	|	|
1	1_21684229	74.8	|	|	|	|	o	|	|	|
1	1_21684244	74.8	o	o	o	o	o	|	o	|
1	1_21684281	74.8	|	o	|	o	|	|	o	|
1	1_21684294	74.8	|	o	|	o	|	|	o	|
1	1_21690244	74.8	o	o	|	o	|	|	o	|
1	1_23979764	75.4	o	|	|	|	|	|	|	|
1	1_23979788	75.4	|	o	|	o	|	|	|	|
1	1_24291412	75.6	|	|	o	|	|	|	|	|
1	1_24291474	75.6	|	|	|	|	|	|	o	|
1	1_24497568	75.6	|	|	o	|	|	|	o	|
1	1_24501203	75.6	|	|	o	|	|	|	o	|
1	1_24501225	75.6	o	o	o	o	o	|	o	|
1	1_24600783	75.6	o	|	|	|	|	|	o	|
1	1_24600794	75.6	o	|	|	|	|	|	o	|
1	1_24787640	75.6	|	|	|	|	|	o	|	o
1	1_24787676	75.6	|	o	|	o	|	|	o	|
1	1_24857010	75.6	|	o	o	o	o	o	o	o
1	1_24857033	75.6	|	|	|	|	|	o	|	o
1	1_25205103	75.7	|	|	o	|	o	|	o	|
1	1_25224781	75.7	o	o	|	o	|	|	|	|
1	1_25224784	75.7	o	o	o	o	o	|	o	|
1	1_25224788	75.7	|	|	|	|	|	|	o	|
1	1_25224791	75.7	o	o	|	o	|	|	|	|
1	1_25224796	75.7	o	|	|	|	|	|	|	|
1	1_25252354	75.7	|	o	|	o	|	|	|	|
1	1_25252407	75.7	|	|	|	|	|	o	|	o
1	1_25252427	75.7	|	|	|	|	|	o	|	o
1	1_25314527	76.2	|	|	|	|	|	o	|	o
1	1_25314566	76.2	|	|	|	|	|	o	|	o
1	1_25446788	76.5	o	|	o	|	|	|	|	|
1	1_25446792	76.5	o	|	o	|	o	|	o	|
1	1_25446804	76.5	o	|	o	|	|	|	|	|
1	1_25463615	76.7	o	o	o	o	o	|	o	|
1	1_25469576	76.7	|	|	|	|	|	o	|	o
1	1_25469607	77.1	|	|	|	|	|	|	o	|
1	1_25469618	77.1	|	|	|	|	|	o	|	o
1	1_25469631	77.1	|	o	|	o	|	|	|	|
1	1_25469633	77.1	|	o	|	o	|	|	|	|
1	1_25469637	77.1	|	o	|	o	|	|	|	|
1	1_25509873	77.1	o	o	o	o	o	o	|	o
1	1_25514422	78	o	o	|	o	o	o	o	o
1	1_25608298	78	o	|	o	|	o	|	|	|
1	1_25608386	78	o	|	|	|	o	|	|	|
1	1_25608387	78	|	|	o	|	|	|	|	|
1	1_25608389	78	o	|	|	|	o	|	|	|
1	1_25986135	78.4	|	|	|	|	|	|	o	|
1	1_25986173	78.4	o	o	o	o	o	|	o	|
1	1_25986201	78.4	o	o	o	o	o	|	o	|
1	1_26013776	78.7	|	o	|	o	|	|	o	|
1	1_26013795	78.7	|	|	o	|	|	|	|	|
1	1_26019369	78.7	|	o	|	o	|	|	o	|
1	1_26019374	78.7	o	o	o	o	o	|	o	|
1	1_26019402	78.7	o	o	o	o	o	|	o	|
1	1_26019461	78.7	o	o	o	o	o	|	o	|
1	1_26046675	78.7	|	o	|	o	|	|	|	|
1	1_26046694	78.7	|	|	|	|	o	|	|	|
1	1_26046711	78.7	|	|	|	|	|	o	|	o
1	1_26047356	78.7	|	|	|	|	|	o	|	o
1	1_26047426	78.7	|	|	|	|	|	o	|	o
1	1_26047457	78.9	o	o	|	o	|	|	|	|
1	1_26456947	79	o	|	|	|	|	|	|	|
1	1_26456948	79	|	|	|	|	|	o	|	|
1	1_26456992	79	|	o	o	o	o	|	o	o
1	1_26699952	79.2	|	|	|	|	|	o	|	|
1	1_27131273	79.3	|	|	|	|	o	|	|	o
1	1_27134086	79.3	|	|	o	|	o	|	|	o
1	1_27134138	79.4	|	o	|	o	|	|	|	|
1	1_27155988	79.4	o	|	|	|	|	|	|	|
1	1_27156011	79.4	o	|	|	|	|	|	|	|
1	1_27156046	79.4	|	|	|	|	|	|	o	|
1	1_27156048	79.4	o	|	|	|	|	|	|	|
1	1_27156057	79.4	|	o	|	o	|	|	|	|
1	1_27179929	79.4	|	o	o	o	o	|	o	o
1	1_27212752	79.4	o	o	o	o	o	|	o	o
1	1_27212755	79.4	o	o	o	o	o	|	o	o
1	1_27278373	79.4	o	o	o	o	o	|	o	o
1	1_27278374	79.4	o	o	o	o	o	|	o	o
1	1_27278430	79.4	o	o	o	o	o	|	o	o
1	1_27362060	79.5	|	|	|	|	|	|	o	|
1	1_27362160	79.5	|	o	|	o	|	|	|	|
1	1_27419619	79.5	|	|	|	|	o	|	|	o
1	1_27419667	79.5	|	o	|	o	|	|	|	|
1	1_27419692	79.5	|	|	|	|	o	|	|	o
1	1_27419693	79.5	|	|	|	|	|	|	o	|
1	1_27419717	79.5	|	|	|	|	o	|	|	o
1	1_27419731	79.5	|	o	|	o	|	|	|	|
1	1_27431677	79.5	o	|	|	|	|	|	|	|
1	1_27694780	80.1	|	|	|	|	o	|	|	o
1	1_27694789	80.1	|	o	|	o	o	|	|	o
1	1_27887083	80.8	|	o	o	o	|	|	|	|
1	1_27887132	80.8	o	o	o	o	o	|	o	o
1	1_27887138	80.8	|	o	|	o	|	|	|	|
1	1_27900254	80.8	o	o	o	o	o	|	o	o
1	1_27900268	80.8	|	|	|	|	|	|	o	|
1	1_27900315	80.8	o	o	o	o	o	|	o	o
1	1_27900340	80.8	|	|	o	|	|	|	|	|
1	1_27900352	80.8	|	|	|	|	|	|	o	|
1	1_27914006	80.8	o	o	o	o	o	|	o	o
1	1_27914015	80.8	o	o	o	o	o	|	o	o
1	1_27939894	80.8	|	|	|	|	|	|	o	|
1	1_27939915	80.8	|	|	|	|	o	|	|	o
1	1_27992576	80.9	o	|	o	|	o	|	o	o
1	1_27992636	80.9	|	o	|	o	|	|	|	|
1	1_27992648	81	|	|	|	|	o	|	|	o
1	1_27992658	81	o	|	o	|	o	|	o	o
1	1_27999982	81	o	|	|	|	|	|	|	|
1	1_28000011	81	o	|	o	|	o	|	o	o
1	1_28000067	81.1	|	|	|	|	|	o	|	|
1	1_28049888	81.1	|	|	|	|	|	|	o	|
1	1_28049892	81.1	o	o	|	o	|	|	|	|
1	1_28049974	81.1	|	|	|	|	|	o	|	|
1	1_28049975	81.1	o	|	|	|	|	|	|	|
1	1_28086504	81.9	|	o	o	o	|	|	|	|
1	1_28086550	81.9	|	|	|	|	o	|	|	o
1	1_28086589	81.9	o	o	o	o	|	o	o	|
1	1_28126591	81.9	o	|	|	|	|	|	|	|
1	1_28312413	82.5	|	|	|	|	|	o	|	|
1	1_28312459	82.5	|	|	|	|	o	|	|	o
1	1_28375223	82.5	o	o	o	o	|	|	o	|
1	1_28375270	82.5	o	|	|	|	|	|	|	|
1	1_28721801	83.2	|	|	|	o	o	|	|	o
1	1_28721817	83.2	|	|	|	o	o	|	|	o
1	1_28721885	83.2	|	|	|	|	|	o	|	|
1	1_28810846	84.2	o	o	|	o	|	|	o	|
1	1_28810874	84.2	|	|	|	o	|	|	|	|
1	1_28810896	84.2	|	|	|	|	|	o	|	|
1	1_28810932	84.2	o	o	|	o	|	|	o	|
1	1_28810940	84.2	|	|	|	|	|	|	o	|
1	1_28881973	84.2	|	|	|	o	|	|	|	|
1	1_28881985	84.2	|	|	|	o	o	|	|	o
1	1_28882001	84.2	o	o	o	|	|	|	|	|
1	1_28882020	84.2	|	|	|	|	|	o	|	|
1	1_28882023	84.2	o	|	|	|	|	|	|	|
1	1_29457299	85.9	|	|	|	|	o	|	|	o
1	1_29457305	86.3	|	o	o	|	|	|	|	|
1	1_29457323	86.3	|	o	o	|	o	|	|	o
1	1_29516549	86.5	|	|	|	o	|	|	|	|
1	1_29516579	86.5	|	|	|	|	|	o	|	|
1	1_29516592	86.5	|	|	|	o	|	|	|	|
1	1_29516603	86.5	|	|	|	|	|	|	o	|
1	1_29532126	86.5	o	o	o	|	o	o	|	o
1	1_29532127	86.5	|	|	|	o	|	|	|	|
1	1_29532147	86.5	|	|	|	o	|	|	o	|
1	1_29532161	86.5	|	|	|	|	|	|	o	|
1	1_29532219	86.5	|	|	|	o	|	|	|	|
1	1_29541860	86.5	|	|	|	o	|	|	|	|
1	1_29541918	86.5	|	|	|	|	|	|	o	|
1	1_29545854	86.5	|	o	o	|	|	|	|	|
1	1_29545876	86.5	|	|	|	|	o	|	|	o
1	1_29545942	86.5	o	|	|	|	|	|	|	|
1	1_29588498	86.6	|	o	o	|	|	|	o	|
1	1_29588510	86.6	o	|	|	|	|	|	|	|
1	1_29598399	86.6	o	o	o	o	|	o	o	|
1	1_29598417	86.7	|	|	|	o	|	|	|	|
1	1_29657616	87.2	|	o	o	o	|	|	|	|
1	1_29657619	87.2	|	|	|	|	|	|	o	|
1	1_29657647	87.2	|	|	|	o	|	|	|	|
1	1_29657661	87.2	|	o	o	o	|	|	|	|
1	1_29657674	87.2	|	o	o	o	|	|	|	|
1	1_29657691	87.2	|	o	o	o	|	|	|	|
1	1_29660520	87.4	|	|	|	|	|	o	|	|
1	1_29660547	87.5	o	|	|	|	|	|	|	|
1	1_29660574	87.5	|	|	|	|	o	|	|	o
1	1_29660617	87.5	|	o	o	|	|	|	|	|
1	1_29663818	87.8	|	|	|	|	o	|	o	o
1	1_29663861	87.8	|	o	o	o	|	|	|	|
1	1_29663868	87.8	|	o	o	|	|	|	|	|
1	1_29663892	87.8	|	o	o	o	|	|	|	|
1	1_29663897	87.8	|	o	o	|	|	|	|	|
1	1_29663903	87.8	|	o	o	o	o	|	o	o
1	1_29663916	87.8	|	|	|	|	|	o	|	|
1	1_29663932	87.8	|	o	o	|	|	|	|	|
1	1_29723865	88	|	|	|	o	|	o	|	|
1	1_29723876	88	|	|	|	o	|	o	|	|
1	1_29723897	88	|	|	|	o	|	o	|	|
1	1_29723913	88	|	o	o	|	|	|	|	|
1	1_29723928	88	|	|	|	|	o	|	|	o
1	1_30022593	89.5	o	o	o	o	o	|	o	o
1	1_30022627	89.5	|	|	|	|	o	|	|	o
1	1_30022644	89.5	|	|	|	o	|	|	o	|
1	1_30022663	89.5	|	|	|	|	o	|	|	o
1	1_30109225	90	|	|	|	|	o	|	|	|
1	1_30109242	90	|	|	|	|	o	|	|	|
1	1_30109252	90	|	|	|	|	o	|	|	|
1	1_30109267	90	|	o	o	|	|	|	|	|
1	1_30109277	90	|	|	|	|	|	|	|	o
1	1_30195013	90.4	o	o	o	o	o	|	o	o
1	1_30195050	90.4	|	|	|	o	o	|	o	o
1	1_30952128	92.8	o	o	o	o	o	|	o	o
1	1_31236343	93.3	o	o	o	o	o	|	o	o
1	1_31236346	93.3	o	|	|	|	|	|	|	|
1	1_31236379	93.3	o	|	|	|	|	|	|	o
1	1_31236383	93.3	o	|	|	|	|	|	|	o
1	1_31236409	94.2	|	|	|	|	|	|	|	o
1	1_31501541	95.8	|	|	|	|	|	o	|	|
1	1_31501544	95.8	|	|	|	|	o	|	|	|
1	1_31504616	95.8	o	|	|	|	|	|	|	|
1	1_31504653	95.8	|	|	|	o	|	|	o	|
1	1_31504686	95.8	o	|	|	|	|	|	|	o
1	1_31504690	95.8	|	o	o	|	o	|	|	|
1	1_31527956	95.8	|	|	|	|	|	|	|	o
1	1_31527969	95.8	o	|	|	o	o	|	|	|
1	1_31527982	95.8	o	|	|	o	o	|	|	|
1	1_31537936	96.1	o	|	|	o	o	o	o	o
1	1_31537939	96.1	o	|	|	o	|	|	o	o
1	1_31537949	96.1	o	|	|	o	o	o	o	o
1	1_31537975	96.1	|	o	o	|	|	|	|	|
1	1_31537978	96.1	o	|	|	o	o	o	o	o
1	1_31537982	96.1	|	|	|	|	o	o	|	|
1	1_31542688	96.1	|	|	|	o	|	|	|	|
1	1_31542691	96.1	o	o	o	o	o	|	o	o
1	1_31542713	96.1	o	o	o	o	o	|	o	o
1	1_31542734	96.1	|	|	|	|	|	|	o	|
1	1_31542756	96.1	o	o	o	o	o	|	o	o
1	1_31558479	97.2	o	|	|	|	|	|	o	|
1	1_31558500	97.2	|	o	o	|	|	|	|	|
1	1_31558516	97.2	|	o	o	|	|	|	|	|
1	1_31922164	99.4	|	|	|	o	|	|	|	|
1	1_31922185	99.4	|	o	o	|	|	|	|	o
1	1_31922206	99.4	o	o	o	o	o	|	o	o
1	1_31922260	99.4	|	o	o	|	|	o	|	o
1	1_32114963	99.4	o	o	o	|	|	o	o	o
1	1_32115003	99.6	|	o	o	|	|	|	|	o
1	1_32115038	99.6	|	o	o	|	|	o	|	o
1	1_32115052	99.6	|	o	o	|	|	o	|	o
1	1_32665102	100.4	|	|	|	|	|	o	|	|
1	1_32783369	101.7	|	|	|	|	|	o	|	|
1	1_32783400	101.7	|	|	|	o	|	|	|	|
1	1_32815258	101.7	o	|	|	|	|	|	o	|
1	1_33208204	102.3	o	|	|	|	|	|	o	|
1	1_33208261	102.4	|	|	|	o	o	|	|	|
1	1_33208306	102.4	|	|	|	o	o	|	|	|
1	1_33324837	102.4	|	o	o	|	|	|	|	o
1	1_33324838	102.7	|	|	|	|	|	o	|	|
1	1_33569054	102.9	|	|	o	|	|	|	|	o
1	1_33569079	103.1	o	o	o	o	o	|	o	o
1	1_33569101	103.1	o	|	|	|	|	|	o	|
1	1_33569129	103.1	|	|	o	|	|	|	|	o
1	1_33569130	103.1	o	o	o	o	o	|	o	o
1	1_33569143	103.1	|	|	|	|	o	|	|	|
1	1_33569144	103.1	|	|	o	|	|	|	|	o
1	1_34300581	106.3	|	o	|	|	|	|	|	|
1	1_34300640	106.3	o	|	o	o	o	|	o	o
1	1_34300649	106.3	|	|	|	|	o	|	|	|
1	1_34424933	106.8	|	|	|	|	|	o	|	|
1	1_34528759	106.8	o	o	o	|	o	|	o	o
1	1_34541955	107.2	|	|	|	o	o	o	|	|
1	1_34541993	107.2	o	o	o	|	|	|	o	o
1	1_34542013	107.2	|	|	|	o	o	o	|	|
1	1_34604147	108.3	o	o	o	o	o	|	o	o
1	1_34616127	108.3	|	|	|	o	|	|	|	|
1	1_34616128	108.3	o	o	o	|	|	|	o	o
1	1_34686705	108.8	o	o	o	o	o	|	o	o
1	1_34874911	109	o	o	o	|	o	|	o	o
1	1_34874914	109	o	o	o	|	|	|	o	o
1	1_34874985	109	|	|	|	|	o	|	|	|
1	1_34904853	109	|	|	|	|	|	o	|	|
1	1_34904960	109	o	o	o	|	|	o	o	o
1	1_34996018	109.4	|	|	|	o	|	|	|	|
1	1_35034963	109.4	|	|	|	|	o	|	|	|
1	1_35086877	109.4	|	|	|	o	|	|	|	|
1	1_35086919	109.4	|	|	|	|	o	|	|	|
1	1_35086930	109.4	|	|	|	o	|	|	|	|
1	1_35115381	109.7	o	o	o	|	|	|	o	o
1	1_35115400	109.7	o	o	o	o	o	|	o	o
1	1_35115422	109.7	o	o	o	o	o	|	o	o
1	1_35127700	109.7	|	|	|	|	|	o	|	|
1	1_35467915	111.2	o	o	o	o	o	|	o	o
1	1_35550715	111.5	o	o	o	|	|	|	o	o
1	1_35614361	111.6	o	o	o	|	|	|	o	o
1	1_35614386	111.6	o	o	o	|	o	o	o	o
1	1_35648217	111.6	|	|	|	o	|	o	|	|
1	1_35648268	111.6	o	o	o	|	o	|	o	o
1	1_36002520	113.3	|	|	|	|	o	|	|	|
1	1_36664489	113.3	o	|	|	|	|	|	|	|
1	1_36698523	113.3	|	|	|	|	|	o	|	|
1	1_36698541	113.3	|	|	|	|	|	o	|	|
1	1_36719565	113.3	o	o	o	|	|	o	o	o
1	1_36719581	113.3	|	|	|	|	|	o	|	|
1	1_36719592	113.3	|	|	|	o	o	|	|	|
1	1_36719600	113.3	|	|	|	|	|	o	|	|
1	1_36719605	113.4	o	o	o	|	|	o	o	o
1	1_36719611	113.4	o	o	o	|	|	|	o	o
1	1_36719656	113.4	o	o	o	|	|	|	o	o
1	1_36719665	113.4	o	o	o	|	|	o	o	o
1	1_36753560	113.4	|	o	o	|	|	|	o	o
1	1_36753565	113.4	o	|	|	|	|	|	|	|
1	1_36817347	113.4	o	|	|	o	o	|	|	|
1	1_36817387	113.4	o	o	o	o	o	|	o	o
1	1_36817403	113.4	|	|	|	o	o	|	|	|
1	1_36818038	113.4	|	o	o	|	|	|	o	o
1	1_37096441	114.9	|	o	o	|	|	|	o	o
1	1_37412800	116.9	|	o	|	|	|	|	|	|
1	1_37412813	116.9	o	|	o	|	o	|	o	o
1	1_37744207	117.6	|	o	o	o	o	|	o	o
1	1_37744231	117.6	|	o	o	o	o	|	o	o
1	1_37744242	117.8	|	|	o	|	|	|	|	o
1	1_37744257	117.8	|	|	|	|	o	|	o	|
1	1_37744267	117.8	|	o	o	o	o	|	o	o
1	1_37750427	117.8	|	o	|	o	o	|	o	|
1	1_37750469	117.8	|	|	|	|	o	|	o	|
1	1_37780576	117.8	|	o	|	o	|	|	|	|
1	1_37780589	117.8	|	|	|	|	o	|	o	|
1	1_37780596	117.9	|	|	|	o	|	|	|	|
1	1_37780608	117.9	|	o	|	|	|	|	|	|
1	1_37780644	117.9	|	o	|	|	|	|	|	|
1	1_37780657	118	|	o	|	o	o	|	o	|
1	1_37780662	118	|	o	|	o	o	|	o	|
1	1_37964981	118.3	o	|	|	o	o	o	|	|
1	1_37964994	118.3	o	o	|	o	o	o	|	|
1	1_37964995	118.3	|	o	|	|	|	|	|	|
1	1_37964998	118.3	|	|	|	o	|	|	|	|
1	1_37965006	118.3	o	|	|	o	o	o	|	|
1	1_38316783	120.1	|	o	|	|	|	|	|	|
1	1_38316887	120.1	|	|	|	|	|	o	|	|
1	1_38643072	120.4	|	o	|	|	|	|	|	|
1	1_38643087	120.4	|	|	|	|	|	o	|	|
1	1_38643114	120.5	|	|	|	|	o	|	|	|
1	1_38643143	120.6	|	o	|	|	|	|	|	|
1	1_38643145	120.6	|	|	o	|	|	|	|	o
1	1_38643150	120.6	|	o	|	|	|	|	|	|
1	1_38752141	120.7	o	o	o	o	|	|	o	o
1	1_38752171	120.7	o	|	|	|	|	|	|	|
1	1_38752214	120.7	o	|	|	|	|	|	|	|
1	1_38783650	120.7	|	|	|	o	|	|	|	|
1	1_38783670	120.7	o	o	|	|	|	|	|	|
1	1_38783694	120.7	|	|	|	|	|	|	o	|
1	1_38783709	120.7	o	o	|	|	|	o	|	|
1	1_38916895	121.3	|	|	|	o	|	|	|	|
1	1_38916897	121.3	o	|	|	|	o	|	|	|
1	1_38916990	121.3	|	|	|	o	|	|	|	|
1	1_38928520	121.3	|	|	|	o	|	o	|	|
1	1_39172990	121.3	|	|	|	|	o	|	|	|
1	1_39213836	122	o	o	|	|	|	|	|	|
1	1_39213852	122	|	|	o	o	o	o	o	o
1	1_39216092	122.3	|	|	|	o	|	|	o	|
1	1_39216104	122.3	|	o	|	|	|	o	|	|
1	1_39216105	122.3	|	|	o	|	o	|	|	o
1	1_39216113	122.3	o	|	o	o	o	|	o	o
1	1_39216147	122.3	o	|	o	o	o	|	o	o
1	1_39228084	122.4	|	|	|	|	o	|	|	|
1	1_39228089	122.4	|	|	|	|	|	|	o	|
1	1_39659014	122.8	|	o	|	|	|	|	|	|
1	1_39659060	123.2	|	|	|	|	o	|	o	|
1	1_39659073	123.2	|	|	|	|	o	|	o	|
1	1_39659115	123.4	|	|	|	|	|	o	|	|
1	1_39792594	124.5	o	|	|	|	|	|	|	|
1	1_39792597	124.5	o	|	|	|	|	|	o	|
1	1_39792599	124.5	|	|	|	|	o	|	|	|
1	1_39792600	124.5	|	|	|	|	|	|	o	|
1	1_39792602	124.5	|	|	|	|	|	|	o	|
1	1_39792603	124.5	|	|	|	o	|	|	|	|
1	1_39792610	124.5	|	|	|	|	|	o	|	|
1	1_39792615	124.5	|	|	o	o	o	|	|	o
1	1_39792629	124.5	|	|	|	|	|	|	o	|
1	1_39792660	124.5	|	|	|	|	|	|	o	|
1	1_39792670	124.5	o	|	|	|	|	|	|	|
1	1_40149706	125.2	|	|	|	o	|	|	o	|
1	1_40206748	125.4	|	|	|	|	o	|	|	|
1	1_40206759	125.4	|	|	o	|	|	|	|	o
1	1_40213701	125.4	o	o	o	o	o	|	o	o
1	1_40213720	125.4	|	|	|	o	|	|	|	|
1	1_40213810	125.4	|	|	|	|	|	|	o	|
1	1_40263620	125.9	|	|	o	|	|	|	|	o
1	1_40263635	125.9	|	|	|	|	o	|	|	|
1	1_40263663	125.9	|	|	|	|	|	o	|	|
1	1_40263669	125.9	|	|	|	|	o	|	|	|
1	1_40263675	125.9	o	o	|	o	o	|	|	|
1	1_40263701	126	|	|	|	|	o	|	|	|
1	1_40263703	126	|	|	|	|	o	|	|	|
1	1_40325293	126	|	|	|	|	o	|	|	|
1	1_40325305	126.2	|	|	|	|	|	o	|	|
1	1_40358737	127.2	|	|	|	|	|	|	o	o
1	1_40358762	127.2	|	|	|	|	|	|	o	o
1	1_41489427	132.7	|	|	|	o	|	|	|	|
1	1_42031375	135.5	|	o	o	o	|	|	|	|
1	1_42031425	135.5	|	o	o	o	|	o	o	o
1	1_42094601	136.1	|	|	|	o	|	|	|	|
1	1_42094642	136.1	|	|	|	|	o	|	|	|
1	1_42094661	136.1	o	|	|	o	o	|	|	|
1	1_42103295	136.5	|	o	|	o	|	o	o	o
1	1_42103302	136.5	|	|	o	|	o	|	|	|
1	1_42103322	136.5	o	|	|	|	|	|	|	|
1	1_42103330	136.5	|	o	|	o	|	o	o	o
1	1_42162566	137.1	|	o	|	o	|	|	|	|
1	1_42162630	137.1	|	|	|	|	o	o	|	o
1	1_42162641	137.1	|	o	|	o	|	|	|	|
1	1_42163929	137.1	|	o	|	o	|	|	|	|
1	1_42183535	137.1	|	|	|	|	|	|	o	|
1	1_42224011	137.1	|	|	o	|	|	|	|	|
1	1_42224069	137.5	|	o	o	o	o	o	o	o
1	1_42245796	137.5	|	|	|	o	|	|	|	|
1	1_42272359	137.5	|	o	|	|	|	|	o	|
1	1_42272405	137.5	|	o	|	|	|	|	o	|
1	1_42296423	137.7	|	|	|	o	|	|	|	|
1	1_42296426	137.8	o	|	|	|	|	|	|	|
1	1_42296447	138.1	|	|	|	|	|	o	|	o
1	1_42296452	138.1	|	o	o	o	o	|	o	|
1	1_42296487	138.1	|	|	|	|	|	o	|	o
1	1_42335189	138.4	o	o	|	|	|	o	|	o
1	1_42335209	138.4	|	|	|	|	o	|	|	|
1	1_42353894	138.4	|	|	|	|	|	o	|	o
1	1_42357466	138.4	|	|	|	o	|	|	|	|
1	1_42376524	138.4	o	o	o	o	o	|	o	|
1	1_42471815	138.8	o	o	o	o	o	o	|	o
1	1_42471831	138.8	o	o	o	o	o	o	|	o
1	1_42471832	138.8	|	|	|	|	|	|	o	|
1	1_42471848	138.8	o	o	o	o	o	o	|	o
1	1_42551557	138.9	|	o	|	|	|	|	|	|
1	1_42551573	139.6	o	|	|	|	|	|	o	|
1	1_42551651	139.7	o	|	|	|	|	|	|	|
1	1_42560282	139.7	o	|	|	o	o	|	|	|
1	1_42560304	139.7	o	|	|	o	o	|	|	|
1	1_42560305	139.7	|	|	|	o	o	|	|	|
1	1_42560308	140.1	|	|	|	|	o	|	|	|
1	1_42560314	140.1	o	|	|	|	|	|	|	|
1	1_42573988	140.2	|	o	|	|	|	|	|	|
1	1_42574039	140.9	|	|	|	|	|	o	|	o
1	1_42580721	140.9	|	|	|	|	|	|	o	|
1	1_43158715	141.7	|	|	o	|	|	|	|	|
1	1_43158729	141.7	|	|	|	|	|	o	|	o
1	1_43158766	141.7	o	|	o	o	o	o	o	o
1	1_43435340	142.7	o	o	o	o	o	|	o	|
1	1_43435345	142.7	o	o	o	o	o	|	o	|
1	1_43435355	142.9	|	|	|	|	o	|	|	|
1	1_43435356	142.9	|	|	o	|	|	|	|	|
1	1_43435373	143	|	o	o	|	o	|	o	|
1	1_43435388	143	|	o	o	|	o	|	o	|
1	1_43463646	143.3	o	o	o	o	o	|	o	|
1	1_43463697	143.3	o	|	|	|	|	|	|	|
1	1_43463712	143.3	o	o	o	o	o	|	o	|
1	1_43463754	143.8	|	|	o	o	o	|	|	|
1	1_43476700	144.3	|	o	|	|	|	|	o	|
1	1_43476707	144.3	o	o	|	|	|	|	o	|
1	1_43476751	144.3	|	|	o	o	o	|	|	|
1	1_43476754	144.3	o	o	o	o	o	|	o	|
1	1_43476757	144.3	|	o	|	|	|	|	o	|
1	1_43476775	144.3	o	o	o	o	o	|	o	|
1	1_43493937	144.3	|	|	o	|	o	|	|	|
1	1_43494020	144.3	|	|	o	|	o	|	|	|
1	1_43511856	144.6	o	o	|	|	|	|	o	|
1	1_43511869	144.6	o	o	|	|	|	|	o	|
1	1_43547528	144.8	o	o	o	o	o	|	o	|
1	1_43547549	145.7	|	o	o	|	|	|	o	|
1	1_43547557	145.7	|	o	o	|	|	|	o	|
1	1_43547577	145.7	|	o	o	|	|	|	o	|
1	1_43547582	145.7	|	|	|	|	o	|	|	|
1	1_43789955	145.7	|	|	|	|	o	|	|	|
1	1_44414544	147.4	|	o	|	|	|	|	o	|
1	1_44414580	147.4	o	o	o	o	o	|	o	|
1	1_44416616	147.4	o	|	|	|	o	|	|	|
1	1_44416646	147.4	|	|	|	o	|	|	|	|
1	1_44433523	147.9	o	o	o	o	o	|	o	|
1	1_44433595	147.9	o	o	|	o	o	|	o	|
1	1_44433599	147.9	|	|	o	|	o	|	|	|
1	1_44456419	147.9	o	o	|	o	|	|	o	|
1	1_44456444	147.9	o	o	o	o	o	|	o	|
1	1_44479935	148.5	o	|	|	o	o	|	|	|
1	1_44479950	148.5	o	|	|	o	o	|	|	|
1	1_44481106	148.7	|	|	|	o	|	|	|	|
1	1_44482202	148.7	o	|	|	|	o	|	|	|
1	1_44482205	148.7	o	o	o	o	o	|	o	|
1	1_44482230	148.7	o	|	|	|	o	|	|	|
1	1_44511904	148.7	o	|	o	o	o	|	|	|
1	1_44558070	148.7	|	|	|	o	|	|	|	|
1	1_44571022	148.7	o	|	|	|	|	|	|	|
1	1_44584828	149.2	|	o	|	o	o	|	o	|
1	1_44584829	149.2	|	o	|	|	|	|	o	|
1	1_44584838	149.2	o	o	|	o	o	|	o	|
1	1_44673475	149.4	o	|	|	o	o	|	|	|
1	1_44673530	149.4	|	|	|	o	|	|	|	|
1	1_44681165	149.4	|	|	|	|	o	|	|	|
1	1_44681264	150.2	o	|	o	|	|	|	|	|
1	1_44709559	150.2	o	|	|	|	|	|	|	|
1	1_44709573	150.2	o	|	|	|	|	|	|	|
1	1_44709604	150.2	o	|	|	|	|	|	|	|
1	1_44709611	150.2	o	|	|	|	|	|	|	|
1	1_44709616	150.4	o	o	o	o	o	|	o	|
2	2_1730159	0	o	o	|	|	o	o	o	|
2	2_1730177	0.6	o	|	o	|	o	o	|	o
2	2_1730200	0.8	o	|	|	|	o	|	|	o
2	2_1730202	0.8	o	|	|	|	o	|	|	o
2	2_1730216	0.8	o	|	|	|	o	|	|	o
2	2_1730220	0.9	|	|	o	|	|	|	o	|
2	2_1734199	0.9	|	|	|	o	|	o	|	|
2	2_1734201	0.9	|	|	|	|	|	|	|	o
2	2_1734213	0.9	|	|	|	|	|	|	|	o
2	2_1734220	0.9	o	|	|	|	o	|	|	|
2	2_1734255	0.9	o	|	o	|	o	|	|	o
2	2_1734256	0.9	|	|	|	|	|	|	|	o
2	2_1734258	0.9	o	|	|	|	o	|	|	|
2	2_1734271	0.9	o	|	|	|	o	|	|	o
2	2_1742182	1.1	o	|	|	|	o	|	|	|
2	2_1742184	1.1	|	o	o	o	|	o	o	o
2	2_1742189	1.1	o	|	|	|	o	|	|	|
2	2_1742225	1.1	o	|	|	|	o	|	|	|
2	2_1867640	2.2	o	o	o	o	o	o	o	|
2	2_1867690	2.2	|	o	|	|	|	|	|	|
2	2_1867695	2.2	|	|	o	|	|	|	|	|
2	2_1912347	2.2	|	|	|	|	|	|	o	|
2	2_1982548	2.3	|	|	|	|	|	|	|	o
2	2_1982595	2.4	|	|	|	|	|	|	|	o
2	2_1982655	2.5	|	|	|	|	|	|	o	|
2	2_1995171	2.5	o	o	|	o	o	o	o	o
2	2_1995189	2.5	o	o	|	o	o	o	o	o
2	2_2036215	2.5	|	|	|	|	|	|	|	o
2	2_2036246	2.7	o	|	|	|	o	|	|	|
2	2_2038891	2.7	|	o	|	|	|	|	|	|
2	2_2131238	2.7	|	|	|	|	|	|	o	|
2	2_2156308	2.7	o	|	o	|	o	o	|	|
2	2_2156350	2.7	o	|	|	|	o	|	|	|
2	2_2156384	3.6	|	|	|	o	|	|	|	|
2	2_2212145	3.6	o	|	|	|	o	|	|	|
2	2_2212146	3.6	o	|	|	|	o	|	|	|
2	2_2212147	3.6	|	|	|	o	|	|	|	|
2	2_2212153	3.6	o	|	|	|	o	|	|	|
2	2_2212183	3.6	o	|	|	|	o	|	|	|
2	2_2212215	3.6	o	|	|	|	o	|	|	|
2	2_2212231	4.2	|	|	o	|	|	o	|	|
2	2_2212238	4.2	|	|	o	|	|	o	|	|
2	2_2258817	4.6	|	|	o	|	|	|	|	|
2	2_2258818	4.6	|	|	|	|	|	|	o	|
2	2_2258835	4.6	o	|	|	|	o	|	|	|
2	2_2258839	4.6	o	|	|	|	o	|	o	|
2	2_2258847	4.6	|	|	|	|	|	o	|	|
2	2_2258851	4.6	o	o	|	|	o	|	o	|
2	2_2258903	4.6	o	|	|	|	o	|	|	|
2	2_2258910	4.6	|	|	|	|	|	o	|	|
2	2_3170250	8	|	|	|	|	|	o	|	|
2	2_3170298	8.2	|	|	o	|	|	|	|	|
2	2_3170301	8.2	|	o	o	o	|	o	o	o
2	2_3170309	8.2	|	o	o	o	|	o	o	o
2	2_3282720	8.9	o	|	o	o	o	o	o	o
2	2_3325972	9	o	|	|	|	o	|	|	o
2	2_3370044	9.2	|	|	|	|	|	o	|	|
2	2_3370077	9.2	|	|	|	|	|	o	|	|
2	2_3370098	9.2	|	o	o	o	|	o	|	o
2	2_3370103	9.2	|	|	|	o	|	|	|	o
2	2_3370132	9.2	|	o	|	|	|	|	|	|
2	2_3384787	10	|	|	o	o	|	|	|	|
2	2_3384788	10	o	o	|	|	o	o	|	|
2	2_3384825	10	o	o	|	|	o	|	|	|
2	2_3384832	10.3	|	|	o	|	|	|	|	|
2	2_3384841	10.3	|	|	|	|	|	o	|	o
2	2_4021443	13.6	|	|	|	|	|	o	|	|
2	2_4024086	13.6	|	|	|	o	|	|	|	|
2	2_4024094	13.6	|	o	|	|	o	|	|	|
2	2_4024105	13.6	|	|	|	|	|	|	|	o
2	2_4024137	13.6	|	o	|	|	o	|	|	|
2	2_4024140	13.6	|	|	o	|	|	o	|	|
2	2_4024186	13.6	|	o	|	|	o	|	|	|
2	2_4024194	13.6	|	o	|	|	o	|	|	|
2	2_4024200	13.8	o	o	o	o	o	o	|	o
2	2_4454487	14.8	o	|	|	|	|	|	|	|
2	2_4454495	14.8	o	|	|	|	|	|	|	|
2	2_4454520	14.8	|	|	|	|	|	|	|	o
2	2_4454530	14.8	o	|	|	|	|	|	|	|
2	2_4454536	14.8	o	|	|	|	|	|	|	|
2	2_4454569	14.8	|	|	|	|	|	|	|	o
2	2_4454592	14.8	|	|	|	|	|	o	|	|
2	2_5534943	15.8	|	|	|	o	|	|	|	|
2	2_5534965	15.8	|	|	|	|	|	o	|	|
2	2_5534975	16.1	|	|	|	|	|	|	|	o
2	2_5534977	16.1	|	|	o	o	|	|	|	|
2	2_5535004	16.1	|	o	|	|	o	|	|	|
2	2_5556287	17.1	o	o	o	o	o	o	|	o
2	2_5556316	17.1	o	o	o	o	o	o	|	o
2	2_5556319	17.1	|	o	|	|	o	|	|	|
2	2_5563201	17.2	|	o	|	|	o	|	|	|
2	2_5563206	17.2	|	o	|	|	o	|	|	|
2	2_5563240	17.2	o	|	|	|	|	|	|	|
2	2_5563241	17.2	|	|	|	o	|	|	|	|
2	2_5563284	17.2	o	o	o	o	o	o	|	o
2	2_5567833	17.2	o	|	|	|	|	|	|	|
2	2_5875214	18.1	|	|	|	o	|	|	|	|
2	2_5875254	18.3	o	o	o	o	o	o	|	o
2	2_6195755	19	|	|	|	|	|	|	|	o
2	2_6195800	19	o	|	|	|	|	|	|	|
2	2_6321954	19	o	o	o	o	o	o	|	|
2	2_6325843	19	o	o	o	o	o	o	|	o
2	2_6325847	19	|	|	|	|	|	o	|	|
2	2_6325873	19	o	|	|	|	|	|	|	|
2	2_6325884	19	o	|	|	|	|	o	|	o
2	2_6325900	19	|	|	|	|	|	o	|	|
2	2_6342021	19	o	o	|	o	o	o	|	o
2	2_6342030	19	|	o	|	|	o	o	|	|
2	2_6342035	19	o	o	|	o	o	o	|	|
2	2_6342096	19	|	o	|	|	o	o	|	|
2	2_6385607	19.2	|	|	|	o	|	|	|	|
2	2_6385652	19.2	|	|	|	|	|	|	|	o
2	2_6385655	19.2	|	|	|	o	|	|	|	|
2	2_6385688	19.2	|	|	|	o	|	|	|	|
2	2_6402934	19.2	o	|	|	o	|	o	|	|
2	2_6402964	19.2	|	|	|	o	|	o	|	o
2	2_6403005	19.2	o	|	|	|	|	|	|	|
2	2_6437605	19.2	|	|	|	o	|	|	|	|
2	2_6437646	19.2	|	|	|	o	|	|	|	|
2	2_6841675	23.7	|	|	o	|	|	|	|	|
2	2_49342	24.7	o	o	o	|	o	|	|	|
2	2_49387	24.7	o	o	o	|	o	|	|	o
2	2_193655	24.7	|	|	|	|	|	|	|	o
2	2_193680	24.7	|	|	|	|	|	|	|	o
2	2_193699	24.7	|	|	|	|	|	|	|	o
2	2_362005	25	|	|	|	|	|	|	|	o
2	2_362062	25	|	|	|	|	|	|	|	o
2	2_398657	25.4	o	|	|	|	|	|	|	|
2	2_491074	25.4	o	|	|	|	|	|	|	|
2	2_491075	25.4	|	o	|	|	o	|	|	|
2	2_491095	25.4	o	o	o	o	o	o	|	o
2	2_491126	25.4	o	|	o	o	|	o	|	o
2	2_491130	25.4	o	|	o	o	|	o	|	o
2	2_604708	26	o	o	|	o	o	o	|	|
2	2_604797	26	|	o	|	o	o	o	|	|
2	2_613455	26	o	o	|	o	o	o	|	|
2	2_613503	26	|	|	|	|	|	|	|	o
2	2_613529	26	|	|	|	|	|	|	|	o
2	2_615926	26	o	o	|	o	o	o	|	o
2	2_615991	26	o	|	|	|	|	|	|	|
2	2_621929	26	o	o	|	o	o	o	|	|
2	2_621950	26	|	o	|	|	o	|	|	|
2	2_621955	26	o	o	|	o	o	o	|	|
2	2_621999	26	|	|	|	o	|	o	|	|
2	2_622001	26	|	|	|	o	|	o	|	|
2	2_651788	26	|	|	|	o	|	o	|	|
2	2_651806	26	|	o	|	|	o	|	|	o
2	2_651874	26	o	o	|	o	o	o	|	o
2	2_661083	26	o	o	|	o	o	o	|	o
2	2_724665	26	|	|	o	|	|	|	|	|
2	2_724719	26	|	|	|	o	|	o	|	|
2	2_1332941	28.4	o	o	o	o	o	o	|	o
2	2_1358498	28.4	|	|	|	o	|	|	|	|
2	2_1358526	28.4	|	|	|	|	|	|	|	o
2	2_1358533	28.4	|	|	o	o	|	o	|	|
2	2_1370470	28.4	|	|	|	o	|	o	|	|
2	2_1370475	28.4	|	|	|	o	|	o	|	|
2	2_1370479	28.4	o	|	|	|	|	|	|	|
2	2_1426329	28.6	|	o	|	|	o	|	|	|
2	2_1426341	28.6	|	|	|	o	|	|	|	|
2	2_1426369	28.6	|	|	|	|	|	o	|	|
2	2_1426435	28.6	|	o	|	|	o	|	|	|
2	2_1426436	28.6	|	|	|	|	|	o	|	|
2	2_1471977	28.8	o	|	o	o	|	|	|	o
2	2_1472087	28.8	|	|	|	|	|	|	|	o
2	2_1485348	28.8	|	|	o	|	|	|	|	|
2	2_1485387	28.8	o	|	|	o	|	o	|	|
2	2_1487759	29.1	|	|	o	|	|	|	|	|
2	2_1487806	29.1	|	o	|	|	o	o	|	|
2	2_1487808	29.1	|	o	|	|	o	o	|	|
2	2_1614936	31.8	o	o	|	|	o	|	|	o
2	2_1614939	31.8	|	|	o	o	|	o	|	|
2	2_1614941	31.8	o	o	|	|	o	|	|	o
2	2_1640550	31.8	|	|	|	|	|	o	|	|
2	2_7049419	43.3	|	o	|	|	o	|	|	|
2	2_7049453	43.5	|	o	|	|	o	|	|	o
2	2_7049475	43.5	|	o	|	|	o	|	|	o
2	2_7355620	44.1	o	o	o	o	o	o	|	o
2	2_7446684	44.1	|	|	|	o	|	|	|	|
2	2_7446685	44.1	o	o	o	o	o	o	|	o
2	2_7446719	44.1	o	|	o	o	|	o	|	|
2	2_7493322	44.1	|	|	|	o	|	|	|	|
2	2_7493341	44.1	o	o	o	o	o	o	|	o
2	2_7526195	44.1	o	|	o	|	|	o	|	|
2	2_7526245	44.2	|	o	|	|	o	|	|	|
2	2_7539175	44.2	o	o	o	o	o	o	|	o
2	2_7539182	44.2	o	o	o	o	o	o	|	o
2	2_7645073	44.7	|	o	|	o	o	|	|	|
2	2_7645144	44.7	|	o	|	o	o	|	|	|
2	2_7757385	48.2	o	|	|	|	|	o	|	|
2	2_8265596	49	|	o	|	o	o	|	|	|
2	2_8326572	49.8	|	o	|	o	o	|	|	|
2	2_8382975	49.8	|	|	o	|	|	|	|	|
2	2_8382996	49.8	|	|	o	|	|	|	|	|
2	2_8383061	49.8	|	|	o	|	|	|	|	|
2	2_8884476	49.8	o	o	o	|	|	o	|	o
2	2_8884510	49.8	o	|	|	|	|	o	|	|
2	2_8884528	49.8	o	o	o	|	|	o	|	o
2	2_8884536	49.8	o	|	|	|	|	o	|	|
2	2_8884544	49.8	o	|	|	|	|	o	|	|
2	2_8920986	50	|	|	|	|	|	|	|	o
2	2_8921017	50	|	|	|	|	|	|	|	o
2	2_8921022	50	|	|	|	|	|	|	|	o
2	2_8921025	50	o	|	o	|	|	o	|	|
2	2_8936061	50.7	o	|	|	|	|	o	|	|
2	2_8936108	50.7	o	|	|	|	|	o	|	|
2	2_8936117	50.7	o	|	|	|	|	o	|	|
2	2_9600903	52.6	o	|	o	|	|	|	|	|
2	2_9600909	52.6	o	|	o	|	|	|	|	|
2	2_9650553	52.6	o	|	o	o	o	o	|	o
2	2_9665546	52.6	o	|	|	|	|	|	|	|
2	2_9665581	52.6	o	|	|	|	|	|	|	|
2	2_9665583	52.6	|	o	|	|	|	|	|	|
2	2_9688135	52.6	|	|	o	|	|	|	|	|
2	2_9748901	55.5	|	o	|	|	|	|	|	|
2	2_9748933	55.5	o	o	o	o	o	o	|	|
2	2_9748993	55.5	|	|	|	o	o	o	|	|
2	2_9749000	55.5	o	|	o	|	|	|	|	|
2	2_9749001	55.5	o	|	o	|	|	|	|	|
2	2_9749007	55.5	|	|	|	o	o	o	|	|
2	2_9763901	55.7	|	|	o	|	|	|	|	|
2	2_9763922	56.1	o	|	o	|	|	|	|	|
2	2_10119548	56.2	o	|	|	|	|	|	|	|
2	2_10172804	56.2	o	|	|	|	|	|	|	|
2	2_10172822	56.4	o	o	o	o	o	o	|	o
2	2_10243625	56.4	o	|	o	|	|	|	|	|
2	2_10243632	56.4	o	o	o	o	o	o	|	o
2	2_10243685	56.4	o	|	o	|	|	|	|	|
2	2_10451003	57.5	o	o	o	o	o	o	|	o
2	2_10451008	57.5	|	o	o	|	|	|	|	|
2	2_10451030	57.5	o	o	o	o	o	o	|	o
2	2_10451079	57.5	|	|	o	|	|	|	|	|
2	2_10460440	57.5	|	|	|	|	|	|	|	o
2	2_10460452	57.5	o	o	o	o	o	o	|	|
2	2_10460521	57.5	|	|	|	o	o	o	|	|
2	2_10493285	57.6	|	|	|	o	o	o	|	|
2	2_10493289	57.6	|	|	|	o	o	o	|	|
2	2_10493315	57.6	|	|	|	o	o	o	|	|
2	2_10493339	57.6	o	o	o	|	|	|	|	o
2	2_10513383	57.8	o	|	o	|	|	|	|	|
2	2_10513403	57.8	o	|	o	o	o	o	|	|
2	2_10513417	57.8	o	|	o	o	o	o	|	|
2	2_10563372	58.1	o	|	o	|	|	|	|	|
2	2_10563376	58.1	|	|	|	o	o	o	|	|
2	2_10563405	58.1	o	|	o	|	|	|	|	|
2	2_10753280	58.2	o	|	o	o	o	o	|	|
2	2_10753314	58.2	o	|	o	o	o	o	|	|
2	2_10753321	58.2	o	|	|	|	|	|	|	|
2	2_10753362	58.2	o	|	o	o	o	o	|	|
2	2_10773736	58.2	|	|	o	|	|	|	|	|
2	2_10773769	58.2	|	|	o	|	|	|	|	|
2	2_10773816	58.2	|	|	o	|	|	|	|	|
2	2_10773818	58.2	|	|	|	o	o	o	|	o
2	2_10773820	58.2	o	|	o	|	|	|	|	|
2	2_10773831	58.2	|	|	o	|	|	|	|	|
2	2_10855993	58.2	o	|	|	|	|	|	|	|
2	2_10857201	58.2	o	|	o	|	|	|	|	|
2	2_10857220	58.2	o	|	o	|	|	|	|	|
2	2_10992026	58.2	o	|	o	|	|	|	|	|
2	2_10992075	58.2	o	|	o	|	|	|	|	|
2	2_11167153	60.1	|	o	|	|	|	|	|	|
2	2_11167192	60.2	o	|	|	|	|	|	|	|
2	2_11686019	60.2	o	|	o	|	|	|	|	o
2	2_11686044	60.2	|	|	|	o	o	o	|	|
2	2_11686047	60.3	|	|	|	|	|	|	|	o
2	2_11686062	60.3	o	|	o	|	|	|	|	o
2	2_11686114	60.3	o	o	o	o	o	o	|	o
2	2_11686757	60.3	|	o	|	|	|	|	|	|
2	2_11686807	60.3	|	|	|	o	o	o	|	|
2	2_11693755	60.3	o	o	o	o	o	o	|	o
2	2_11721851	60.3	|	|	|	|	|	|	|	o
2	2_11738184	60.3	|	o	o	o	o	o	|	|
2	2_11738188	60.3	|	o	o	o	o	o	|	|
2	2_11747168	60.3	|	o	|	|	|	|	|	|
2	2_11747177	60.3	|	o	|	|	|	|	|	|
2	2_11747187	60.3	|	|	o	|	|	|	|	|
2	2_11747206	60.3	o	|	|	|	|	|	|	|
2	2_11747223	60.3	o	|	|	|	|	|	|	|
2	2_11747235	61.1	|	|	|	|	|	|	|	o
2	2_12005252	61.7	o	o	o	o	o	o	|	o
2	2_12005269	61.7	|	o	|	|	|	|	|	|
2	2_12118738	61.7	o	o	|	o	o	o	|	o
2	2_12118741	61.7	o	o	|	o	o	o	|	|
2	2_12118755	61.7	|	|	o	|	|	|	|	|
2	2_12118766	61.7	o	o	|	o	o	o	|	|
2	2_12118769	61.7	|	o	|	|	|	|	|	|
2	2_12129091	61.7	|	|	o	|	|	|	|	|
2	2_12129115	61.7	|	|	o	|	|	|	|	|
2	2_12129164	61.7	|	|	o	|	|	|	|	|
2	2_12129167	61.7	|	|	o	|	|	|	|	|
2	2_12659184	61.9	|	|	|	|	|	|	|	o
2	2_12659266	61.9	|	|	|	|	|	|	|	o
2	2_12659292	62	|	|	|	|	|	|	|	o
2	2_12844573	62	o	o	o	o	o	o	|	o
2	2_12844625	62	|	|	|	o	o	o	|	|
2	2_12844628	62	o	o	o	|	|	|	|	o
2	2_12851832	62	|	|	|	o	o	o	|	|
2	2_12860011	62	o	|	o	o	o	o	|	o
2	2_12860052	62	|	|	o	|	|	|	|	o
2	2_12860057	62	o	|	o	o	o	o	|	o
2	2_12862586	62	|	|	o	|	|	|	|	|
2	2_12862628	62	o	|	|	|	|	|	|	|
2	2_12862650	62	o	|	|	o	o	o	|	|
2	2_12862652	62	o	|	o	o	o	o	|	o
2	2_13378246	62.7	|	|	|	|	|	|	o	|
2	2_13410192	62.7	|	|	o	|	|	|	|	|
2	2_13410231	62.7	|	|	o	|	|	|	|	|
2	2_13415023	62.7	o	o	o	|	|	|	o	o
2	2_13415032	62.7	o	o	o	|	|	|	o	o
2	2_13435198	63	|	o	o	|	|	|	o	o
2	2_13435206	63	|	o	o	|	|	|	o	o
2	2_13435234	63	o	o	o	|	|	|	o	o
2	2_13435235	63	o	o	o	|	|	|	o	|
2	2_13435248	63	|	|	o	|	|	|	|	|
2	2_13435261	63.2	|	|	|	|	|	|	|	o
2	2_13773928	63.2	|	|	|	|	|	|	o	|
2	2_13830302	64.1	o	|	o	|	|	|	|	|
2	2_13830352	64.1	o	|	o	|	|	|	|	|
2	2_13830372	64.1	o	|	o	|	|	|	|	|
2	2_13830400	64.1	o	|	o	|	|	|	|	|
2	2_13835424	64.1	o	|	o	|	|	|	|	|
2	2_14129781	64.1	|	|	|	o	o	o	|	|
2	2_14129789	64.1	|	o	|	|	|	|	|	|
2	2_14129792	64.1	o	|	o	|	|	|	|	|
2	2_14129796	64.1	o	|	o	|	|	|	|	|
2	2_14129798	64.1	o	|	o	|	|	|	|	|
2	2_14129803	64.1	o	|	o	|	|	|	|	|
2	2_14129805	64.1	o	|	o	|	|	|	|	|
2	2_14129835	64.2	o	|	o	|	|	|	|	|
2	2_14129849	64.2	o	|	o	|	|	|	|	|
2	2_14129883	64.2	|	|	o	|	|	|	|	|
2	2_14129885	64.2	o	|	o	|	|	|	|	|
2	2_15281970	65.9	o	o	o	|	|	|	o	o
2	2_15281991	65.9	o	o	o	|	|	|	o	o
2	2_15282014	65.9	o	o	o	|	|	|	o	o
2	2_15282020	65.9	o	o	o	|	|	|	o	o
2	2_15282047	65.9	|	|	|	o	o	o	|	|
2	2_15282051	65.9	o	o	o	|	|	|	o	o
2	2_17385228	65.9	|	o	|	|	|	|	|	o
2	2_17385246	65.9	|	|	|	o	o	o	o	|
2	2_17440617	66	o	|	o	|	|	|	|	|
2	2_17440708	66.1	|	o	|	|	|	|	|	o
2	2_17440711	66.1	|	o	|	|	|	|	|	o
2	2_17440717	66.1	|	|	|	|	|	|	|	o
2	2_17497388	66.1	o	|	o	|	|	|	|	|
2	2_17497443	66.1	o	|	|	|	|	|	|	|
2	2_17497483	66.1	|	|	o	|	|	|	|	|
2	2_17497487	66.1	|	|	|	|	|	|	o	|
2	2_17508026	66.1	|	o	|	|	|	|	|	o
2	2_17508043	66.1	|	|	|	o	o	o	|	|
2	2_17533880	66.1	|	o	|	|	|	|	|	|
2	2_17533882	66.3	o	|	|	|	|	|	|	|
2	2_17533946	66.3	|	|	|	|	|	|	|	o
2	2_18687484	67.7	|	o	|	o	o	o	|	|
2	2_18687488	67.7	o	o	o	o	o	o	|	|
2	2_18687529	67.7	o	o	o	o	o	o	|	|
2	2_18687547	67.7	|	|	|	|	|	|	o	o
2	2_18687577	67.7	o	o	o	o	o	o	|	|
2	2_18687584	67.7	|	|	|	|	|	|	o	o
2	2_18706249	67.9	|	|	|	|	|	|	|	o
2	2_18706264	67.9	|	|	|	|	|	|	|	o
2	2_18706288	68	|	|	|	o	o	o	|	|
2	2_18706332	68.5	|	o	|	|	|	|	|	|
2	2_19216089	68.5	|	|	|	o	o	o	o	o
2	2_19216091	68.5	|	|	o	|	|	|	|	|
2	2_19216121	68.5	|	o	|	o	o	o	o	|
2	2_19216138	68.5	|	|	|	|	|	|	|	o
2	2_19216142	68.5	|	o	o	o	o	o	o	|
2	2_19216162	68.5	|	|	|	o	o	o	o	|
2	2_19216172	68.5	|	o	|	o	o	o	o	|
2	2_19216191	68.5	o	|	|	|	|	|	|	|
2	2_19232479	68.5	|	|	o	|	|	|	|	o
2	2_19232491	68.5	|	o	|	o	o	o	o	|
2	2_19232511	68.5	|	o	|	o	o	o	o	o
2	2_19232519	68.5	|	|	|	o	o	o	o	|
2	2_19232526	68.5	|	o	|	o	o	o	o	o
2	2_19250368	68.5	|	|	o	|	|	|	|	o
2	2_19250374	68.5	|	|	o	|	|	|	|	o
2	2_19250426	68.5	|	o	|	o	o	o	o	|
2	2_19288319	68.5	|	|	|	|	|	|	o	|
2	2_19601652	69.2	|	|	|	o	o	o	|	|
2	2_19601684	69.2	|	|	|	|	|	|	|	o
2	2_19601708	69.3	|	|	o	|	|	|	|	|
2	2_19601716	69.3	|	o	|	|	|	|	|	|
2	2_19805493	69.6	o	|	|	|	|	|	|	|
2	2_19837210	69.6	o	|	o	|	|	|	|	|
2	2_19837226	69.6	o	|	|	|	|	|	|	|
2	2_19837261	69.6	o	|	o	|	|	|	o	o
2	2_19890194	69.8	|	|	|	|	|	|	o	o
2	2_19890263	69.8	|	|	|	o	o	o	|	|
2	2_20070931	69.8	o	|	o	|	|	|	o	|
2	2_20127887	70.1	|	o	|	|	|	|	|	|
2	2_20127899	70.1	|	|	|	o	o	o	|	|
2	2_20127900	70.1	|	o	|	|	|	|	|	|
2	2_20127936	70.1	o	|	o	|	|	|	|	|
2	2_20127961	70.1	|	|	|	|	|	|	|	o
2	2_20339519	70.5	|	o	|	o	o	o	|	|
2	2_20396237	70.5	o	|	|	|	|	|	|	|
2	2_20396299	71	|	|	o	|	|	|	|	|
2	2_20396309	71	o	o	|	o	o	o	|	o
2	2_20579651	71.2	|	|	|	o	o	o	|	o
2	2_20579681	71.2	|	|	o	|	|	|	|	|
2	2_20579704	71.2	|	|	|	|	|	|	o	|
2	2_20579705	71.2	|	o	|	|	|	|	|	|
2	2_20579711	71.2	o	|	o	|	|	|	o	|
2	2_20652260	71.4	o	o	|	o	o	o	|	o
2	2_20652262	71.4	|	|	|	o	o	o	|	|
2	2_20690450	72.1	o	|	|	|	|	|	|	|
2	2_20690468	72.1	|	o	|	|	|	|	|	|
2	2_20806286	73.7	|	|	|	|	|	|	|	o
2	2_20806290	73.7	|	|	o	|	|	|	|	|
2	2_20806340	73.7	|	|	|	|	|	|	|	o
2	2_20850876	73.7	o	|	o	o	o	o	|	|
2	2_20850885	73.7	o	|	o	o	o	o	o	|
2	2_20850903	73.7	o	|	o	|	|	|	|	|
2	2_20850912	73.7	|	|	|	o	o	o	o	|
2	2_20850915	73.7	|	|	|	|	|	|	o	|
2	2_20850917	74	|	o	|	|	|	|	|	|
2	2_20850923	74	o	|	o	o	o	o	o	o
2	2_20850948	74	o	|	o	|	|	|	|	|
2	2_20889487	74	o	|	o	o	o	o	o	|
2	2_20889525	74	|	o	|	|	|	|	|	|
2	2_20889589	74	|	|	|	o	o	o	o	|
2	2_21426617	75.6	|	|	o	|	|	|	|	|
2	2_21426724	75.6	|	|	|	|	|	|	|	o
2	2_21431011	75.6	o	|	|	|	|	|	|	|
2	2_21431038	75.7	|	|	|	|	|	|	o	|
2	2_21449890	75.7	o	|	o	o	o	o	o	o
2	2_21449938	75.7	|	|	|	|	|	|	o	|
2	2_21474028	75.7	|	|	|	|	|	|	o	|
2	2_21474038	75.7	|	|	o	|	|	|	|	|
2	2_21482675	75.7	o	|	|	|	|	|	o	o
2	2_21492995	75.9	o	|	o	|	|	|	|	|
2	2_21493001	75.9	|	|	o	|	|	|	|	|
2	2_21493063	75.9	|	o	|	|	|	|	|	|
2	2_21493088	75.9	|	|	o	|	|	|	|	|
2	2_21493095	75.9	|	|	|	|	|	|	|	o
2	2_21505000	75.9	o	|	o	|	|	|	|	o
2	2_21505020	75.9	o	|	o	|	|	|	|	|
2	2_21556876	76.1	|	|	|	|	|	|	|	o
2	2_21556916	76.1	o	|	o	|	|	|	|	|
2	2_21556950	76.1	o	|	o	o	o	o	o	|
2	2_21603600	77.1	|	o	|	|	|	|	|	|
2	2_21603603	77.1	|	|	|	|	|	|	o	|
2	2_21603616	77.1	|	o	|	|	|	|	|	|
2	2_21603647	77.1	o	o	o	|	|	|	|	o
2	2_21603648	77.1	|	|	|	|	|	|	|	o
2	2_21603651	77.1	o	o	o	|	|	|	o	o
2	2_21603653	77.1	|	|	|	|	|	|	o	|
2	2_21603657	77.1	o	o	o	|	|	|	o	o
2	2_21603703	77.1	|	|	o	|	|	|	|	|
2	2_21742777	77.1	o	o	o	|	|	|	o	o
2	2_21742797	77.1	|	o	|	|	|	|	o	o
2	2_21815112	77.4	o	|	|	|	|	|	|	|
2	2_21815120	77.4	o	|	|	|	|	|	|	|
2	2_21815157	77.4	|	|	|	|	|	|	|	o
2	2_21815166	77.4	o	|	|	|	|	|	|	|
2	2_21815199	77.4	|	|	|	|	|	|	o	|
2	2_21815204	77.4	|	|	o	|	|	|	|	|
2	2_21815212	77.4	|	|	|	o	o	o	|	|
2	2_21899958	77.4	|	|	o	|	|	|	|	|
2	2_21899971	77.7	|	|	|	o	o	o	|	|
2	2_21899972	77.7	o	o	o	o	o	o	o	|
2	2_21899996	77.7	o	|	|	|	|	|	o	|
2	2_21900020	77.7	o	o	|	o	o	o	o	|
2	2_21900055	77.7	|	o	|	|	|	|	|	|
2	2_21900069	77.7	|	|	|	o	o	o	|	|
2	2_21915109	77.8	|	o	|	o	o	o	|	o
2	2_21915143	77.8	|	|	|	|	|	|	o	|
2	2_21917665	77.8	o	|	o	|	|	|	|	|
2	2_21917670	77.8	|	o	|	|	|	|	|	|
2	2_21928247	77.8	o	|	o	|	|	|	|	|
2	2_22827750	85.5	o	|	o	o	o	o	o	o
2	2_22827770	85.5	o	|	o	|	|	|	|	|
2	2_22827818	85.5	o	|	o	o	o	o	o	o
2	2_23616293	88.9	o	|	o	|	|	|	|	|
2	2_24292166	94.7	o	|	|	|	|	|	|	o
2	2_24292181	94.7	o	|	|	|	|	|	|	o
2	2_24292203	94.7	o	|	|	|	|	|	|	o
2	2_24309171	95.3	o	|	|	|	|	|	|	o
2	2_24309199	95.3	|	|	o	|	|	|	o	|
2	2_24309237	95.3	o	|	|	|	|	|	|	o
2	2_24309263	95.3	o	|	|	|	|	|	|	o
2	2_24324365	95.9	|	|	|	o	o	o	|	|
2	2_24324412	95.9	|	o	|	|	|	|	|	|
2	2_24324437	95.9	|	|	o	|	|	|	o	|
2	2_24360510	96.6	o	|	|	|	|	|	|	o
2	2_24360520	96.6	o	|	|	|	|	|	|	o
2	2_24360529	96.6	o	|	|	|	|	|	|	o
2	2_24362570	96.8	o	|	|	|	|	|	|	o
2	2_24503852	97.5	o	|	|	|	|	|	|	o
2	2_24503862	97.5	o	|	|	|	|	|	|	o
2	2_24503904	97.5	|	o	|	|	|	|	|	|
2	2_24651433	97.8	|	|	|	o	o	o	|	|
2	2_24668566	97.8	o	o	|	|	|	|	|	o
2	2_24668598	97.9	|	|	|	o	o	o	|	|
2	2_24668623	97.9	o	o	|	|	|	|	|	o
2	2_24668630	97.9	o	|	|	o	o	o	|	o
2	2_24668639	97.9	o	|	|	|	|	|	|	o
2	2_24668641	97.9	o	o	|	|	|	|	|	o
2	2_24668662	97.9	o	o	|	|	|	|	|	o
2	2_24668674	97.9	|	|	o	|	|	|	o	|
2	2_24948521	98.2	o	|	|	|	|	|	|	o
2	2_24948562	98.2	|	|	o	|	|	|	o	|
2	2_24956219	98.2	o	|	|	|	|	|	|	o
2	2_24959317	98.3	|	o	|	|	|	|	|	|
2	2_24985428	98.4	o	o	|	|	|	|	|	o
2	2_24985433	98.4	o	o	|	|	|	|	|	o
2	2_24985434	98.4	|	|	|	o	o	o	|	|
2	2_24985448	98.4	|	|	|	o	o	o	|	|
2	2_25024810	98.9	o	|	|	|	|	|	|	o
2	2_25024812	98.9	|	|	o	o	o	o	o	|
2	2_25024814	98.9	o	|	|	|	|	|	|	o
2	2_25024836	99	o	|	|	|	|	|	|	o
2	2_25024853	99	|	|	o	o	o	o	o	|
2	2_25024872	99	o	|	|	|	|	|	|	o
2	2_25051925	99.5	o	|	|	o	o	o	|	o
2	2_25051927	99.5	o	|	o	o	o	o	o	o
2	2_25051934	99.6	|	|	o	o	o	o	o	|
2	2_25051947	99.6	|	|	|	o	o	o	|	|
2	2_25051961	99.6	o	|	o	|	|	|	o	o
2	2_25051967	99.6	|	|	|	o	o	o	|	|
2	2_25052015	99.6	|	|	o	|	|	|	o	|
2	2_25052033	99.6	|	|	|	o	o	o	|	|
2	2_25175404	99.9	|	o	o	o	o	o	o	|
2	2_25175431	99.9	|	o	o	o	o	o	o	|
2	2_25175461	99.9	o	|	|	|	|	|	|	o
2	2_25175463	99.9	o	|	|	|	|	|	|	o
2	2_25276389	101	o	|	o	|	|	|	o	o
2	2_25276407	101	o	|	o	|	|	|	o	o
2	2_25296087	101.2	o	|	|	|	|	|	|	o
2	2_25296136	101.2	|	|	|	o	o	o	|	|
2	2_25305757	101.2	o	|	|	|	|	|	|	o
2	2_25305809	101.2	|	|	o	o	o	o	o	|
2	2_25319760	101.4	o	|	o	|	|	|	o	o
2	2_25319762	101.4	o	|	|	|	|	|	|	o
2	2_25319781	101.4	o	|	o	|	|	|	o	o
2	2_25319817	101.4	o	|	o	|	|	|	o	o
2	2_25319841	101.4	|	|	o	|	|	|	o	|
2	2_25419151	101.7	o	|	|	|	|	|	|	o
2	2_25419218	101.7	|	|	o	|	|	|	o	|
2	2_25419219	101.7	o	|	|	|	|	|	|	o
2	2_25796731	103.1	|	|	|	o	o	o	|	|
2	2_25796732	103.1	o	|	o	|	|	|	o	|
2	2_25796736	103.1	|	|	|	o	o	o	|	|
2	2_25796741	103.1	|	|	|	o	o	o	|	|
2	2_25796771	103.8	o	|	o	|	|	|	o	|
2	2_25808539	103.8	o	|	o	|	|	|	o	|
2	2_25808547	103.8	|	|	|	|	|	|	|	o
2	2_25808632	103.8	o	o	o	o	o	o	o	|
2	2_25809685	103.8	o	|	o	|	|	|	o	|
2	2_25819894	103.8	|	o	|	|	|	|	|	|
2	2_25898917	105.2	o	|	o	|	|	|	o	o
2	2_25898919	105.2	|	|	|	o	o	o	|	|
2	2_25898924	105.2	|	|	|	o	o	o	|	|
2	2_25898998	105.2	o	|	o	|	|	|	o	|
2	2_25917265	105.8	o	|	o	|	|	|	o	|
2	2_25951729	105.9	|	o	|	|	|	|	|	o
2	2_25951796	105.9	o	o	o	o	o	o	o	|
2	2_25956622	105.9	|	o	|	o	o	o	|	o
2	2_25956639	105.9	|	o	|	o	o	o	|	o
2	2_25956640	105.9	|	|	|	o	o	o	|	|
2	2_25976388	106.1	|	|	|	o	o	o	|	|
2	2_26254755	106.1	|	o	|	|	|	|	|	|
2	2_26259953	107.4	|	|	|	|	|	|	|	o
2	2_26680031	108.8	|	|	|	|	|	|	|	o
2	2_26680035	108.8	|	|	|	|	|	|	|	o
2	2_26691088	108.8	o	|	o	|	|	|	o	|
2	2_26691096	108.8	|	o	|	|	|	|	|	|
2	2_26691103	108.8	o	|	o	|	|	|	o	|
2	2_26691104	108.8	|	|	|	o	|	o	|	|
2	2_26811085	109.3	|	|	|	|	|	|	|	o
2	2_26811089	109.3	o	|	o	|	|	|	o	|
2	2_27724806	113	|	|	o	o	o	o	o	o
2	2_27724859	113	|	|	o	o	o	o	o	o
2	2_27822562	113	|	o	|	|	|	|	|	|
2	2_27822619	113	|	|	o	|	|	|	o	|
2	2_27822622	113	|	|	o	|	|	|	o	|
2	2_27822627	113.3	|	o	|	|	|	|	|	|
2	2_27842121	113.7	|	|	|	|	|	|	|	o
2	2_27899104	114.4	|	|	o	o	|	o	o	|
2	2_27921200	114.4	|	o	|	|	|	|	|	|
2	2_27939107	114.5	|	|	|	|	o	|	|	o
2	2_27944195	114.5	|	|	|	|	o	|	|	o
2	2_27944230	114.6	|	|	|	|	|	|	|	o
2	2_27962205	114.6	|	|	|	|	o	|	|	o
2	2_27962252	114.6	|	|	|	|	o	|	|	o
2	2_27981829	114.6	o	|	|	|	o	|	|	o
2	2_27981860	114.6	|	|	|	|	o	|	|	|
2	2_28139160	114.6	|	|	|	|	o	|	|	|
2	2_28139243	114.6	|	|	|	o	|	o	o	|
2	2_28226667	114.6	|	|	|	|	o	|	|	|
2	2_28259711	114.6	o	o	|	|	o	|	o	o
2	2_28259723	114.6	o	o	|	|	|	|	o	|
2	2_28259728	114.6	o	o	|	|	|	|	o	|
2	2_28259736	114.6	|	|	|	|	o	|	|	o
2	2_28259739	114.6	|	|	|	|	o	|	|	o
2	2_28259756	114.6	o	o	|	|	|	|	o	|
2	2_28519861	114.9	|	|	|	|	o	|	|	|
2	2_28519873	114.9	|	|	o	|	o	|	|	|
2	2_28519896	114.9	|	|	o	|	|	|	|	|
2	2_28538481	114.9	|	|	o	|	o	|	|	o
2	2_28538484	114.9	|	|	|	|	o	|	|	|
2	2_28619920	115.2	o	|	|	|	|	|	|	|
2	2_28619974	115.2	|	|	o	|	|	|	|	|
2	2_28643601	115.9	|	|	|	|	|	|	o	|
2	2_28643652	115.9	|	o	|	|	|	|	|	|
2	2_28643669	116	|	|	|	|	|	|	o	|
2	2_28665242	116.1	|	|	|	|	|	|	|	o
2	2_28665317	116.1	|	|	|	|	|	|	o	|
2	2_28671074	116.1	o	|	|	|	|	|	|	|
2	2_28671088	116.1	|	|	o	|	o	|	o	o
2	2_28694124	116.1	|	|	o	|	|	|	|	|
2	2_28694160	116.1	o	|	|	|	|	|	o	|
2	2_28697187	116.1	o	|	|	|	|	|	|	|
2	2_28697216	116.1	|	o	o	|	o	|	o	o
2	2_28706055	116.5	o	|	|	|	|	|	|	|
2	2_28706077	116.6	|	|	o	o	|	o	|	|
2	2_28706097	116.6	o	o	|	|	o	|	|	o
2	2_28706123	116.6	|	|	|	|	o	|	|	o
2	2_28706151	116.6	|	|	|	|	o	|	|	o
2	2_28880975	117.4	o	|	o	o	o	o	o	o
2	2_28881045	117.4	|	|	o	o	o	o	|	o
2	2_28881052	117.4	|	|	o	o	o	o	|	o
2	2_28881055	117.4	|	|	o	o	o	o	|	o
2	2_28881073	117.5	|	|	|	o	|	o	|	|
2	2_29009026	118.1	o	|	|	|	|	|	|	|
2	2_29009087	118.1	|	|	o	|	o	|	|	o
2	2_29009091	118.1	|	o	|	o	|	o	o	|
2	2_29009103	118.1	|	|	o	|	o	|	|	o
2	2_29009120	118.1	|	|	o	|	o	|	|	o
2	2_29016832	118.1	o	|	o	o	o	o	|	o
2	2_29016926	118.1	|	|	o	o	o	o	|	o
2	2_29266995	119.9	o	|	|	|	|	|	|	o
2	2_29412190	120.2	|	o	|	|	o	o	|	|
2	2_29412215	120.2	|	|	o	|	|	|	|	|
2	2_29412236	120.2	o	|	|	|	|	|	|	o
2	2_29412283	120.2	|	o	|	|	o	o	|	|
2	2_29412284	120.2	|	o	|	|	o	o	|	|
2	2_29457128	121.6	|	o	|	|	|	|	|	|
2	2_29457129	121.6	|	o	|	|	|	|	|	|
2	2_29457139	121.6	|	o	|	|	|	|	|	|
2	2_29457149	123	|	o	|	|	|	|	|	|
2	2_29720515	123.1	|	|	o	|	|	|	|	|
2	2_30005661	124.4	|	|	|	|	|	|	o	o
2	2_30005707	124.4	|	|	|	|	|	|	o	o
2	2_30005708	124.4	|	|	|	|	|	|	o	o
2	2_30038569	128.8	o	|	|	|	|	|	o	o
2	2_30038584	128.8	|	|	|	|	o	o	|	|
2	2_30038587	128.8	|	|	o	|	|	|	|	|
2	2_30038589	128.8	o	|	|	|	|	|	o	o
2	2_30040327	128.8	|	|	|	o	|	|	|	|
2	2_30040335	128.8	o	|	|	|	|	|	o	o
2	2_30040419	128.8	|	o	o	o	o	o	|	|
2	2_30040427	128.8	|	|	o	|	|	|	|	|
2	2_30085778	129.3	|	|	|	|	o	|	|	|
2	2_30085881	129.3	|	|	o	|	|	|	|	|
2	2_30085889	129.3	|	|	|	|	o	|	|	|
2	2_30107251	129.3	o	|	o	o	o	o	o	o
2	2_30107266	129.3	o	|	|	o	o	o	o	o
2	2_30107323	129.3	o	|	|	o	|	o	o	o
2	2_30111375	129.3	|	|	|	o	|	o	|	|
2	2_30111409	129.3	|	|	|	|	o	|	|	|
2	2_30260130	129.3	|	o	|	|	|	o	|	|
2	2_30260145	129.3	|	o	|	|	|	|	|	|
2	2_30260151	129.3	|	o	|	|	|	o	|	|
2	2_30260160	129.4	|	|	o	|	o	|	|	|
2	2_30260205	129.6	|	o	o	|	o	o	|	|
2	2_30260212	129.6	|	|	o	|	o	|	|	|
2	2_30260221	129.6	|	|	o	|	o	|	|	|
2	2_30260231	129.6	|	|	o	|	o	|	|	|
2	2_30260232	129.6	|	|	o	|	o	|	|	|
2	2_30261222	129.8	|	o	o	|	o	o	|	|
2	2_30261294	129.8	|	|	|	o	|	|	|	|
2	2_30266936	129.9	|	o	|	|	|	o	|	|
2	2_30266937	129.9	o	|	|	o	|	|	o	o
2	2_30266954	129.9	|	|	o	|	|	|	|	|
2	2_30266956	129.9	|	|	|	|	|	o	|	|
2	2_30267003	129.9	o	|	|	o	|	|	o	o
2	2_30349529	130.3	o	o	|	|	|	o	o	o
2	2_30349533	130.4	o	|	|	|	|	|	o	o
2	2_30349551	130.8	|	o	|	|	|	o	|	|
2	2_30349553	130.8	|	o	|	|	|	o	|	|
2	2_30362869	130.9	|	|	o	|	|	o	|	|
2	2_30362903	130.9	|	|	|	|	|	o	|	|
2	2_30362926	130.9	|	|	o	|	|	|	|	|
2	2_30362944	130.9	o	o	o	o	o	|	o	o
2	2_31374043	135.4	|	|	|	|	o	|	|	|
2	2_31378960	135.6	|	o	|	|	|	|	|	|
2	2_31378963	135.6	|	|	o	|	o	|	|	|
2	2_31378966	135.6	|	|	o	|	o	|	|	|
2	2_31475690	135.6	o	|	o	o	o	o	o	o
2	2_31475717	135.6	o	|	o	o	o	o	o	o
2	2_31475743	135.8	|	|	o	|	|	|	|	|
2	2_31475754	135.8	|	|	o	o	|	|	|	|
2	2_31475770	135.8	|	|	o	o	|	|	|	|
2	2_31621339	135.8	|	o	|	|	|	|	|	|
2	2_31621360	135.8	|	o	|	|	|	|	|	|
2	2_31621384	135.8	|	|	o	|	|	|	|	|
2	2_31723033	136.2	o	|	o	|	|	|	o	o
2	2_31723069	136.2	|	|	|	|	o	|	|	|
2	2_31723100	136.2	|	|	|	|	|	o	|	|
2	2_31723104	136.2	|	|	|	o	|	|	|	|
2	2_31754258	136.4	|	|	o	o	|	o	|	|
2	2_31754292	136.4	|	|	o	|	|	|	|	|
2	2_31754303	136.4	|	|	|	|	|	o	|	|
2	2_31754326	136.4	|	|	o	|	|	|	|	|
2	2_31762891	136.4	|	|	o	|	|	|	|	|
2	2_31762963	136.4	|	o	o	o	|	o	|	|
2	2_32063756	137.9	o	|	|	|	|	|	o	o
2	2_32063759	137.9	|	|	|	|	o	|	|	|
2	2_32063768	137.9	|	o	|	|	|	o	|	|
2	2_32063787	137.9	o	|	o	|	o	|	o	o
2	2_32063790	137.9	o	|	|	|	|	|	o	o
2	2_32088927	138.3	|	|	o	|	o	o	|	|
2	2_32392209	140.8	|	|	|	|	|	o	|	|
2	2_32392279	140.9	o	o	o	|	o	o	o	o
2	2_32933258	143.7	o	|	o	|	|	|	o	|
2	2_32933274	143.7	|	|	|	|	|	o	|	|
2	2_32933278	143.7	o	|	o	|	|	|	o	|
2	2_32994143	144	|	o	|	|	|	|	|	|
2	2_32994162	144	|	o	|	|	|	|	|	|
2	2_32994164	144.2	|	|	|	o	|	|	|	|
2	2_32994170	144.2	o	o	o	o	o	o	o	|
2	2_33080565	144.2	|	|	|	|	o	|	|	|
2	2_33110139	144.4	|	|	o	|	o	|	|	|
2	2_33110197	144.4	o	o	|	o	|	o	o	|
2	2_33140316	144.7	o	o	|	|	|	|	o	|
2	2_33140416	144.7	|	|	o	|	|	|	|	|
2	2_33143672	144.7	|	|	o	|	|	|	|	|
2	2_33194384	144.9	o	o	o	|	o	o	o	o
2	2_33194392	144.9	|	|	|	|	o	|	|	|
2	2_33194457	145	|	|	o	|	|	|	|	|
2	2_33194466	145	o	o	o	|	o	o	o	o
2	2_33216400	145	|	o	o	|	o	|	|	|
2	2_33216403	145	|	o	|	|	o	|	|	|
2	2_33216439	145	o	|	|	|	|	|	o	|
2	2_33216470	145.1	|	|	|	|	|	o	|	o
2	2_33246559	145.1	|	|	|	|	|	o	|	o
2	2_33246622	145.1	o	|	|	|	|	|	o	|
2	2_33276460	145.1	|	|	|	|	|	o	|	|
2	2_33276497	145.1	|	|	|	o	|	|	|	|
2	2_33291047	145.1	|	|	o	|	|	|	|	|
2	2_33291063	145.1	|	|	|	|	|	o	|	|
2	2_33291081	145.1	|	|	o	|	|	o	|	|
2	2_33299224	145.1	|	o	o	|	o	o	|	o
2	2_33299259	145.1	o	|	|	|	|	|	o	|
2	2_33299305	145.1	o	|	|	|	|	|	o	|
2	2_33326482	145.7	|	|	|	o	|	|	|	|
2	2_33335549	145.7	|	o	|	o	o	o	|	o
2	2_33335578	145.7	|	o	|	|	|	|	|	|
2	2_33335610	145.7	|	|	|	o	|	|	|	|
2	2_33335611	145.7	|	o	|	o	o	o	|	o
2	2_33335615	145.7	|	o	|	o	o	o	|	o
2	2_33342840	145.7	|	o	|	|	|	|	|	|
2	2_33342864	146.1	|	|	|	|	|	o	|	o
2	2_33342870	146.1	|	o	o	o	|	|	|	|
2	2_33342914	146.1	|	o	|	o	|	|	|	|
2	2_33381073	146.1	|	|	|	|	|	o	|	|
2	2_33381163	146.1	|	|	|	|	|	o	|	|
2	2_33386022	146.1	|	|	|	|	|	|	|	o
2	2_33409415	146.3	o	|	|	|	|	|	o	|
2	2_33409433	146.4	|	|	|	|	o	|	|	|
2	2_33524169	146.6	|	o	|	|	|	|	|	|
2	2_33524212	146.8	|	|	o	|	|	|	|	o
2	2_33524228	146.8	|	|	|	o	|	|	|	|
2	2_33524237	146.8	|	|	|	|	o	|	|	|
2	2_33524259	146.8	|	|	|	|	o	|	|	|
2	2_33748635	147.2	|	o	|	o	|	|	|	o
2	2_33748663	147.2	|	o	|	|	|	|	|	|
2	2_33748692	147.2	|	|	o	|	|	|	|	|
2	2_33791402	147.4	|	|	|	|	|	|	|	o
2	2_33808273	147.4	|	|	o	|	o	|	|	|
2	2_33808309	147.4	|	|	|	|	|	o	|	|
2	2_33808320	147.4	|	|	|	|	o	|	|	|
2	2_33891865	148.7	o	o	|	|	o	|	|	|
2	2_33891952	148.7	|	|	|	|	o	|	|	|
2	2_33912960	148.7	o	|	|	|	|	|	|	|
2	2_33912988	148.7	|	|	|	o	o	|	|	o
2	2_33912989	148.7	|	|	|	|	o	|	|	|
2	2_33912997	148.9	|	o	o	o	|	o	|	o
2	2_33913014	148.9	o	|	|	|	|	|	o	|
2	2_33979527	149.4	o	o	o	o	o	o	|	o
2	2_34789407	149.8	o	o	o	o	|	o	o	o
2	2_34934400	150.3	|	|	|	o	|	|	|	|
2	2_34934451	150.7	|	|	|	|	|	o	|	|
2	2_34975494	151	o	o	o	o	o	|	|	o
2	2_34985015	151	|	|	o	|	|	|	|	|
2	2_34985031	151	|	|	o	|	|	|	|	|
2	2_35100435	151	|	|	|	|	|	o	|	|
2	2_35100448	151	o	o	|	o	o	o	o	o
2	2_35100506	151	|	|	|	o	|	|	o	o
2	2_35163184	151	|	|	o	|	|	o	o	o
2	2_35163220	151	|	|	|	o	|	|	|	|
2	2_35169302	151.2	o	|	|	|	o	|	o	|
2	2_35260041	151.8	|	o	|	o	|	o	|	o
2	2_35260113	151.8	|	|	|	o	|	o	|	o
2	2_35260137	151.8	|	o	|	|	|	|	|	|
2	2_35284802	152.4	|	|	|	o	o	o	|	o
2	2_35284883	152.4	|	o	|	o	o	o	|	o
2	2_35316043	152.4	|	|	|	|	|	|	o	|
2	2_35316151	152.4	|	|	|	|	o	|	|	|
2	2_35316152	152.4	|	|	|	o	|	|	|	|
2	2_35421705	152.4	|	|	|	|	o	|	|	o
2	2_35421714	153.2	|	|	|	|	o	|	|	|
2	2_35421724	153.2	|	|	|	o	|	o	|	|
2	2_35421770	153.2	|	|	|	|	|	|	|	o
2	2_35467781	153.4	|	|	o	|	|	|	|	|
2	2_35467847	153.4	o	|	o	o	|	|	|	o
2	2_35503852	153.4	|	|	|	o	o	|	|	o
2	2_35503870	153.4	|	o	|	|	|	o	|	|
2	2_35503899	153.4	|	|	|	|	o	|	|	|
2	2_35535070	153.4	|	o	|	|	|	|	|	|
2	2_35535097	153.7	|	|	|	o	|	|	|	o
2	2_35535098	153.7	|	|	|	|	|	|	o	|
2	2_35535134	153.7	|	|	|	|	|	o	|	|
2	2_35535159	153.7	|	|	|	|	o	|	|	|
2	2_35535161	153.7	|	|	o	|	|	|	|	|
2	2_35567633	153.8	|	|	|	|	|	|	|	o
2	2_35567676	154	o	|	|	|	|	|	|	o
2	2_35567686	154	|	o	|	|	|	|	|	|
2	2_35567689	154	o	|	|	|	|	|	|	|
2	2_35567690	154	|	|	|	|	o	|	|	|
2	2_35599097	154	|	o	|	|	o	|	|	|
2	2_35849300	154	o	o	|	|	|	|	|	|
2	2_35849347	154	|	|	|	o	|	|	|	|
2	2_35849356	154	o	o	|	o	o	o	o	o
2	2_35949376	154.7	|	|	|	|	o	|	|	|
2	2_35949381	154.7	|	|	|	|	|	o	|	o
2	2_35956276	155	|	|	|	|	|	|	o	|
2	2_35956358	155	o	|	o	|	o	o	o	o
2	2_35956376	155	|	o	|	|	|	|	|	|
2	2_35956380	155	|	|	|	|	|	|	|	o
2	2_35981365	155	|	|	|	|	o	|	|	|
2	2_35981429	155	|	|	|	|	o	|	|	|
2	2_35981430	155	|	|	|	o	|	|	|	|
2	2_35990751	155	o	o	o	o	o	o	|	o
2	2_35997042	155	|	|	|	|	|	|	|	o
2	2_35997049	155	|	o	|	|	o	|	|	|
2	2_35997078	155	|	|	|	|	|	|	|	o
2	2_36017493	155.1	|	o	|	o	|	|	|	o
2	2_36146808	155.7	|	|	|	|	o	|	|	|
2	2_36146814	155.8	|	o	|	o	o	|	|	|
2	2_36146842	155.8	|	|	|	|	o	|	o	o
2	2_36162994	156	|	|	|	|	|	o	|	|
2	2_36198456	156	|	|	|	|	o	|	|	|
2	2_36198476	156.4	o	|	o	o	|	|	|	|
2	2_36198513	156.4	|	|	|	|	o	|	|	o
2	2_36214134	156.4	|	|	|	|	|	o	o	|
2	2_36231421	156.4	|	|	|	|	|	o	o	|
2	2_36275122	156.4	o	|	|	|	|	|	|	o
2	2_36275138	156.4	|	|	|	o	|	o	o	|
2	2_36275175	156.4	|	|	|	|	|	|	o	|
2	2_36275228	156.4	|	|	|	o	|	o	o	|
2	2_36275229	156.4	|	|	|	o	|	o	o	|
2	2_36355734	157	|	|	|	|	|	o	|	|
2	2_36355761	157	|	|	|	|	|	|	o	|
2	2_36355764	157	|	|	o	o	|	|	|	|
2	2_36355798	157	|	|	o	o	|	|	|	|
2	2_36373092	157	|	|	|	o	|	|	|	|
2	2_36373100	157	o	o	o	o	o	|	o	o
2	2_36373150	157	|	|	o	|	|	|	|	|
2	2_36373172	157	|	|	|	|	o	|	|	|
2	2_36373188	157	|	|	o	|	|	|	|	|
2	2_36418798	157.6	o	o	o	o	|	o	o	o
2	2_36418837	157.6	|	|	|	|	|	|	|	o
2	2_36423465	157.6	|	|	|	|	o	|	|	|
2	2_36423472	157.6	|	|	o	|	|	|	|	|
2	2_36423473	157.6	o	o	o	o	o	o	|	|
2	2_36423476	157.6	|	|	|	|	|	|	o	|
2	2_36423490	157.6	o	o	o	o	o	o	|	|
2	2_36431566	157.6	|	|	|	|	o	|	|	|
2	2_36431589	157.6	o	o	o	o	o	o	|	|
2	2_36431622	157.6	o	o	o	o	o	o	|	|
2	2_36431625	157.6	o	o	o	o	o	o	|	|
2	2_36452019	157.6	|	|	|	|	|	|	o	|
2	2_36460301	157.6	o	|	o	o	o	o	o	o
2	2_36460312	158.1	o	|	o	|	|	|	|	|
2	2_36460313	158.1	o	|	o	|	|	|	|	|
2	2_36489269	158.1	o	|	o	|	|	|	|	|
2	2_36489279	158.4	|	|	|	|	o	|	|	|
2	2_36489308	158.4	o	o	o	|	|	|	|	|
2	2_36535970	158.5	o	|	|	|	|	|	|	|
2	2_36535996	158.9	o	o	|	o	o	o	o	|
2	2_36536000	158.9	|	|	o	|	|	|	|	o
2	2_36541299	158.9	|	|	|	|	|	|	|	o
2	2_36541368	158.9	|	|	|	|	|	|	|	o
2	2_36646208	159.8	|	|	o	|	|	|	|	|
2	2_36646224	159.8	|	o	|	o	o	o	o	o
2	2_36646255	159.8	|	o	|	o	o	o	o	o
2	2_36647971	160.1	o	|	|	|	|	|	|	|
2	2_36647980	160.1	|	|	|	|	o	|	|	|
2	2_36648007	160.4	|	|	o	|	|	|	|	|
2	2_36707503	160.4	o	|	|	|	|	|	|	o
2	2_36707516	160.4	o	|	|	|	|	|	|	o
2	2_36707548	160.4	|	o	o	o	o	o	o	|
2	2_36707557	160.4	|	|	|	|	|	o	|	|
2	2_36743381	160.9	|	|	o	|	|	|	|	|
2	2_36743424	161.1	|	|	|	|	|	|	|	o
2	2_36759209	161.1	|	|	o	|	|	|	|	|
2	2_36759231	161.1	|	|	|	o	o	|	|	|
2	2_36759232	161.1	|	|	|	o	o	|	|	|
2	2_36759253	161.1	|	|	|	o	o	|	o	|
2	2_36759271	161.1	|	|	|	o	o	|	|	|
2	2_36793127	161.1	|	|	|	|	o	|	|	|
2	2_36793155	161.1	|	|	|	|	|	o	|	|
2	2_36793178	161.1	|	o	|	|	|	|	|	|
2	2_36826326	161.1	|	|	o	|	|	|	o	o
2	2_36859445	161.5	o	|	o	o	o	o	o	o
2	2_37095992	162	|	|	o	|	|	|	|	|
2	2_37132745	162	|	|	|	|	|	|	|	o
2	2_37132749	162.7	o	|	|	o	|	|	|	|
2	2_37132753	162.7	|	o	|	|	|	|	|	|
2	2_37141345	162.7	|	|	|	o	|	|	|	|
2	2_37141386	162.7	|	|	|	|	|	|	|	o
2	2_37141391	162.7	o	o	o	|	o	o	o	o
2	2_37141416	162.8	o	|	|	|	|	|	|	|
2	2_37141435	162.8	|	|	o	|	|	|	|	|
2	2_37364290	163.5	|	|	o	|	o	|	o	|
2	2_37378463	163.5	|	o	|	|	|	|	|	|
2	2_37429104	163.5	|	o	|	|	|	|	|	|
2	2_37470931	163.8	|	|	o	|	o	|	|	o
2	2_37470933	163.8	|	|	o	|	o	|	|	o
2	2_37470946	163.8	|	|	|	|	|	o	o	|
2	2_37470948	163.8	|	|	o	|	o	|	|	|
2	2_37470959	163.8	|	|	|	|	|	|	|	o
2	2_37470989	163.8	|	|	|	|	|	o	o	|
2	2_37470996	163.8	o	o	o	|	o	|	|	o
2	2_37471013	163.8	|	|	|	|	|	o	o	|
2	2_37479691	163.8	|	|	|	|	|	|	|	o
2	2_37479722	163.8	|	|	|	|	o	|	|	|
2	2_37566617	163.8	|	|	|	|	|	o	|	|
2	2_37566624	163.8	|	|	|	|	|	|	o	|
2	2_37566664	163.8	o	o	o	o	o	o	|	o
2	2_37589566	164.1	|	o	|	|	|	|	|	|
2	2_37589585	164.1	o	|	|	|	|	|	|	|
2	2_37589608	164.3	|	|	o	|	o	|	|	|
2	2_37589613	164.3	|	|	o	|	|	|	|	|
2	2_37589657	164.3	|	|	o	|	|	|	|	|
2	2_37595564	164.3	|	|	|	|	|	|	o	|
2	2_37595589	164.3	|	|	|	|	o	|	|	|
2	2_37598816	164.3	|	|	|	|	|	|	o	o
2	2_37598822	164.3	|	|	o	|	|	|	|	|
2	2_37598884	164.3	|	|	|	|	o	|	|	|
2	2_37598893	164.3	|	|	o	|	o	|	|	|
2	2_37598924	164.3	|	|	o	|	o	|	|	|
2	2_37602809	164.3	o	o	o	|	o	o	|	|
2	2_37602851	164.3	o	o	o	|	o	o	|	|
2	2_37602856	164.3	o	o	|	|	|	o	|	|
2	2_37782681	164.9	|	|	o	|	o	|	|	|
2	2_37782733	164.9	|	|	o	|	|	|	|	|
2	2_37782734	164.9	|	|	o	|	o	|	|	|
2	2_37782751	164.9	|	|	o	|	o	|	|	|
2	2_38402508	167.4	o	o	o	o	|	o	o	o
2	2_38402528	167.5	|	|	o	|	|	|	|	|
2	2_38402540	167.5	o	|	|	o	|	|	o	|
2	2_38444931	168	|	o	|	|	|	|	|	|
2	2_38444942	168	|	o	|	|	|	|	|	|
2	2_38444944	168	|	|	|	|	|	|	|	o
2	2_38444951	168	|	o	|	|	|	|	|	|
2	2_38444979	168	|	|	|	|	|	|	|	o
2	2_39022445	168	|	|	|	o	o	|	|	|
2	2_39022447	168	o	|	|	|	|	o	|	o
2	2_39022462	168	|	|	|	|	|	|	o	|
2	2_39107802	168.3	|	o	|	|	|	|	|	|
2	2_39108023	168.6	o	|	|	o	o	o	o	o
2	2_39108053	168.6	|	|	o	|	|	|	|	|
2	2_39108120	168.6	|	|	o	|	|	|	|	|
2	2_39456822	170.6	|	|	|	|	|	|	|	o
2	2_39456857	170.6	|	|	|	|	|	|	|	o
2	2_39456872	170.6	o	|	|	|	|	|	|	|
2	2_39466114	170.9	|	|	o	|	|	|	|	o
2	2_39466136	170.9	|	o	|	|	o	o	o	|
2	2_39466148	170.9	|	|	o	|	|	|	|	|
2	2_39466175	170.9	|	|	|	o	|	|	|	|
2	2_39665682	170.9	|	|	|	|	|	o	|	|
2	2_39665683	170.9	|	|	|	|	|	|	o	|
2	2_39665709	170.9	o	o	o	o	|	o	|	o
2	2_39665710	170.9	o	o	o	o	|	o	|	o
2	2_39665743	170.9	|	|	o	|	|	|	|	|
2	2_40108108	171.9	o	o	|	o	|	|	o	o
2	2_40108132	171.9	|	|	|	|	|	|	o	|
2	2_40108138	172.1	o	o	|	o	|	|	|	o
2	2_40108139	172.1	o	o	|	o	|	|	|	o
2	2_40108176	172.2	o	o	|	o	|	|	|	o
2	2_40108198	172.2	|	|	o	|	o	o	|	|
2	2_40108200	172.2	o	o	|	o	|	|	|	o
2	2_40108206	172.2	o	o	|	o	|	|	|	o
2	2_40108209	172.2	o	o	|	o	|	|	|	o
2	2_40116589	172.5	|	|	|	|	|	|	|	o
2	2_40116594	172.8	o	o	o	o	|	o	o	|
2	2_40116599	172.8	|	|	|	|	o	|	|	|
2	2_40116627	172.8	o	o	o	o	|	o	o	|
2	2_40221935	172.8	|	o	o	|	|	|	|	|
2	2_40221946	172.8	|	o	o	|	|	|	|	|
2	2_40221974	172.8	|	|	o	|	|	|	|	|
2	2_40221991	172.8	|	o	|	|	|	|	|	|
2	2_40318609	172.8	|	|	|	|	|	o	|	|
2	2_40344215	172.8	|	|	|	|	o	|	|	|
2	2_40344262	172.8	|	|	|	o	|	o	|	|
2	2_40451588	174	o	o	o	o	o	o	|	|
2	2_40451630	174	|	|	|	|	o	|	|	|
2	2_40451638	174.3	|	o	|	|	|	|	|	|
2	2_40483314	174.3	|	|	|	|	o	|	|	|
2	2_40483362	174.3	|	|	|	|	o	o	|	|
2	2_40486944	174.3	|	|	o	|	|	o	|	|
2	2_40487027	174.3	|	o	|	o	|	|	o	|
2	2_40491115	174.4	o	|	|	|	|	|	|	|
2	2_40502399	174.4	|	|	|	|	o	|	|	|
2	2_40502443	174.4	|	|	|	o	|	|	o	|
2	2_40502460	174.4	o	|	|	|	o	|	|	|
2	2_40502470	174.4	|	o	|	|	|	|	|	|
2	2_40502477	174.4	o	|	|	|	|	|	|	|
2	2_40509722	174.4	o	|	|	o	o	o	o	o
2	2_40509724	174.4	|	|	|	o	|	|	o	|
2	2_40509749	174.4	|	|	|	o	o	|	o	|
2	2_40509797	174.4	|	|	|	|	|	|	|	o
2	2_40518005	174.4	o	|	|	|	o	|	|	|
2	2_40518045	174.4	o	o	o	o	o	o	|	o
2	2_40518061	174.4	|	|	o	|	|	|	|	o
2	2_40518077	174.4	o	|	|	|	o	|	|	|
2	2_40518087	174.4	o	|	|	|	o	|	|	|
2	2_40611366	174.4	|	|	|	|	o	|	o	o
2	2_40611384	174.4	|	o	o	o	|	|	|	|
2	2_40611416	174.4	|	|	|	|	o	|	o	|
2	2_40645836	174.6	|	o	|	|	|	|	|	|
2	2_40645884	174.6	o	|	|	|	|	o	o	o
2	2_40645893	174.6	|	|	o	o	|	|	|	|
2	2_41124623	175.6	|	|	|	|	|	o	|	|
2	2_41124628	176.2	|	o	|	|	|	|	|	|
2	2_41124654	176.5	o	|	|	o	|	|	o	o
2	2_41124711	176.5	o	|	|	o	|	|	o	o
2	2_41287790	178.6	|	|	|	|	o	|	|	|
2	2_41287796	178.6	|	|	|	|	|	|	|	o
2	2_41287798	178.6	|	o	|	|	|	|	|	|
2	2_41287811	178.6	o	|	|	|	|	|	|	|
2	2_41287826	178.6	|	|	|	|	|	o	o	|
2	2_41287827	178.6	o	o	o	|	o	o	o	o
2	2_41287866	178.6	|	|	o	|	|	|	|	|
2	2_41287872	178.6	|	|	|	|	|	|	|	o
2	2_41321251	178.6	|	|	o	|	|	o	o	o
2	2_41321283	178.8	|	|	o	|	|	|	|	|
2	2_41321289	178.8	o	|	|	|	|	|	|	|
2	2_41402414	178.9	|	|	o	|	|	o	|	|
2	2_41402446	178.9	|	|	|	|	|	|	o	|
2	2_41406012	178.9	|	|	|	o	|	|	|	|
2	2_41406028	178.9	|	|	o	|	|	|	|	|
2	2_41406032	178.9	|	|	|	|	|	|	o	|
2	2_41628121	178.9	o	|	|	o	|	|	|	|
2	2_41640024	180.2	|	|	o	|	|	|	|	|
2	2_41640027	180.2	|	|	|	|	o	|	|	|
2	2_41640073	180.2	|	o	o	|	|	|	|	|
2	2_41640079	180.2	o	|	|	|	|	|	|	|
2	2_42351204	182.3	|	o	|	|	|	|	|	|
2	2_42351211	182.3	|	o	o	o	o	o	o	|
2	2_42351213	183	|	|	|	|	o	|	|	|
2	2_42353369	183	|	|	|	|	o	|	|	|
2	2_42353370	183	|	|	|	o	|	|	|	|
2	2_42353433	183	|	|	|	|	|	o	|	|
2	2_42353452	183	|	|	|	|	|	o	|	|
2	2_42353459	183	|	|	|	|	o	|	|	|
2	2_42353463	183	|	|	|	o	|	|	|	|
2	2_42406738	183.2	|	|	|	|	|	|	o	|
2	2_42406778	183.2	|	|	|	|	|	o	|	|
2	2_42406826	183.2	|	|	|	|	|	o	|	|
2	2_42610172	184.5	|	|	|	o	|	|	|	|
2	2_42610249	184.5	|	|	|	o	|	|	|	|
[truncated: 9,293 more rows]
