# Supplementary material for: High-Resolution Linkage Map and QTL Analyses of Fruit Firmness in Autotetraploid Blueberry
Source: Front Plant Sci. 2020 Nov 16;11:562171. doi: 10.3389/fpls.2020.562171 (PMC7701094; doi:10.3389/fpls.2020.562171)
Supplement: Supplementary file 2 [file Table_2.XLSX]

## Sheet: ReadMe
Cappai & Amadeu et al. High-resolution linkage map and QTL analyses for machine harvest traits in autotetraploid blueberry
In this Supplementary Table 3 you will find the in silico functional annotation of candidate genes in QTL intervals.
Genes highlighted in bold are potential candidates
T1- Candidate genes for Firmness
T2- Candidate genes for Firmness Retention after 30 days of cold storage
T3- Candidate genes for Ripe Fruit Detachment Force (FDF)
T4- Candidate genes for the difference between ripe and green fruit detachement force (Delta FDF)

## Sheet: T1-Firmness
TranscriptID	Blastp Description	Protein Length	e-value	Mean % identity	GO Terms	GO Description	Enzyme Codes	Enzyme Names	InterPro IDs	Manual Annotation
maker-VaccDscaff12-augustus-gene-78.39-mRNA-1	60S acidic ribosomal protein P2B-like	98	5.2526e-07	100	P:GO:0006414; F:GO:0003735; C:GO:0005840	P:translational elongation; F:structural constituent of ribosome; C:ribosome	NA	NA	PF00428 (PFAM); IPR038716 (G3DSA:1.10.10.GENE3D); mobidb-lite (MOBIDB_LITE); mobidb-lite (MOBIDB_LITE); PTHR21141:SF87 (PANTHER); PTHR21141 (PANTHER); IPR027534 (HAMAP)	ribossomal protein synthesis
maker-VaccDscaff12-augustus-gene-81.22-mRNA-1	transmembrane protein 147	228	5.13263e-166	99.12	C:GO:0016021	C:integral component of membrane	NA	NA	IPR019164 (PFAM); IPR019164 (PANTHER)	trafficking to the cell membrane
maker-VaccDscaff12-snap-gene-125.34-mRNA-1	putative splicing factor 3B subunit 5/RDS3 complex subunit 10	89	3.71827e-60	98.91	P:GO:0000398; C:GO:0005686; C:GO:0071011	P:mRNA splicing, via spliceosome; C:U2 snRNP; C:precatalytic spliceosome	NA	NA	IPR009846 (PFAM); IPR017089 (PIRSF); IPR009846 (PANTHER); PTHR20978:SF2 (PANTHER)	pre-mRNA splicing
maker-VaccDscaff12-snap-gene-110.30-mRNA-1	4F5 domain-containing protein/zf-met2 domain-containing protein	78	3.90788e-50	98.01	NA	NA	NA	NA	IPR026939 (G3DSA:4.10.1050.GENE3D); IPR007513 (PFAM); IPR039438 (PFAM); mobidb-lite (MOBIDB_LITE); PTHR33788:SF8 (PANTHER); IPR039713 (PANTHER); SSF118359 (SUPERFAMILY)	NA
maker-VaccDscaff12-augustus-gene-128.52-mRNA-1	ubiquitin-fold modifier-conjugating enzyme 1	174	1.36677e-123	97.64	P:GO:1990592; F:GO:0071568	P:protein K69-linked ufmylation; F:UFM1 transferase activity	NA	NA	IPR014806 (PIRSF); IPR014806 (PFAM); IPR016135 (G3DSA:3.10.110.GENE3D); PTHR12921:SF0 (PANTHER); IPR014806 (PANTHER); IPR016135 (SUPERFAMILY)	proteassomal degradation
augustus_masked-VaccDscaff12-processed-gene-78.4-mRNA-1	Mediator of RNA polymerase II transcription subunit 18	217	1.98598e-146	96.84	P:GO:0006357; P:GO:0006369; F:GO:0003712; C:GO:0016592; C:GO:0070847	P:regulation of transcription by RNA polymerase II; P:termination of RNA polymerase II transcription; F:transcription coregulator activity; C:mediator complex; C:core mediator complex	NA	NA	IPR019095 (PANTHER)	Component of the Mediator complex
snap_masked-VaccDscaff12-processed-gene-95.16-mRNA-1	probable nucleolar protein 5-2	553	0	96.71	F:GO:0030515; C:GO:0031428; C:GO:0032040	F:snoRNA binding; C:box C/D snoRNP complex; C:small-subunit processome	NA	NA	IPR002687 (PFAM); IPR012974 (PFAM); IPR042239 (G3DSA:1.10.246.GENE3D); G3DSA:1.10.150.460 (GENE3D); IPR029012 (G3DSA:1.10.287.GENE3D); mobidb-lite (MOBIDB_LITE); mobidb-lite (MOBIDB_LITE); mobidb-lite (MOBIDB_LITE); mobidb-lite (MOBIDB_LITE); PTHR10894 (PANTHER); PTHR10894:SF13 (PANTHER); IPR002687 (PROSITE_PROFILES); IPR036070 (SUPERFAMILY)	ribossome biogenesis
maker-VaccDscaff12-augustus-gene-132.21-mRNA-1	MADS-box transcription factor ANR1	69	7.78685e-34	96.59	P:GO:0045944; F:GO:0000977; F:GO:0003700; F:GO:0046983; C:GO:0016021	P:positive regulation of transcription by RNA polymerase II; F:RNA polymerase II regulatory region sequence-specific DNA binding; F:DNA-binding transcription factor activity; F:protein dimerization activity; C:integral component of membrane	NA	NA	IPR002100 (PRINTS); IPR002100 (PFAM); IPR036879 (G3DSA:3.40.1810.GENE3D); PTHR11945:SF484 (PANTHER); PTHR11945 (PANTHER); IPR002100 (PROSITE_PROFILES); IPR033896 (CDD); IPR036879 (SUPERFAMILY)	root plasticity and lateral root growth
snap_masked-VaccDscaff12-processed-gene-62.10-mRNA-1	GTPase HflX	65	4.41134e-11	96.5	F:GO:0005525; F:GO:0043022; F:GO:0046872; C:GO:0005737	F:GTP binding; F:ribosome binding; F:metal ion binding; C:cytoplasm	NA	NA	no IPS match	NA
maker-VaccDscaff12-snap-gene-125.32-mRNA-1	ergosterol biosynthetic protein 28	175	4.06083e-59	96.36	P:GO:0006696; F:GO:0030674; C:GO:0005789; C:GO:0016021	P:ergosterol biosynthetic process; F:protein binding, bridging; C:endoplasmic reticulum membrane; C:integral component of membrane	NA	NA	IPR005352 (PFAM); IPR005352 (PANTHER); PTHR15451:SF19 (PANTHER)	lipid biosynthesis
maker-VaccDscaff12-augustus-gene-110.27-mRNA-1	casein kinase II subunit alpha-2	389	0	96.14	P:GO:0018105; P:GO:0018107; P:GO:0051726; F:GO:0004674; F:GO:0005524; C:GO:0005829; C:GO:0005956	P:peptidyl-serine phosphorylation; P:peptidyl-threonine phosphorylation; P:regulation of cell cycle; F:protein serine/threonine kinase activity; F:ATP binding; C:cytosol; C:protein kinase CK2 complex	NA	NA	IPR000719 (PFAM); G3DSA:3.30.200.20 (GENE3D); G3DSA:1.10.510.10 (GENE3D); mobidb-lite (MOBIDB_LITE); mobidb-lite (MOBIDB_LITE); PTHR24054 (PANTHER); PTHR24054:SF40 (PANTHER); IPR000719 (PROSITE_PROFILES); cd14132 (CDD); IPR011009 (SUPERFAMILY)	regulation of the initiation of translation; photomorphogenesis
maker-VaccDscaff12-snap-gene-135.56-mRNA-1	GTPase-activating protein GYP1-like	213	4.13279e-142	96.14	NA	NA	NA	NA	G3DSA:1.10.472.80 (GENE3D); IPR000195 (PFAM); PTHR22957:SF525 (PANTHER); PTHR22957 (PANTHER); IPR000195 (PROSITE_PROFILES); IPR035969 (SUPERFAMILY); IPR035969 (SUPERFAMILY)	intracellular membrane trafficking
augustus_masked-VaccDscaff12-processed-gene-69.3-mRNA-1	3-ketoacyl-CoA synthase 4	519	0	95.75	P:GO:0006633; F:GO:0016747; C:GO:0016021	P:fatty acid biosynthetic process; F:transferase activity, transferring acyl groups other than amino-acyl groups; C:integral component of membrane	NA	NA	IPR013747 (PFAM); IPR012392 (PIRSF); IPR013601 (PFAM); IPR016039 (G3DSA:3.40.47.GENE3D); PTHR31561:SF99 (PANTHER); IPR012392 (PANTHER); cd00831 (CDD); IPR016039 (SUPERFAMILY); IPR016039 (SUPERFAMILY)	lipid biosynthesis
maker-VaccDscaff12-augustus-gene-95.26-mRNA-1	probable glycosyltransferase At5g03795 isoform X1	414	0	95.69	P:GO:0006486; F:GO:0016757; C:GO:0016021	P:protein glycosylation; F:transferase activity, transferring glycosyl groups; C:integral component of membrane	NA	NA	IPR040911 (PFAM); PTHR11062:SF238 (PANTHER); IPR004263 (PANTHER)	cell wall biosynthesis
maker-VaccDscaff12-augustus-gene-65.29-mRNA-1	probable ribosome biogenesis protein RLP24	167	1.16564e-104	95.34	P:GO:0000027; P:GO:0006412; P:GO:1902626; F:GO:0003723; F:GO:0003735	P:ribosomal large subunit assembly; P:translation; P:assembly of large subunit precursor of preribosome; F:RNA binding; F:structural constituent of ribosome	NA	NA	IPR038630 (G3DSA:2.30.170.GENE3D); IPR000988 (PFAM); mobidb-lite (MOBIDB_LITE); mobidb-lite (MOBIDB_LITE); IPR000988 (PANTHER); PTHR10792:SF25 (PANTHER); IPR000988 (CDD); SSF57716 (SUPERFAMILY)	ribossome biogenesis
maker-VaccDscaff12-augustus-gene-100.19-mRNA-1	probable isoaspartyl peptidase/L-asparaginase 2	326	0	94.92	P:GO:0016540; F:GO:0004067; F:GO:0008798; C:GO:0005737	P:protein autoprocessing; F:asparaginase activity; F:beta-aspartyl-peptidase activity; C:cytoplasm	EC:3.5.1.1; EC:3.4.19.5; EC:3.4.19	Asparaginase; Beta-aspartyl-peptidase; Acting on peptide bonds (peptidases)	G3DSA:3.60.20.30 (GENE3D); IPR000246 (PFAM); IPR000246 (PANTHER); PTHR10188:SF13 (PANTHER); cd04701 (CDD); IPR029055 (SUPERFAMILY)	protein degradation
maker-VaccDscaff12-augustus-gene-102.10-mRNA-1	26S proteasome non-ATPase regulatory subunit 8 homolog A-like	364	8.25722e-163	94.65	P:GO:0043161; C:GO:0005829; C:GO:0008541; C:GO:0016021	P:proteasome-mediated ubiquitin-dependent protein catabolic process; C:cytosol; C:proteasome regulatory particle, lid subcomplex; C:integral component of membrane	NA	NA	G3DSA:1.25.40.990 (GENE3D); IPR033464 (PFAM); IPR006746 (PANTHER); IPR000717 (PROSITE_PROFILES)	proteassomal degradation, repress cytokinin signaling, role on balancing cell expansion with cell proliferation rates during shoot development
maker-VaccDscaff12-augustus-gene-129.12-mRNA-1	phosphoenolpyruvate carboxykinase (ATP)-like	670	0	93.94	P:GO:0006094; P:GO:0016310; F:GO:0004612; F:GO:0005524; F:GO:0016301	P:gluconeogenesis; P:phosphorylation; F:phosphoenolpyruvate carboxykinase (ATP) activity; F:ATP binding; F:kinase activity	EC:4.1.1.49; EC:4.1.1.32	Phosphoenolpyruvate carboxykinase (ATP); Phosphoenolpyruvate carboxykinase (GTP)	IPR001272 (TIGRFAM); IPR001272 (PFAM); G3DSA:2.170.8.10 (GENE3D); IPR008210 (G3DSA:3.40.449.GENE3D); IPR013035 (G3DSA:3.90.228.GENE3D); mobidb-lite (MOBIDB_LITE); mobidb-lite (MOBIDB_LITE); mobidb-lite (MOBIDB_LITE); IPR001272 (PANTHER); PTHR30031:SF8 (PANTHER); IPR001272 (HAMAP); IPR001272 (CDD); IPR008210 (SUPERFAMILY); SSF53795 (SUPERFAMILY)	gluconeogenesis
maker-VaccDscaff12-augustus-gene-108.20-mRNA-1	metal transporter Nramp2-like	610	0	93.7	P:GO:0070574; P:GO:0071421; F:GO:0005384; F:GO:0015086; C:GO:0016021	P:cadmium ion transmembrane transport; P:manganese ion transmembrane transport; F:manganese ion transmembrane transporter activity; F:cadmium ion transmembrane transporter activity; C:integral component of membrane	NA	NA	IPR001046 (PRINTS); IPR001046 (TIGRFAM); IPR001046 (PFAM); mobidb-lite (MOBIDB_LITE); mobidb-lite (MOBIDB_LITE); mobidb-lite (MOBIDB_LITE); PTHR11706:SF84 (PANTHER); IPR001046 (PANTHER); IPR001046 (PANTHER); IPR001046 (HAMAP)	iron uptake
snap_masked-VaccDscaff12-processed-gene-62.7-mRNA-1	GTPase HflX	295	3.52459e-180	93.6	F:GO:0005525; F:GO:0043022; F:GO:0046872; C:GO:0005737	F:GTP binding; F:ribosome binding; F:metal ion binding; C:cytoplasm	NA	NA	IPR006073 (PRINTS); IPR032305 (PFAM); IPR005225 (TIGRFAM); G3DSA:3.40.50.300 (GENE3D); IPR006073 (PFAM); IPR016496 (TIGRFAM); PTHR10229:SF0 (PANTHER); IPR016496 (PANTHER); IPR030394 (PROSITE_PROFILES); IPR030394 (CDD); IPR027417 (SUPERFAMILY)	NA
maker-VaccDscaff12-augustus-gene-134.25-mRNA-1	argininosuccinate lyase, chloroplastic	523	0	93.57	P:GO:0042450; F:GO:0004056; C:GO:0005737	P:arginine biosynthetic process via ornithine; F:argininosuccinate lyase activity; C:cytoplasm	EC:4.3.2.1	Argininosuccinate lyase	PR00145 (PRINTS); IPR000362 (PRINTS); IPR009049 (TIGRFAM); IPR022761 (PFAM); IPR029419 (PFAM); G3DSA:1.20.200.10 (GENE3D); IPR024083 (G3DSA:1.10.275.GENE3D); G3DSA:1.10.40.30 (GENE3D); IPR009049 (PANTHER); IPR009049 (HAMAP); IPR009049 (CDD); IPR008948 (SUPERFAMILY)	arginine biosynthesis
snap_masked-VaccDscaff12-processed-gene-67.43-mRNA-1	isoflavone reductase-like protein	82	1.63109e-26	93.53	P:GO:0055114; F:GO:0016491	P:oxidation-reduction process; F:oxidoreductase activity	NA	NA	G3DSA:3.90.25.10 (GENE3D); G3DSA:3.40.50.720 (GENE3D); PTHR43349 (PANTHER); PTHR43349:SF48 (PANTHER)	secondary metabolism
maker-VaccDscaff12-augustus-gene-125.27-mRNA-1	probable methyltransferase PMT3	621	0	93.51	P:GO:0032259; F:GO:0008168; C:GO:0016021	P:methylation; F:methyltransferase activity; C:integral component of membrane	NA	NA	G3DSA:3.40.50.150 (GENE3D); IPR004159 (PFAM); IPR004159 (PANTHER); PTHR10108:SF1082 (PANTHER); IPR029063 (SUPERFAMILY); IPR029063 (SUPERFAMILY)	NA
augustus_masked-VaccDscaff12-processed-gene-72.8-mRNA-1	COP9 signalosome complex subunit 4	413	0	93.38	P:GO:0006508; F:GO:0019784; C:GO:0005829; C:GO:0008180	P:proteolysis; F:NEDD8-specific protease activity; C:cytosol; C:COP9 signalosome	NA	NA	IPR000717 (PFAM); IPR036388 (G3DSA:1.10.10.GENE3D); IPR037754 (PTHR10855:PANTHER); IPR040134 (PANTHER); IPR000717 (PROSITE_PROFILES); IPR036390 (SUPERFAMILY)	photomorphogenesis and auxin and jasmonate responses
maker-VaccDscaff12-augustus-gene-101.28-mRNA-1	D-3-phosphoglycerate dehydrogenase 1, chloroplastic-like	593	0	93.11	P:GO:0006564; P:GO:0055114; F:GO:0004617; F:GO:0051287; C:GO:0009570	P:L-serine biosynthetic process; P:oxidation-reduction process; F:phosphoglycerate dehydrogenase activity; F:NAD binding; C:chloroplast stroma	EC:1.1.1.95	Phosphoglycerate dehydrogenase	G3DSA:3.40.50.720 (GENE3D); G3DSA:3.40.50.720 (GENE3D); IPR006139 (PFAM); IPR006140 (PFAM); IPR006236 (TIGRFAM); IPR029009 (G3DSA:3.30.1330.GENE3D); G3DSA:3.30.70.260 (GENE3D); PTHR42938 (PANTHER); PTHR42938:SF6 (PANTHER); IPR002912 (PROSITE_PROFILES); cd12173 (CDD); cd04902 (CDD); IPR036291 (SUPERFAMILY); SSF55021 (SUPERFAMILY); IPR029009 (SUPERFAMILY); SSF52283 (SUPERFAMILY)	serine biosynthesis , mature pollen development
maker-VaccDscaff12-snap-gene-94.36-mRNA-1	O-fucosyltransferase 34-like	132	1.81402e-23	93.05	P:GO:0006004; F:GO:0016757; C:GO:0005737; C:GO:0016021	P:fucose metabolic process; F:transferase activity, transferring glycosyl groups; C:cytoplasm; C:integral component of membrane	NA	NA	PTHR31741:SF58 (PANTHER); PTHR31741 (PANTHER)	pectin biosynthesis, formation of rhamnogalacturonan I
maker-VaccDscaff12-augustus-gene-113.21-mRNA-1	calcium-transporting ATPase 1	1016	0	93.02	P:GO:0070588; F:GO:0005388; F:GO:0005516; F:GO:0005524; F:GO:0016787; C:GO:0016021; C:GO:0043231	P:calcium ion transmembrane transport; F:calcium transmembrane transporter activity, phosphorylative mechanism; F:calmodulin binding; F:ATP binding; F:hydrolase activity; C:integral component of membrane; C:intracellular membrane-bounded organelle	EC:7.2.2.10	P-type Ca(2+) transporter	IPR001757 (PRINTS); PR00119 (PRINTS); G3DSA:1.20.1110.10 (GENE3D); PF13246 (PFAM); IPR024750 (PFAM); IPR023214 (G3DSA:3.40.50.GENE3D); IPR004014 (PFAM); IPR001757 (TIGRFAM); PF00122 (PFAM); G3DSA:2.70.150.10 (GENE3D); IPR023299 (G3DSA:3.40.1110.GENE3D); IPR006068 (PFAM); PF00702 (PFAM); IPR006408 (TIGRFAM); PTHR24093 (PANTHER); PTHR24093:SF445 (PANTHER); cd02081 (CDD); IPR036412 (SUPERFAMILY); IP…	translocation of calcium from the cytosol out of the cell or into organelles
maker-VaccDscaff12-augustus-gene-113.20-mRNA-1	probable strigolactone esterase DAD2	265	8.71505e-173	92.49	P:GO:0010223; P:GO:1901601; P:GO:1902348; F:GO:0016787	P:secondary shoot formation; P:strigolactone biosynthetic process; P:cellular response to strigolactone; F:hydrolase activity	NA	NA	IPR029058 (G3DSA:3.40.50.GENE3D); IPR000073 (PFAM); PTHR43039:SF4 (PANTHER); PTHR43039 (PANTHER); IPR029058 (SUPERFAMILY)	strigolactone signaling pathway
maker-VaccDscaff12-augustus-gene-88.34-mRNA-1	patatin-like protein 2	105	1.93058e-44	92.48	P:GO:0016042; F:GO:0016787	P:lipid catabolic process; F:hydrolase activity	NA	NA	G3DSA:3.40.1090.10 (GENE3D); IPR002641 (PFAM); PTHR32176 (PANTHER); PTHR32176:SF63 (PANTHER); IPR002641 (PROSITE_PROFILES); IPR016035 (SUPERFAMILY)	Lipid degradation
augustus_masked-VaccDscaff12-processed-gene-137.4-mRNA-1	mitochondrial uncoupling protein 5-like	325	0	92.42	P:GO:0006839; P:GO:0015709; P:GO:0035435; P:GO:0071422; P:GO:0071423; P:GO:1902356; P:GO:1902358; F:GO:0015116; F:GO:0015117; F:GO:0015131; F:GO:0015140; F:GO:0015141; F:GO:0015297; C:GO:0016021; C:GO:0031966	P:mitochondrial transport; P:thiosulfate transport; P:phosphate ion transmembrane transport; P:succinate transmembrane transport; P:malate transmembrane transport; P:oxaloacetate(2-) transmembrane transport; P:sulfate transmembrane transport; F:sulfate transmembrane transporter activity; F:thiosulfate transmembrane transporter activity; F:oxaloacetate transmembrane transporter activity; F:malate …	NA	NA	IPR018108 (PFAM); IPR023395 (G3DSA:1.50.40.GENE3D); PTHR45618 (PANTHER); PTHR45618:SF17 (PANTHER); IPR018108 (PROSITE_PROFILES); IPR018108 (PROSITE_PROFILES); IPR018108 (PROSITE_PROFILES); IPR023395 (SUPERFAMILY)	mitochondrial transporter proteins
maker-VaccDscaff12-augustus-gene-59.44-mRNA-1	SH3 domain-containing protein 2-like	357	0	92.18	C:GO:0005737; C:GO:0016021	C:cytoplasm; C:integral component of membrane	NA	NA	IPR001452 (PFAM); G3DSA:2.30.30.40 (GENE3D); IPR027267 (G3DSA:1.20.1270.GENE3D); PTHR14167:SF65 (PANTHER); PTHR14167 (PANTHER); IPR001452 (PROSITE_PROFILES); IPR036028 (SUPERFAMILY); IPR027267 (SUPERFAMILY)	autophagosome formation
snap_masked-VaccDscaff12-processed-gene-98.9-mRNA-1	Phosphatidylinositol N-acetylglucosaminyltransferase subunit A	158	1.22583e-65	92.13	P:GO:0006506; F:GO:0016757	P:GPI anchor biosynthetic process; F:transferase activity, transferring glycosyl groups	NA	NA	IPR013234 (PFAM); G3DSA:3.40.50.2000 (GENE3D); PTHR45871:SF1 (PANTHER); PTHR45871 (PANTHER); cd03796 (CDD); SSF53756 (SUPERFAMILY)	GPI-anchor biosynthesis, polen germination
maker-VaccDscaff12-augustus-gene-60.45-mRNA-1	glucose-induced degradation protein 8 homolog isoform X1	204	2.35818e-132	91.89	NA	NA	NA	NA	IPR024964 (PFAM); PTHR12864 (PANTHER); PTHR12864:SF21 (PANTHER); IPR006595 (PROSITE_PROFILES); IPR006594 (PROSITE_PROFILES)	proteassomal degradation
augustus_masked-VaccDscaff12-processed-gene-59.5-mRNA-1	uncharacterized TPR repeat-containing protein At1g05150-like	799	0	91.8	F:GO:0005509	F:calcium ion binding	NA	NA	IPR011990 (G3DSA:1.25.40.GENE3D); PF13414 (PFAM); IPR011990 (G3DSA:1.25.40.GENE3D); IPR011990 (G3DSA:1.25.40.GENE3D); PF13432 (PFAM); G3DSA:1.10.238.10 (GENE3D); mobidb-lite (MOBIDB_LITE); PTHR45081 (PANTHER); IPR002048 (PROSITE_PROFILES); IPR019734 (PROSITE_PROFILES); IPR019734 (PROSITE_PROFILES); IPR019734 (PROSITE_PROFILES); IPR013026 (PROSITE_PROFILES); IPR019734 (PROSITE_PROFILES); IPR019734…	calcium ion binding
maker-VaccDscaff12-augustus-gene-91.19-mRNA-1	probable protein phosphatase 2C 12	524	0	91.64	P:GO:0006470; F:GO:0004722; C:GO:0005829	P:protein dephosphorylation; F:protein serine/threonine phosphatase activity; C:cytosol	EC:3.1.3.16	Protein-serine/threonine phosphatase	IPR036457 (G3DSA:3.60.40.GENE3D); IPR001932 (PFAM); mobidb-lite (MOBIDB_LITE); IPR015655 (PANTHER); IPR015655 (PANTHER); PTHR13832:SF602 (PANTHER); IPR001932 (PROSITE_PROFILES); IPR001932 (CDD); IPR036457 (SUPERFAMILY)	NA
maker-VaccDscaff12-augustus-gene-60.41-mRNA-1	thioredoxin H-type	123	4.6064e-74	91.43	P:GO:0006662; P:GO:0043085; P:GO:0045454; P:GO:0055114; F:GO:0008047; F:GO:0015035; F:GO:0016671	P:glycerol ether metabolic process; P:positive regulation of catalytic activity; P:cell redox homeostasis; P:oxidation-reduction process; F:enzyme activator activity; F:protein disulfide oxidoreductase activity; F:oxidoreductase activity, acting on a sulfur group of donors, disulfide as acceptor	NA	NA	PR00421 (PRINTS); IPR013766 (PFAM); IPR036249 (G3DSA:3.40.30.GENE3D); PTHR10438:SF370 (PANTHER); PTHR10438 (PANTHER); IPR013766 (PROSITE_PROFILES); cd02947 (CDD); IPR036249 (SUPERFAMILY)	redox reactions
augustus_masked-VaccDscaff12-processed-gene-97.3-mRNA-1	V-type proton ATPase subunit a1-like	136	6.45001e-16	91.4	P:GO:0007035; P:GO:1902600; F:GO:0046961; F:GO:0051117; C:GO:0000220; C:GO:0016021; C:GO:0016471	P:vacuolar acidification; P:proton transmembrane transport; F:proton-transporting ATPase activity, rotational mechanism; F:ATPase binding; C:vacuolar proton-transporting V-type ATPase, V0 domain; C:integral component of membrane; C:vacuolar proton-transporting V-type ATPase complex	EC:7.1.3.1	H(+)-exporting diphosphatase	IPR002490 (PANTHER); PTHR11629:SF96 (PANTHER)	vacuolar proton pump, required during cell expansion
maker-VaccDscaff12-augustus-gene-95.28-mRNA-1	uncharacterized RNA-binding protein C1827.05c-like	215	4.3238e-122	91.21	P:GO:0006468; F:GO:0003723; F:GO:0004672; F:GO:0005524; C:GO:0005730	P:protein phosphorylation; F:RNA binding; F:protein kinase activity; F:ATP binding; C:nucleolus	NA	NA	IPR000504 (PFAM); IPR012677 (G3DSA:3.30.70.GENE3D); PTHR46754:SF3 (PANTHER); PTHR46754 (PANTHER); IPR000504 (PROSITE_PROFILES); cd12307 (CDD); IPR035979 (SUPERFAMILY)	NA
maker-VaccDscaff12-snap-gene-67.68-mRNA-1	Isoflavone reductase-like protein	621	0	91.07	NA	NA	NA	NA	G3DSA:3.90.25.10 (GENE3D); IPR008030 (PFAM); G3DSA:3.40.50.720 (GENE3D); G3DSA:3.40.50.720 (GENE3D); G3DSA:3.90.25.10 (GENE3D); PTHR43349:SF48 (PANTHER); PTHR43349:SF48 (PANTHER); PTHR43349 (PANTHER); PTHR43349 (PANTHER); cd05259 (CDD); cd05259 (CDD); IPR036291 (SUPERFAMILY); IPR036291 (SUPERFAMILY)	secondary metabolism
maker-VaccDscaff12-snap-gene-137.34-mRNA-1	ER membrane protein complex subunit 2	301	0	91.01	F:GO:0016740; C:GO:0072546	F:transferase activity; C:ER membrane protein complex	NA	NA	IPR011990 (G3DSA:1.25.40.GENE3D); PF14559 (PFAM); IPR039856 (PANTHER); IPR013026 (PROSITE_PROFILES); IPR019734 (PROSITE_PROFILES); IPR011990 (SUPERFAMILY)	folding of proteins in the endoplasmic reticulum
maker-VaccDscaff12-augustus-gene-126.29-mRNA-1	Xylulose kinase	562	0	90.97	P:GO:0005997; P:GO:0042732; P:GO:0046835; F:GO:0004856; C:GO:0005829	P:xylulose metabolic process; P:D-xylose metabolic process; P:carbohydrate phosphorylation; F:xylulokinase activity; C:cytosol	EC:2.7.1.17	Xylulokinase	G3DSA:3.30.420.40 (GENE3D); IPR018484 (PFAM); IPR018485 (PFAM); G3DSA:3.30.420.40 (GENE3D); IPR000577 (PIRSF); PTHR10196:SF88 (PANTHER); PTHR10196 (PANTHER); IPR042024 (CDD); SSF53067 (SUPERFAMILY); SSF53067 (SUPERFAMILY)	plastidial isoprenoid pathway
maker-VaccDscaff12-snap-gene-93.24-mRNA-1	serine/threonine-protein kinase tricorner	521	0	90.8	P:GO:0018105; P:GO:0035556; F:GO:0004674; F:GO:0005524	P:peptidyl-serine phosphorylation; P:intracellular signal transduction; F:protein serine/threonine kinase activity; F:ATP binding	NA	NA	IPR000719 (PFAM); G3DSA:1.10.510.10 (GENE3D); G3DSA:3.30.200.20 (GENE3D); IPR017892 (PFAM); PTHR24356 (PANTHER); PTHR24356:SF339 (PANTHER); IPR000961 (PROSITE_PROFILES); IPR000719 (PROSITE_PROFILES); cd05599 (CDD); IPR011009 (SUPERFAMILY)	NA
maker-VaccDscaff12-snap-gene-109.31-mRNA-1	Vacuolar membrane-associated protein	98	4.74774e-12	90.68	C:GO:0016021	C:integral component of membrane	NA	NA	mobidb-lite (MOBIDB_LITE); PTHR19359 (PANTHER); PTHR19359:SF92 (PANTHER)	intracellular trafficking
maker-VaccDscaff12-snap-gene-72.33-mRNA-1	TPR repeat-containing protein	827	0	90.67	NA	NA	NA	NA	IPR025150 (PFAM); PTHR37193 (PANTHER)	NA
augustus_masked-VaccDscaff12-processed-gene-60.10-mRNA-1	ATP-dependent peptidase, putative	281	1.37406e-140	90.51	P:GO:0006508; F:GO:0008233	P:proteolysis; F:peptidase activity	NA	NA	IPR003111 (PFAM); G3DSA:2.30.130.40 (GENE3D); mobidb-lite (MOBIDB_LITE); PTHR46732 (PANTHER); PTHR46732:SF5 (PANTHER); IPR003111 (PROSITE_PROFILES); IPR015947 (SUPERFAMILY)	Endopeptidase
augustus_masked-VaccDscaff12-processed-gene-137.3-mRNA-1	mitochondrial uncoupling protein 5-like	329	0	90.47	P:GO:0006839; P:GO:0015709; P:GO:0035435; P:GO:0071422; P:GO:0071423; P:GO:1902356; P:GO:1902358; F:GO:0015116; F:GO:0015117; F:GO:0015131; F:GO:0015140; F:GO:0015141; F:GO:0015297; C:GO:0016021; C:GO:0031966	P:mitochondrial transport; P:thiosulfate transport; P:phosphate ion transmembrane transport; P:succinate transmembrane transport; P:malate transmembrane transport; P:oxaloacetate(2-) transmembrane transport; P:sulfate transmembrane transport; F:sulfate transmembrane transporter activity; F:thiosulfate transmembrane transporter activity; F:oxaloacetate transmembrane transporter activity; F:malate …	NA	NA	IPR018108 (PFAM); IPR023395 (G3DSA:1.50.40.GENE3D); PTHR45618 (PANTHER); PTHR45618:SF17 (PANTHER); IPR018108 (PROSITE_PROFILES); IPR018108 (PROSITE_PROFILES); IPR018108 (PROSITE_PROFILES); IPR023395 (SUPERFAMILY)	mitochondrial transporter proteins
maker-VaccDscaff12-augustus-gene-120.20-mRNA-1	squalene monooxygenase-like	539	0	90.42	P:GO:0016126; P:GO:0055114; F:GO:0004506; F:GO:0050660; C:GO:0016021	P:sterol biosynthetic process; P:oxidation-reduction process; F:squalene monooxygenase activity; F:flavin adenine dinucleotide binding; C:integral component of membrane	EC:1.14.13; EC:1.14.14.17	Acting on paired donors, with incorporation or reduction of molecular oxygen. The oxygen incorporated need not be derived from O(2); Squalene monooxygenase	PR00420 (PRINTS); G3DSA:3.30.9.50 (GENE3D); PF13450 (PFAM); IPR013698 (PFAM); IPR036188 (G3DSA:3.50.50.GENE3D); PTHR10835:SF4 (PANTHER); IPR040125 (PANTHER); IPR036188 (SUPERFAMILY)	steroid biosynthesis
maker-VaccDscaff12-snap-gene-139.40-mRNA-1	chaperone protein DnaJ	139	8.00418e-68	90.42	C:GO:0005737	C:cytoplasm	NA	NA	IPR001623 (PRINTS); IPR001623 (PFAM); IPR036869 (G3DSA:1.10.287.GENE3D); PTHR45504:SF3 (PANTHER); PTHR45504 (PANTHER); IPR001623 (PROSITE_PROFILES); IPR001623 (CDD); IPR036869 (SUPERFAMILY)	protein folding
maker-VaccDscaff12-augustus-gene-99.18-mRNA-1	kinesin-like protein KIN-4A isoform X2	1072	0	90.4	P:GO:0007018; P:GO:0007052; F:GO:0003777; F:GO:0005524; F:GO:0008017; F:GO:0016887; C:GO:0005871; C:GO:0005874	P:microtubule-based movement; P:mitotic spindle organization; F:microtubule motor activity; F:ATP binding; F:microtubule binding; F:ATPase activity; C:kinesin complex; C:microtubule	EC:3.6.1.3; EC:3.6.1.15	Adenosinetriphosphatase; Nucleoside-triphosphate phosphatase	IPR001752 (PRINTS); IPR001752 (PFAM); IPR027640 (PANTHER); PTHR24115:SF475 (PANTHER); PTHR24115:SF475 (PANTHER); IPR027640 (PANTHER); IPR001752 (PROSITE_PROFILES); cd01372 (CDD); IPR027417 (SUPERFAMILY)	control of the oriented deposition of cellulose microfibrils, cell wall mechanics during cell elongation
maker-VaccDscaff12-augustus-gene-88.37-mRNA-1	mitochondrial import inner membrane translocase subunit PAM16 like 2-like	209	9.49423e-33	90.38	P:GO:0030150; P:GO:0031348; C:GO:0005744; C:GO:0016021	P:protein import into mitochondrial matrix; P:negative regulation of defense response; C:TIM23 mitochondrial import inner membrane translocase complex; C:integral component of membrane	NA	NA	PTHR12388:SF4 (PANTHER); IPR005341 (PANTHER)	protein translocation into the mitochondrial matrix
augustus_masked-VaccDscaff12-processed-gene-137.8-mRNA-1	mitochondrial uncoupling protein 5	380	0	90.38	P:GO:0006839; P:GO:0015709; P:GO:0035435; P:GO:0071422; P:GO:0071423; P:GO:1902356; P:GO:1902358; F:GO:0015116; F:GO:0015117; F:GO:0015131; F:GO:0015140; F:GO:0015141; F:GO:0015297; C:GO:0016021; C:GO:0031966	P:mitochondrial transport; P:thiosulfate transport; P:phosphate ion transmembrane transport; P:succinate transmembrane transport; P:malate transmembrane transport; P:oxaloacetate(2-) transmembrane transport; P:sulfate transmembrane transport; F:sulfate transmembrane transporter activity; F:thiosulfate transmembrane transporter activity; F:oxaloacetate transmembrane transporter activity; F:malate …	NA	NA	IPR018108 (PFAM); PTHR45618 (PANTHER); PTHR45618:SF17 (PANTHER); IPR018108 (PROSITE_PROFILES); IPR018108 (PROSITE_PROFILES); IPR018108 (PROSITE_PROFILES); IPR023395 (SUPERFAMILY)	mitochondrial transporter proteins
maker-VaccDscaff12-snap-gene-129.14-mRNA-1	glutamyl-tRNA reductase 1, chloroplastic-like	591	0	90.3	P:GO:0006782; P:GO:0055114; F:GO:0008883; F:GO:0050661	P:protoporphyrinogen IX biosynthetic process; P:oxidation-reduction process; F:glutamyl-tRNA reductase activity; F:NADP binding	EC:1.2.1.70	Glutamyl-tRNA reductase	G3DSA:3.40.50.720 (GENE3D); IPR015896 (PFAM); IPR015895 (PFAM); IPR036343 (G3DSA:3.30.460.GENE3D); IPR006151 (PFAM); IPR000343 (TIGRFAM); mobidb-lite (MOBIDB_LITE); PTHR43120:SF5 (PANTHER); PTHR43120 (PANTHER); IPR000343 (HAMAP); cd05213 (CDD); IPR036343 (SUPERFAMILY); IPR036453 (SUPERFAMILY); IPR036291 (SUPERFAMILY)	chlorophyll biosynthesis
maker-VaccDscaff12-augustus-gene-138.21-mRNA-1	glucose-6-phosphate isomerase 1, chloroplastic	642	0	90.24	P:GO:0006094; P:GO:0006096; P:GO:0051156; F:GO:0004347; F:GO:0016866; F:GO:0048029; C:GO:0005829	P:gluconeogenesis; P:glycolytic process; P:glucose 6-phosphate metabolic process; F:glucose-6-phosphate isomerase activity; F:intramolecular transferase activity; F:monosaccharide binding; C:cytosol	EC:5.3.1.9	Glucose-6-phosphate isomerase	IPR001672 (PRINTS); G3DSA:3.40.50.10490 (GENE3D); IPR001672 (PFAM); G3DSA:3.40.50.10490 (GENE3D); mobidb-lite (MOBIDB_LITE); PTHR11469:SF9 (PANTHER); IPR001672 (PANTHER); PTHR11469:SF9 (PANTHER); IPR001672 (PANTHER); IPR001672 (HAMAP); IPR001672 (PROSITE_PROFILES); IPR035476 (CDD); IPR035482 (CDD); SSF53697 (SUPERFAMILY)	synthesis of starch
maker-VaccDscaff12-augustus-gene-66.22-mRNA-1	glucose-1-phosphate adenylyltransferase large subunit, chloroplastic/amyloplastic-like	522	0	90.16	P:GO:0005978; P:GO:0019252; F:GO:0005524; F:GO:0008878; C:GO:0009507	P:glycogen biosynthetic process; P:starch biosynthetic process; F:ATP binding; F:glucose-1-phosphate adenylyltransferase activity; C:chloroplast	EC:2.7.7.27	Glucose-1-phosphate adenylyltransferase	IPR011831 (TIGRFAM); IPR005835 (PFAM); G3DSA:2.160.10.10 (GENE3D); IPR029044 (G3DSA:3.90.550.GENE3D); PTHR43523:SF18 (PANTHER); PTHR43523 (PANTHER); cd04651 (CDD); cd02508 (CDD); IPR011004 (SUPERFAMILY); IPR029044 (SUPERFAMILY)	synthesis of starch
maker-VaccDscaff12-augustus-gene-92.41-mRNA-1	abscisic acid 8'-hydroxylase 4	470	0	90.14	P:GO:0007275; P:GO:0010268; P:GO:0016125; P:GO:0016132; P:GO:0055114; F:GO:0005506; F:GO:0010295; F:GO:0020037; C:GO:0016021	P:multicellular organism development; P:brassinosteroid homeostasis; P:sterol metabolic process; P:brassinosteroid biosynthetic process; P:oxidation-reduction process; F:iron ion binding; F:(+)-abscisic acid 8'-hydroxylase activity; F:heme binding; C:integral component of membrane	EC:1.14.14.137; EC:1.14.13	(+)-abscisic acid 8'-hydroxylase; Acting on paired donors, with incorporation or reduction of molecular oxygen. The oxygen incorporated need not be derived from O(2)	IPR002401 (PRINTS); IPR001128 (PRINTS); IPR036396 (G3DSA:1.10.630.GENE3D); IPR001128 (PFAM); PTHR24286:SF103 (PANTHER); PTHR24286 (PANTHER); IPR036396 (SUPERFAMILY)	oxidative degradation of abscisic acid
maker-VaccDscaff12-augustus-gene-76.15-mRNA-1	mannose-P-dolichol utilization defect 1 protein homolog 2-like	362	7.3669e-110	89.95	C:GO:0016021	C:integral component of membrane	NA	NA	IPR006603 (PFAM); G3DSA:1.20.1280.290 (GENE3D); IPR016817 (PANTHER); PTHR12226:SF4 (PANTHER)	synthesis of N-linked and O-linked oligosaccharides and GPI anchors
maker-VaccDscaff12-augustus-gene-64.46-mRNA-1	Inositol-pentakisphosphate 2-kinase	80	4.3067e-14	89.86	P:GO:0030001; P:GO:0032958; P:GO:0052746; F:GO:0005524; F:GO:0035299; F:GO:0046872	P:metal ion transport; P:inositol phosphate biosynthetic process; P:inositol phosphorylation; F:ATP binding; F:inositol pentakisphosphate 2-kinase activity; F:metal ion binding	EC:2.7.1.158	Inositol-pentakisphosphate 2-kinase	IPR043001 (G3DSA:3.30.200.GENE3D); PTHR14456:SF5 (PANTHER); IPR009286 (PANTHER)	regulator of intracellular signaling, phosphate store in plant seeds
maker-VaccDscaff12-augustus-gene-60.43-mRNA-1	Cysteine protease	373	0	89.67	P:GO:0006508; F:GO:0008234	P:proteolysis; F:cysteine-type peptidase activity	NA	NA	IPR000668 (PRINTS); G3DSA:3.90.70.10 (GENE3D); IPR013201 (PFAM); IPR000668 (PFAM); PTHR12411:SF678 (PANTHER); PTHR12411 (PANTHER); IPR039417 (CDD); IPR038765 (SUPERFAMILY)	protein degradation
maker-VaccDscaff12-snap-gene-135.54-mRNA-1	AP-4 complex subunit mu	480	0	89.63	P:GO:0006886; P:GO:0016192; C:GO:0030131	P:intracellular protein transport; P:vesicle-mediated transport; C:clathrin adaptor complex	NA	NA	IPR001392 (PRINTS); G3DSA:3.30.450.60 (GENE3D); IPR028565 (PFAM); G3DSA:2.60.40.1170 (GENE3D); IPR001392 (PIRSF); G3DSA:2.60.40.1170 (GENE3D); IPR022775 (PFAM); PTHR10529:SF347 (PANTHER); PTHR10529 (PANTHER); PTHR10529 (PANTHER); IPR028565 (PROSITE_PROFILES); cd14838 (CDD); cd09253 (CDD); IPR036168 (SUPERFAMILY); IPR011012 (SUPERFAMILY)	protein coat for intracellular protein transport
maker-VaccDscaff12-snap-gene-69.33-mRNA-1	sugar transporter ERD6-like 6	466	0	89.6	P:GO:0046323; P:GO:0055114; P:GO:1902600; F:GO:0005351; F:GO:0032440; C:GO:0005887	P:glucose import; P:oxidation-reduction process; P:proton transmembrane transport; F:carbohydrate:proton symporter activity; F:2-alkenal reductase [NAD(P)+] activity; C:integral component of plasma membrane	EC:1.3.1.74	2-alkenal reductase (NAD(P)(+))	IPR003663 (PRINTS); IPR005828 (PFAM); G3DSA:1.20.1250.20 (GENE3D); IPR003663 (TIGRFAM); PTHR23500 (PANTHER); PTHR23500:SF441 (PANTHER); PTHR23500:SF441 (PANTHER); IPR020846 (PROSITE_PROFILES); cd17358 (CDD); IPR036259 (SUPERFAMILY)	Sugar transporter
maker-VaccDscaff12-snap-gene-59.51-mRNA-1	protein ROOT PRIMORDIUM DEFECTIVE 1	496	0	89.57	NA	NA	NA	NA	IPR021099 (PFAM); mobidb-lite (MOBIDB_LITE); PTHR31476:SF5 (PANTHER); PTHR31476 (PANTHER)	maintenance of the active cell proliferation during root primordium development
maker-VaccDscaff12-augustus-gene-119.23-mRNA-1	probable xyloglucan glycosyltransferase 12	706	0	89.49	F:GO:0033843; C:GO:0009506; C:GO:0016021	F:xyloglucan 6-xylosyltransferase activity; C:plasmodesma; C:integral component of membrane	EC:2.4.2.39	Xyloglucan 6-xylosyltransferase	IPR029044 (G3DSA:3.90.550.GENE3D); IPR001173 (PFAM); PTHR32044:SF52 (PANTHER); PTHR32044 (PANTHER); IPR029044 (SUPERFAMILY)	synthesis of the xyloglucan backbone, a noncellulosic polysaccharides of plant cell wall
maker-VaccDscaff12-augustus-gene-72.28-mRNA-1	arabinosyltransferase RRA3-like	433	0	89.44	P:GO:0071555; F:GO:0016757; C:GO:0000139; C:GO:0016021	P:cell wall organization; F:transferase activity, transferring glycosyl groups; C:Golgi membrane; C:integral component of membrane	NA	NA	IPR005069 (PFAM); PTHR46581:SF5 (PANTHER); PTHR46581 (PANTHER); PS51257 (PROSITE_PROFILES); IPR029044 (SUPERFAMILY)	arabinosylation of cell wall components, important for root hair cell development and root hair tip growth
maker-VaccDscaff12-augustus-gene-73.36-mRNA-1	valine--tRNA ligase, mitochondrial 1-like	122	2.8437e-57	89.42	P:GO:0006438; P:GO:0009793; P:GO:0106074; F:GO:0002161; F:GO:0004832; F:GO:0005524; C:GO:0005829; C:GO:0009507	P:valyl-tRNA aminoacylation; P:embryo development ending in seed dormancy; P:aminoacyl-tRNA metabolism involved in translational fidelity; F:aminoacyl-tRNA editing activity; F:valine-tRNA ligase activity; F:ATP binding; C:cytosol; C:chloroplast	EC:6.1.1.9; EC:3.1.1.1	Valine--tRNA ligase; Carboxylesterase	IPR014729 (G3DSA:3.40.50.GENE3D); IPR002300 (PFAM); PTHR11946:SF94 (PANTHER); PTHR11946 (PANTHER); SSF52374 (SUPERFAMILY)	protein translation, Aminoacyl-tRNA synthetase
maker-VaccDscaff12-snap-gene-120.26-mRNA-1	amino acid transporter AVT6A-like	664	0	89.35	P:GO:0003333; F:GO:0015171; C:GO:0016021	P:amino acid transmembrane transport; F:amino acid transmembrane transporter activity; C:integral component of membrane	NA	NA	IPR013057 (PFAM); PTHR22950:SF576 (PANTHER); PTHR22950 (PANTHER)	amino acid transporter
maker-VaccDscaff12-augustus-gene-87.16-mRNA-1	Piezo-type mechanosensitive ion channel component like	993	0	89.33	F:GO:0016740; F:GO:0016787; C:GO:0016021	F:transferase activity; F:hydrolase activity; C:integral component of membrane	NA	NA	PTHR34211:SF5 (PANTHER); PTHR34211:SF5 (PANTHER); PTHR34211 (PANTHER); PTHR34211 (PANTHER); SSF56300 (SUPERFAMILY)	NA
augustus_masked-VaccDscaff12-processed-gene-87.0-mRNA-1	polyadenylate-binding protein RBP47-like	660	0	89.33	F:GO:0003729; C:GO:0005829	F:mRNA binding; C:cytosol	NA	NA	IPR036108 (G3DSA:3.40.50.GENE3D); IPR036108 (G3DSA:3.40.50.GENE3D); IPR003754 (PFAM); IPR012677 (G3DSA:3.30.70.GENE3D); IPR000504 (PFAM); IPR012677 (G3DSA:3.30.70.GENE3D); IPR012677 (G3DSA:3.30.70.GENE3D); mobidb-lite (MOBIDB_LITE); mobidb-lite (MOBIDB_LITE); mobidb-lite (MOBIDB_LITE); mobidb-lite (MOBIDB_LITE); PTHR47640 (PANTHER); PTHR47640:SF16 (PANTHER); IPR000504 (PROSITE_PROFILES); IPR00050…	pre-mRNA maturation
maker-VaccDscaff12-snap-gene-89.32-mRNA-1	patatin-like protein 2	768	0	89.31	P:GO:0016042; F:GO:0004620; F:GO:0047372	P:lipid catabolic process; F:phospholipase activity; F:acylglycerol lipase activity	EC:3.1.1.23; EC:3.1.1.1	Acylglycerol lipase; Carboxylesterase	IPR000555 (PFAM); G3DSA:3.40.140.10 (GENE3D); G3DSA:3.40.1090.10 (GENE3D); IPR024969 (PFAM); IPR002641 (PFAM); IPR035299 (PTHR10410:PANTHER); PTHR10410 (PANTHER); IPR037518 (PROSITE_PROFILES); IPR002641 (PROSITE_PROFILES); cd07214 (CDD); cd08069 (CDD); SSF102712 (SUPERFAMILY); IPR016035 (SUPERFAMILY)	Lipid degradation
maker-VaccDscaff12-augustus-gene-108.26-mRNA-1	gibberellin-regulated protein	88	2.15062e-38	89.07	C:GO:0016021	C:integral component of membrane	NA	NA	IPR003854 (PFAM); PTHR23201:SF73 (PANTHER); PTHR23201 (PANTHER)	hormonal controlled steps of developmen
snap_masked-VaccDscaff12-processed-gene-71.16-mRNA-1	glucose-6-phosphate isomerase, cytosolic	538	0	88.93	P:GO:0006094; P:GO:0006096; P:GO:0009817; P:GO:0046686; P:GO:0051156; F:GO:0004347; F:GO:0016866; F:GO:0048029; C:GO:0005829	P:gluconeogenesis; P:glycolytic process; P:defense response to fungus, incompatible interaction; P:response to cadmium ion; P:glucose 6-phosphate metabolic process; F:glucose-6-phosphate isomerase activity; F:intramolecular transferase activity; F:monosaccharide binding; C:cytosol	EC:5.3.1.9	Glucose-6-phosphate isomerase	IPR001672 (PRINTS); G3DSA:3.40.50.10490 (GENE3D); G3DSA:3.40.50.10490 (GENE3D); IPR001672 (PFAM); G3DSA:3.40.50.10490 (GENE3D); PTHR11469:SF1 (PANTHER); IPR001672 (PANTHER); IPR001672 (HAMAP); IPR001672 (PROSITE_PROFILES); IPR035476 (CDD); IPR035482 (CDD); SSF53697 (SUPERFAMILY)	glycolysis
maker-VaccDscaff12-snap-gene-67.62-mRNA-1	heavy metal-associated isoprenylated plant protein 2-like	328	1.4572e-32	88.85	P:GO:0016310; P:GO:0030001; F:GO:0016301; F:GO:0046872	P:phosphorylation; P:metal ion transport; F:kinase activity; F:metal ion binding	NA	NA	G3DSA:3.30.70.100 (GENE3D); IPR006121 (PFAM); mobidb-lite (MOBIDB_LITE); PTHR45811:SF27 (PANTHER); PTHR45811 (PANTHER); IPR006121 (CDD); IPR036163 (SUPERFAMILY)	metal ion transport
augustus_masked-VaccDscaff12-processed-gene-68.7-mRNA-1	protein RADIALIS-like 3	92	7.00054e-52	88.82	F:GO:0003677	F:DNA binding	NA	NA	G3DSA:1.10.10.60 (GENE3D); PTHR43952 (PANTHER); PTHR43952:SF12 (PANTHER); IPR017884 (PROSITE_PROFILES); IPR001005 (CDD); IPR009057 (SUPERFAMILY)	Probable transcription factor MYB family, vascular bundles
maker-VaccDscaff12-augustus-gene-85.23-mRNA-1	beta-glucosidase 40-like	515	0	88.8	P:GO:0005975; F:GO:0008422; C:GO:0016021	P:carbohydrate metabolic process; F:beta-glucosidase activity; C:integral component of membrane	EC:3.2.1.21	Beta-glucosidase	IPR001360 (PRINTS); G3DSA:3.20.20.80 (GENE3D); IPR001360 (PFAM); IPR001360 (PANTHER); PTHR10353:SF168 (PANTHER); IPR017853 (SUPERFAMILY)	release of beta-D-glucose
maker-VaccDscaff12-augustus-gene-96.26-mRNA-1	Translationally-controlled tumor protein	94	1.96696e-37	88.8	F:GO:0005509; C:GO:0005737	F:calcium ion binding; C:cytoplasm	NA	NA	IPR018105 (PRINTS); IPR018105 (PFAM); IPR011323 (G3DSA:2.170.150.GENE3D); PTHR11991:SF15 (PANTHER); IPR018105 (PANTHER); IPR034737 (PROSITE_PROFILES); IPR011057 (SUPERFAMILY)	required for the development of the entire plant, duration of cell cycle
maker-VaccDscaff12-snap-gene-109.28-mRNA-1	Tyrosinase-like protein	709	0	88.78	NA	NA	NA	NA	IPR006873 (PFAM); G3DSA:3.40.50.720 (GENE3D); PTHR31300:SF31 (PANTHER); IPR006873 (PANTHER); cd08948 (CDD); IPR036291 (SUPERFAMILY)	NA
maker-VaccDscaff12-snap-gene-134.38-mRNA-1	O-fucosyltransferase 31-like	513	0	88.75	P:GO:0006004; F:GO:0016757; C:GO:0016021	P:fucose metabolic process; F:transferase activity, transferring glycosyl groups; C:integral component of membrane	NA	NA	IPR024709 (PIRSF); IPR019378 (PFAM); PTHR31933 (PANTHER); PTHR31933:SF8 (PANTHER); IPR024709 (CDD)	Glycosyltransferase
maker-VaccDscaff12-augustus-gene-125.25-mRNA-1	Micronemal protein	452	0	88.61	NA	NA	NA	NA	IPR010410 (PFAM); PTHR31317:SF18 (PANTHER); IPR010410 (PANTHER)	NA
maker-VaccDscaff12-snap-gene-63.40-mRNA-1	bifunctional nuclease 1-like	268	7.88856e-135	88.56	P:GO:0016567; P:GO:0090305; F:GO:0004518; F:GO:0061630; C:GO:0030891	P:protein ubiquitination; P:nucleic acid phosphodiester bond hydrolysis; F:nuclease activity; F:ubiquitin protein ligase activity; C:VCB complex	NA	NA	IPR003729 (PFAM); IPR036104 (G3DSA:3.10.690.GENE3D); PTHR15160:SF3 (PANTHER); PTHR15160 (PANTHER); IPR003729 (PROSITE_PROFILES); IPR036104 (SUPERFAMILY)	Hydrolyzes single-stranded DNA and RNA, Maybe involved in programmed cell death (PCD) and senescence
augustus_masked-VaccDscaff12-processed-gene-60.3-mRNA-1	purple acid phosphatase 2-like	476	0	88.49	P:GO:0016311; F:GO:0003993; F:GO:0046872; C:GO:0016021	P:dephosphorylation; F:acid phosphatase activity; F:metal ion binding; C:integral component of membrane	EC:3.1.3.2	Acid phosphatase	IPR004843 (PFAM); IPR008963 (G3DSA:2.60.40.GENE3D); IPR025733 (PFAM); IPR015914 (PFAM); IPR029052 (G3DSA:3.60.21.GENE3D); IPR039331 (PANTHER); PTHR22953:SF35 (PANTHER); IPR003961 (PROSITE_PROFILES); IPR041792 (CDD); IPR008963 (SUPERFAMILY); SSF56300 (SUPERFAMILY)	NA
maker-VaccDscaff12-augustus-gene-60.38-mRNA-1	transcription initiation factor IIF subunit beta-like	259	1.54063e-147	88.47	P:GO:0006413; P:GO:0032508; P:GO:0032968; P:GO:0060261; F:GO:0003678; F:GO:0003743; C:GO:0005674	P:translational initiation; P:DNA duplex unwinding; P:positive regulation of transcription elongation from RNA polymerase II promoter; P:positive regulation of transcription initiation from RNA polymerase II promoter; F:DNA helicase activity; F:translation initiation factor activity; C:transcription factor TFIIF complex	EC:3.6.1.3; EC:3.6.4.12; EC:3.6.1.15	Adenosinetriphosphatase; DNA helicase; Nucleoside-triphosphate phosphatase	IPR040504 (PFAM); IPR036388 (G3DSA:1.10.10.GENE3D); IPR040450 (PFAM); PTHR10445:SF3 (PANTHER); IPR003196 (PANTHER); IPR011039 (SUPERFAMILY); IPR036390 (SUPERFAMILY)	general transcription initiation factor
maker-VaccDscaff12-snap-gene-78.44-mRNA-1	Forkhead box protein like	466	0	88.32	C:GO:0016021	C:integral component of membrane	NA	NA	IPR006852 (PFAM); mobidb-lite (MOBIDB_LITE); PTHR12956 (PANTHER); PTHR12956:SF17 (PANTHER)	Transcription factor
maker-VaccDscaff12-augustus-gene-113.22-mRNA-1	U-box domain-containing protein 4-like	376	5.11681e-174	88.29	C:GO:0005737	C:cytoplasm	NA	NA	IPR011989 (G3DSA:1.25.10.GENE3D); IPR000225 (PFAM); PTHR23315 (PANTHER); PTHR23315:SF268 (PANTHER); IPR000225 (PROSITE_PROFILES); IPR016024 (SUPERFAMILY)	NA
augustus_masked-VaccDscaff12-processed-gene-76.2-mRNA-1	probable galacturonosyltransferase-like 1	369	0	88.2	P:GO:0010417; P:GO:0032504; P:GO:0048366; P:GO:0052386; F:GO:0016757	P:glucuronoxylan biosynthetic process; P:multicellular organism reproduction; P:leaf development; P:cell wall thickening; F:transferase activity, transferring glycosyl groups	NA	NA	IPR002495 (PFAM); IPR029044 (G3DSA:3.90.550.GENE3D); mobidb-lite (MOBIDB_LITE); PTHR13778:SF37 (PANTHER); PTHR13778 (PANTHER); IPR029044 (SUPERFAMILY)	pectin biosynthesis
maker-VaccDscaff12-snap-gene-128.53-mRNA-1	sucrose transport protein SUC4-like	500	0	88.07	P:GO:0015770; F:GO:0008506; C:GO:0005887	P:sucrose transport; F:sucrose:proton symporter activity; C:integral component of plasma membrane	NA	NA	PF13347 (PFAM); G3DSA:1.20.1250.20 (GENE3D); IPR005989 (TIGRFAM); mobidb-lite (MOBIDB_LITE); mobidb-lite (MOBIDB_LITE); PTHR19432 (PANTHER); PTHR19432:SF66 (PANTHER); cd17313 (CDD); IPR036259 (SUPERFAMILY)	transport of sucrose into the cell
maker-VaccDscaff12-snap-gene-71.42-mRNA-1	random slug protein 5-like isoform X1	296	0	88.01	P:GO:0015914; F:GO:0008526	P:phospholipid transport; F:phosphatidylinositol transfer activity	NA	NA	IPR036865 (G3DSA:3.40.525.GENE3D); IPR001251 (PFAM); IPR011074 (PFAM); PTHR45824 (PANTHER); PTHR45824:SF17 (PANTHER); IPR001251 (PROSITE_PROFILES); IPR001251 (CDD); IPR036273 (SUPERFAMILY); IPR036865 (SUPERFAMILY)	phosphatidylinositol transfer activity
maker-VaccDscaff12-snap-gene-91.22-mRNA-1	Alpha/Beta hydrolase fold containing protein	440	0	87.79	F:GO:0016787; C:GO:0016021	F:hydrolase activity; C:integral component of membrane	NA	NA	IPR008547 (PFAM); IPR008547 (PANTHER); PTHR12265:SF9 (PANTHER); IPR029058 (SUPERFAMILY)	common to several hydrolytic enzymes
maker-VaccDscaff12-augustus-gene-139.39-mRNA-1	carbamoyl-phosphate synthase small chain, chloroplastic	441	0	87.63	P:GO:0006207; P:GO:0006526; P:GO:0006541; P:GO:0016036; F:GO:0004088; C:GO:0005951; C:GO:0009570	P:'de novo' pyrimidine nucleobase biosynthetic process; P:arginine biosynthetic process; P:glutamine metabolic process; P:cellular response to phosphate starvation; F:carbamoyl-phosphate synthase (glutamine-hydrolyzing) activity; C:carbamoyl-phosphate synthase complex; C:chloroplast stroma	EC:6.3.5.5	Carbamoyl-phosphate synthase (glutamine-hydrolyzing)	PR00096 (PRINTS); PR00097 (PRINTS); PR00099 (PRINTS); IPR017926 (PFAM); IPR029062 (G3DSA:3.40.50.GENE3D); IPR006274 (TIGRFAM); IPR002474 (PFAM); IPR036480 (G3DSA:3.50.30.GENE3D); PTHR11405:SF4 (PANTHER); PTHR11405 (PANTHER); IPR017926 (PROSITE_PROFILES); IPR006274 (HAMAP); IPR035686 (CDD); IPR029062 (SUPERFAMILY); IPR036480 (SUPERFAMILY)	arginine biosynthesis
maker-VaccDscaff12-augustus-gene-82.28-mRNA-1	nucleobase-ascorbate transporter 3	548	0	87.56	P:GO:0035344; P:GO:0098655; P:GO:0098702; P:GO:0098710; P:GO:0098721; F:GO:0015207; F:GO:0015208; F:GO:0015210; F:GO:0015294; C:GO:0005886; C:GO:0009506; C:GO:0016021	P:hypoxanthine transport; P:cation transmembrane transport; P:adenine import across plasma membrane; P:guanine import across plasma membrane; P:uracil import across plasma membrane; F:adenine transmembrane transporter activity; F:guanine transmembrane transporter activity; F:uracil transmembrane transporter activity; F:solute:cation symporter activity; C:plasma membrane; C:plasmodesma; C:integral…	NA	NA	IPR006043 (PFAM); mobidb-lite (MOBIDB_LITE); mobidb-lite (MOBIDB_LITE); PTHR11119 (PANTHER); IPR029943 (PTHR11119:PANTHER)	nucleotide transporter
augustus_masked-VaccDscaff12-processed-gene-92.4-mRNA-1	histone H2A.6-like	102	5.64882e-30	87.47	P:GO:0006342; F:GO:0003677; F:GO:0046982; C:GO:0000786; C:GO:0000790; C:GO:0005618; C:GO:0005730	P:chromatin silencing; F:DNA binding; F:protein heterodimerization activity; C:nucleosome; C:nuclear chromatin; C:cell wall; C:nucleolus	NA	NA	IPR002119 (PRINTS); IPR009072 (G3DSA:1.10.20.GENE3D); IPR032454 (PFAM); PTHR23430 (PANTHER); PTHR23430:SF272 (PANTHER); IPR009072 (SUPERFAMILY)	nucleosome component, regulation of DNA accessibility
maker-VaccDscaff12-augustus-gene-70.60-mRNA-1	S-adenosyl-L-methionine-dependent methyltransferase	357	0	87.38	P:GO:0032259; F:GO:0008168	P:methylation; F:methyltransferase activity	NA	NA	IPR011610 (TIGRFAM); G3DSA:3.40.50.150 (GENE3D); IPR007213 (PFAM); PTHR43619:SF4 (PANTHER); PTHR43619 (PANTHER); IPR029063 (SUPERFAMILY)	Methyltransferase,
maker-VaccDscaff12-snap-gene-67.58-mRNA-1	proteasome subunit alpha type-1-B-like	283	7.56375e-174	87.37	P:GO:0010499; P:GO:0043161; F:GO:0004298; C:GO:0005737; C:GO:0019773	P:proteasomal ubiquitin-independent protein catabolic process; P:proteasome-mediated ubiquitin-dependent protein catabolic process; F:threonine-type endopeptidase activity; C:cytoplasm; C:proteasome core complex, alpha-subunit complex	EC:3.4.25	Acting on peptide bonds (peptidases)	IPR001353 (PFAM); IPR000426 (PFAM); IPR029055 (G3DSA:3.60.20.GENE3D); mobidb-lite (MOBIDB_LITE); IPR035144 (PTHR11599:PANTHER); PTHR11599 (PANTHER); IPR023332 (PROSITE_PROFILES); IPR035144 (CDD); IPR029055 (SUPERFAMILY)	proteolytic activity
maker-VaccDscaff12-augustus-gene-71.38-mRNA-1	DUF620 family protein	376	0	87.37	C:GO:0016021	C:integral component of membrane	NA	NA	IPR006873 (PFAM); mobidb-lite (MOBIDB_LITE); PTHR31300:SF25 (PANTHER); IPR006873 (PANTHER)	NA
maker-VaccDscaff12-augustus-gene-68.44-mRNA-1	Isoflavone reductase-like protein	314	0	87.34	P:GO:0055114; F:GO:0016491; C:GO:0005737	P:oxidation-reduction process; F:oxidoreductase activity; C:cytoplasm	NA	NA	IPR008030 (PFAM); G3DSA:3.40.50.720 (GENE3D); G3DSA:3.90.25.10 (GENE3D); PTHR43349 (PANTHER); PTHR43349:SF48 (PANTHER); cd05259 (CDD); IPR036291 (SUPERFAMILY)	secondary metabolism
maker-VaccDscaff12-augustus-gene-132.20-mRNA-1	MADS-box transcription factor 23-like isoform X1	148	8.14256e-34	87.29	P:GO:0045944; F:GO:0000977; F:GO:0003700; F:GO:0046983	P:positive regulation of transcription by RNA polymerase II; F:RNA polymerase II regulatory region sequence-specific DNA binding; F:DNA-binding transcription factor activity; F:protein dimerization activity	NA	NA	IPR002487 (PFAM); PTHR11945:SF545 (PANTHER); PTHR11945 (PANTHER); IPR002487 (PROSITE_PROFILES)	Transcription factor
maker-VaccDscaff12-snap-gene-112.17-mRNA-1	interferon-related developmental regulator 1-like	439	0	87.27	P:GO:0009651; C:GO:0005737	P:response to salt stress; C:cytoplasm	NA	NA	IPR007701 (PFAM); IPR011989 (G3DSA:1.25.10.GENE3D); IPR006921 (PFAM); mobidb-lite (MOBIDB_LITE); mobidb-lite (MOBIDB_LITE); PTHR12354:SF12 (PANTHER); IPR039777 (PANTHER); IPR016024 (SUPERFAMILY)	NA
maker-VaccDscaff12-augustus-gene-94.26-mRNA-1	THO complex subunit 5B	822	0	87.22	P:GO:0006406; P:GO:0032786; F:GO:0003729; C:GO:0000445	P:mRNA export from nucleus; P:positive regulation of DNA-templated transcription, elongation; F:mRNA binding; C:THO complex part of transcription export complex	NA	NA	IPR019163 (PFAM); mobidb-lite (MOBIDB_LITE); mobidb-lite (MOBIDB_LITE); IPR019163 (PANTHER)	mRNA transcription, processing and nuclear export
maker-VaccDscaff12-augustus-gene-63.27-mRNA-1	Omega-hydroxypalmitate O-feruloyl transferase	451	0	87.12	F:GO:0016747	F:transferase activity, transferring acyl groups other than amino-acyl groups	NA	NA	IPR023213 (G3DSA:3.30.559.GENE3D); IPR003480 (PFAM); IPR023213 (G3DSA:3.30.559.GENE3D); PTHR31642 (PANTHER); PTHR31642:SF5 (PANTHER)	synthesis of aromatics of the suberin polymer, roots and seeds
maker-VaccDscaff12-augustus-gene-69.30-mRNA-1	maf-like protein DDB_G0281937 isoform X2	207	5.66808e-110	87.08	F:GO:0047429	F:nucleoside-triphosphate diphosphatase activity	EC:3.6.1.9	Nucleotide diphosphatase	IPR029001 (G3DSA:3.90.950.GENE3D); IPR003697 (PIRSF); IPR003697 (PFAM); PTHR43213:SF12 (PANTHER); IPR003697 (PANTHER); IPR029001 (SUPERFAMILY)	NA
maker-VaccDscaff12-snap-gene-67.69-mRNA-1	Isoflavone reductase-like protein	665	0	87.03	P:GO:0055114; F:GO:0016491	P:oxidation-reduction process; F:oxidoreductase activity	NA	NA	G3DSA:3.40.50.720 (GENE3D); IPR008030 (PFAM); G3DSA:3.90.25.10 (GENE3D); G3DSA:3.40.50.720 (GENE3D); G3DSA:3.90.25.10 (GENE3D); PTHR43349 (PANTHER); PTHR43349 (PANTHER); PTHR43349:SF41 (PANTHER); PTHR43349:SF41 (PANTHER); cd05259 (CDD); cd05259 (CDD); IPR036291 (SUPERFAMILY); IPR036291 (SUPERFAMILY)	secondary metabolism
maker-VaccDscaff12-augustus-gene-120.24-mRNA-1	Chaperone protein dnaJ	184	4.04163e-38	87.03	C:GO:0016021	C:integral component of membrane	NA	NA	PTHR45000:SF5 (PANTHER); PTHR45000 (PANTHER)	protein folding
maker-VaccDscaff12-snap-gene-109.29-mRNA-1	3-oxo-Delta(4,5)-steroid 5-beta-reductase-like	262	2.19283e-102	86.98	P:GO:0043693; P:GO:0055114; F:GO:0016627; F:GO:0050662	P:monoterpene biosynthetic process; P:oxidation-reduction process; F:oxidoreductase activity, acting on the CH-CH group of donors; F:coenzyme binding	NA	NA	G3DSA:3.40.50.720 (GENE3D); PTHR32487 (PANTHER); PTHR32487:SF15 (PANTHER); IPR036291 (SUPERFAMILY)	vascular strand development
maker-VaccDscaff12-snap-gene-63.43-mRNA-1	AAA-ATPase At3g50940-like	323	0	86.87	F:GO:0005524	F:ATP binding	NA	NA	G3DSA:3.40.50.300 (GENE3D); IPR003959 (PFAM); PTHR23070 (PANTHER); PTHR23070:SF115 (PANTHER); cd00009 (CDD); IPR027417 (SUPERFAMILY)	NA
maker-VaccDscaff12-augustus-gene-88.36-mRNA-1	mitochondrial import inner membrane translocase subunit PAM16 like 2-like	140	9.66755e-20	86.84	P:GO:0030150; P:GO:0031348; C:GO:0005744	P:protein import into mitochondrial matrix; P:negative regulation of defense response; C:TIM23 mitochondrial import inner membrane translocase complex	NA	NA	IPR036869 (G3DSA:1.10.287.GENE3D); PF03656 (PFAM); IPR005341 (PANTHER); PTHR12388:SF4 (PANTHER)	ATP-dependent protein translocation into the mitochondrial matrix
snap_masked-VaccDscaff12-processed-gene-75.20-mRNA-1	endoglucanase 6-like	156	8.27515e-23	86.77	P:GO:0030245; F:GO:0008810; F:GO:0030246	P:cellulose catabolic process; F:cellulase activity; F:carbohydrate binding	EC:3.2.1.4	Cellulase	IPR001701 (PFAM); IPR012341 (G3DSA:1.50.10.GENE3D); PTHR22298 (PANTHER); PTHR22298:SF23 (PANTHER); IPR008928 (SUPERFAMILY)	cellulose degradation, cell wall organization
maker-VaccDscaff12-augustus-gene-106.21-mRNA-1	WD40 repeat-containing protein HOS15-like	566	0	86.74	P:GO:0006357; P:GO:0016575; P:GO:1903507; F:GO:0003714; C:GO:0000118	P:regulation of transcription by RNA polymerase II; P:histone deacetylation; P:negative regulation of nucleic acid-templated transcription; F:transcription corepressor activity; C:histone deacetylase complex	NA	NA	IPR020472 (PRINTS); IPR006594 (PFAM); IPR001680 (PFAM); IPR015943 (G3DSA:2.130.10.GENE3D); G3DSA:1.20.960.30 (GENE3D); mobidb-lite (MOBIDB_LITE); mobidb-lite (MOBIDB_LITE); PTHR22846:SF54 (PANTHER); PTHR22846 (PANTHER); IPR001680 (PROSITE_PROFILES); IPR001680 (PROSITE_PROFILES); IPR001680 (PROSITE_PROFILES); IPR006594 (PROSITE_PROFILES); IPR017986 (PROSITE_PROFILES); IPR001680 (PROSITE_PROFILES);…	histone deacetylation complex , gene regulation for plant acclimation and tolerance to cold stress
maker-VaccDscaff12-augustus-gene-100.16-mRNA-1	low-temperature-induced cysteine proteinase-like	485	0	86.68	P:GO:0051603; P:GO:0055114; F:GO:0004197; F:GO:0032440; C:GO:0005615; C:GO:0005764	P:proteolysis involved in cellular protein catabolic process; P:oxidation-reduction process; F:cysteine-type endopeptidase activity; F:2-alkenal reductase [NAD(P)+] activity; C:extracellular space; C:lysosome	EC:3.4.22; EC:1.3.1.74	Acting on peptide bonds (peptidases); 2-alkenal reductase (NAD(P)(+))	IPR000668 (PRINTS); IPR013201 (PFAM); IPR000118 (PFAM); G3DSA:3.90.70.10 (GENE3D); IPR037277 (G3DSA:3.10.20.GENE3D); IPR000668 (PFAM); mobidb-lite (MOBIDB_LITE); mobidb-lite (MOBIDB_LITE); PTHR12411:SF523 (PANTHER); PTHR12411 (PANTHER); IPR039417 (CDD); IPR038765 (SUPERFAMILY); SSF57277 (SUPERFAMILY)	protein degradation
augustus_masked-VaccDscaff12-processed-gene-92.11-mRNA-1	protein CYPRO4	910	0	86.63	C:GO:0009507	C:chloroplast	NA	NA	IPR022796 (PFAM); IPR015943 (G3DSA:2.130.10.GENE3D); IPR013863 (PFAM); IPR023329 (G3DSA:1.10.3460.GENE3D); mobidb-lite (MOBIDB_LITE); mobidb-lite (MOBIDB_LITE); mobidb-lite (MOBIDB_LITE); mobidb-lite (MOBIDB_LITE); PTHR31913:SF4 (PANTHER); IPR040458 (PANTHER); SSF103511 (SUPERFAMILY); SSF101908 (SUPERFAMILY)	negative regulation of gluconeogenesis
maker-VaccDscaff12-augustus-gene-108.25-mRNA-1	Tyrosinase-like protein	479	0	86.62	NA	NA	NA	NA	IPR006873 (PFAM); mobidb-lite (MOBIDB_LITE); mobidb-lite (MOBIDB_LITE); PTHR31300:SF31 (PANTHER); IPR006873 (PANTHER)	NA
maker-VaccDscaff12-augustus-gene-126.33-mRNA-1	Receptor-like protein kinase HSL1	954	0	86.51	P:GO:0006468; P:GO:0010311; P:GO:0031540; P:GO:0048831; P:GO:0090548; P:GO:1901141; P:GO:1901333; P:GO:1902025; P:GO:2000652; F:GO:0001653; F:GO:0004674; F:GO:0005524; F:GO:0017046; F:GO:0051428; C:GO:0005886; C:GO:0016021	P:protein phosphorylation; P:lateral root formation; P:regulation of anthocyanin biosynthetic process; P:regulation of shoot system development; P:response to nitrate starvation; P:regulation of lignin biosynthetic process; P:positive regulation of lateral root development; P:nitrate import; P:regulation of secondary cell wall biogenesis; F:peptide receptor activity; F:protein serine/threonine ki…	NA	NA	IPR013210 (PFAM); IPR001611 (PFAM); IPR032675 (G3DSA:3.80.10.GENE3D); IPR000719 (PFAM); G3DSA:3.30.200.20 (GENE3D); IPR032675 (G3DSA:3.80.10.GENE3D); G3DSA:1.10.510.10 (GENE3D); IPR032675 (G3DSA:3.80.10.GENE3D); PTHR27000 (PANTHER); PTHR27000:SF224 (PANTHER); IPR000719 (PROSITE_PROFILES); SSF52058 (SUPERFAMILY); SSF52058 (SUPERFAMILY); IPR011009 (SUPERFAMILY)	NA
snap_masked-VaccDscaff12-processed-gene-135.20-mRNA-1	leucine-rich repeat receptor-like serine/threonine-protein kinase BAM1	151	2.45652e-56	86.34	P:GO:0006468; F:GO:0004674; F:GO:0005524; C:GO:0016021	P:protein phosphorylation; F:protein serine/threonine kinase activity; F:ATP binding; C:integral component of membrane	NA	NA	IPR032675 (G3DSA:3.80.10.GENE3D); PTHR27000 (PANTHER); PTHR27000:SF648 (PANTHER); SSF52058 (SUPERFAMILY)	cell-cell communication process, and regulating cell division and differentiation to organize cell layers. gametophyte development, leaf size/shape, meristems maintenance. Negatively regulate stem cell proliferation in absence of CLV1 signaling
snap_masked-VaccDscaff12-processed-gene-79.13-mRNA-1	pentatricopeptide repeat-containing protein At1g25360	828	0	86.32	F:GO:0008270	F:zinc ion binding	NA	NA	IPR002885 (PFAM); IPR011990 (G3DSA:1.25.40.GENE3D); IPR011990 (G3DSA:1.25.40.GENE3D); IPR002885 (TIGRFAM); IPR002885 (PFAM); IPR032867 (PFAM); IPR011990 (G3DSA:1.25.40.GENE3D); PTHR24015 (PANTHER); IPR002885 (PROSITE_PROFILES); IPR002885 (PROSITE_PROFILES); IPR002885 (PROSITE_PROFILES); IPR002885 (PROSITE_PROFILES); IPR002885 (PROSITE_PROFILES); IPR002885 (PROSITE_PROFILES); IPR002885 (PROSITE_PR…	NA
maker-VaccDscaff12-snap-gene-139.44-mRNA-1	2-alkenal reductase (NADP(+)-dependent)-like	341	0	86.16	P:GO:0055114; F:GO:0016491	P:oxidation-reduction process; F:oxidoreductase activity	NA	NA	IPR013149 (PFAM); IPR041694 (PFAM); G3DSA:3.40.50.720 (GENE3D); G3DSA:3.90.180.10 (GENE3D); PTHR43205 (PANTHER); PTHR43205:SF31 (PANTHER); cd08295 (CDD); IPR011032 (SUPERFAMILY); IPR036291 (SUPERFAMILY)	alcohol dehydrogenase
maker-VaccDscaff12-augustus-gene-60.46-mRNA-1	Beta-galactosidase 3	731	0	86.15	P:GO:0005975; F:GO:0004565; F:GO:0030246	P:carbohydrate metabolic process; F:beta-galactosidase activity; F:carbohydrate binding	EC:3.2.1.23	Beta-galactosidase	IPR001944 (PRINTS); IPR031330 (PFAM); G3DSA:3.20.20.80 (GENE3D); IPR041392 (PFAM); IPR008979 (G3DSA:2.60.120.GENE3D); PTHR23421:SF79 (PANTHER); IPR001944 (PANTHER); IPR017853 (SUPERFAMILY); IPR008979 (SUPERFAMILY); IPR008979 (SUPERFAMILY)	cell wall modifying enzymes, accelerate fruit softening
maker-VaccDscaff12-augustus-gene-128.45-mRNA-1	protein DETOXIFICATION 48-like	566	0	85.96	P:GO:0042908; P:GO:0055085; F:GO:0015297; F:GO:0042910; C:GO:0016021	P:xenobiotic transport; P:transmembrane transport; F:antiporter activity; F:xenobiotic transmembrane transporter activity; C:integral component of membrane	NA	NA	IPR002528 (TIGRFAM); IPR002528 (PFAM); mobidb-lite (MOBIDB_LITE); PTHR11206 (PANTHER); PTHR11206:SF92 (PANTHER); cd13132 (CDD)	multidrug and toxin extrusion transporter
augustus_masked-VaccDscaff12-processed-gene-110.0-mRNA-1	subtilisin-like protease SBT1.7	766	0	85.91	P:GO:0006508; F:GO:0004252	P:proteolysis; F:serine-type endopeptidase activity	EC:3.4.21	Acting on peptide bonds (peptidases)	IPR015500 (PRINTS); IPR036852 (G3DSA:3.40.50.GENE3D); IPR003137 (PFAM); IPR010259 (PFAM); G3DSA:2.60.40.2310 (GENE3D); IPR000209 (PFAM); IPR041469 (PFAM); G3DSA:3.50.30.30 (GENE3D); IPR037045 (G3DSA:3.30.70.GENE3D); mobidb-lite (MOBIDB_LITE); mobidb-lite (MOBIDB_LITE); PTHR10795:SF621 (PANTHER); PTHR10795 (PANTHER); IPR034197 (CDD); cd02120 (CDD); SSF52025 (SUPERFAMILY); SSF54897 (SUPERFAMILY); I…	Triggers the accumulation and/or activation of cell wall modifying enzymes necessary either for the loosening of the outer primary or to facilitate mucilage release from seed coats
maker-VaccDscaff12-snap-gene-89.34-mRNA-1	cytochrome P450 CYP82D47-like	74	1.57087e-15	85.88	P:GO:0055114; F:GO:0005506; F:GO:0016709; F:GO:0020037; C:GO:0016021	P:oxidation-reduction process; F:iron ion binding; F:oxidoreductase activity, acting on paired donors, with incorporation or reduction of molecular oxygen, NAD(P)H as one donor, and incorporation of one atom of oxygen; F:heme binding; C:integral component of membrane	EC:1.14.13	Acting on paired donors, with incorporation or reduction of molecular oxygen. The oxygen incorporated need not be derived from O(2)	IPR036396 (G3DSA:1.10.630.GENE3D); IPR036396 (SUPERFAMILY)	heme-thiolate monooxygenase
maker-VaccDscaff12-augustus-gene-92.40-mRNA-1	Alpha-amylase	427	0	85.75	P:GO:0005975; F:GO:0004556; F:GO:0005509; F:GO:0103025	P:carbohydrate metabolic process; F:alpha-amylase activity; F:calcium ion binding; F:alpha-amylase activity (releasing maltohexaose)	EC:3.2.1.1	Alpha-amylase	IPR006046 (PRINTS); G3DSA:3.20.20.80 (GENE3D); IPR013775 (PIRSF); IPR013780 (G3DSA:2.60.40.GENE3D); IPR006047 (PFAM); IPR012850 (PFAM); PTHR43447:SF20 (PANTHER); PTHR43447 (PANTHER); cd11314 (CDD); SSF51011 (SUPERFAMILY); IPR017853 (SUPERFAMILY)	starch degradation
maker-VaccDscaff12-augustus-gene-106.22-mRNA-1	Cytochrome P450 81E8	209	1.80049e-116	85.71	P:GO:0055114; F:GO:0005506; F:GO:0016709; F:GO:0020037; C:GO:0016021	P:oxidation-reduction process; F:iron ion binding; F:oxidoreductase activity, acting on paired donors, with incorporation or reduction of molecular oxygen, NAD(P)H as one donor, and incorporation of one atom of oxygen; F:heme binding; C:integral component of membrane	EC:1.14.13	Acting on paired donors, with incorporation or reduction of molecular oxygen. The oxygen incorporated need not be derived from O(2)	IPR001128 (PRINTS); IPR002401 (PRINTS); IPR001128 (PFAM); IPR036396 (G3DSA:1.10.630.GENE3D); PTHR24281 (PANTHER); IPR036396 (SUPERFAMILY)	secondary metabolism
maker-VaccDscaff12-augustus-gene-96.25-mRNA-1	probable BOI-related E3 ubiquitin-protein ligase 2	336	3.3005e-179	85.7	P:GO:0016567; F:GO:0004842	P:protein ubiquitination; F:ubiquitin-protein transferase activity	NA	NA	PF13920 (PFAM); IPR017066 (PIRSF); IPR013083 (G3DSA:3.30.40.GENE3D); mobidb-lite (MOBIDB_LITE); mobidb-lite (MOBIDB_LITE); PTHR42647:SF10 (PANTHER); IPR017066 (PANTHER); IPR001841 (PROSITE_PROFILES)	proteassomal degradation
maker-VaccDscaff12-augustus-gene-95.32-mRNA-1	protein ROOT INITIATION DEFECTIVE 3-like	453	0	85.68	NA	NA	NA	NA	IPR020472 (PRINTS); IPR001680 (PFAM); IPR015943 (G3DSA:2.130.10.GENE3D); IPR015943 (G3DSA:2.130.10.GENE3D); PTHR18763 (PANTHER); IPR001680 (PROSITE_PROFILES); IPR001680 (PROSITE_PROFILES); IPR001680 (PROSITE_PROFILES); IPR017986 (PROSITE_PROFILES); IPR036322 (SUPERFAMILY)	meristem development.
maker-VaccDscaff12-augustus-gene-60.40-mRNA-1	low-temperature-induced cysteine proteinase	443	0	85.66	P:GO:0051603; F:GO:0004197; C:GO:0005615; C:GO:0005764	P:proteolysis involved in cellular protein catabolic process; F:cysteine-type endopeptidase activity; C:extracellular space; C:lysosome	EC:3.4.22	Acting on peptide bonds (peptidases)	IPR000668 (PRINTS); IPR000668 (PFAM); G3DSA:3.90.70.10 (GENE3D); IPR037277 (G3DSA:3.10.20.GENE3D); IPR013201 (PFAM); IPR000118 (PFAM); PTHR12411 (PANTHER); PTHR12411:SF659 (PANTHER); IPR039417 (CDD); SSF57277 (SUPERFAMILY); IPR038765 (SUPERFAMILY)	protein degradation
maker-VaccDscaff12-augustus-gene-138.20-mRNA-1	Rhomboid-like protease 5	1208	0	85.66	P:GO:0006508; P:GO:0009737; F:GO:0008233; C:GO:0005886	P:proteolysis; P:response to abscisic acid; F:peptidase activity; C:plasma membrane	NA	NA	mobidb-lite (MOBIDB_LITE); mobidb-lite (MOBIDB_LITE); mobidb-lite (MOBIDB_LITE); mobidb-lite (MOBIDB_LITE); mobidb-lite (MOBIDB_LITE); PTHR31110:SF5 (PANTHER); PTHR31110 (PANTHER); PTHR31110 (PANTHER)	intramembrane proteolysis
maker-VaccDscaff12-augustus-gene-116.38-mRNA-1	lecithin-cholesterol acyltransferase-like 1	440	0	85.53	P:GO:0006629; F:GO:0008374; F:GO:0016787	P:lipid metabolic process; F:O-acyltransferase activity; F:hydrolase activity	NA	NA	IPR003386 (PFAM); PTHR11440:SF35 (PANTHER); PTHR11440 (PANTHER); IPR029058 (SUPERFAMILY)	lipid mtabolism
maker-VaccDscaff12-snap-gene-88.38-mRNA-1	patatin-like protein 2	424	0	85.48	P:GO:0016042; F:GO:0004620; F:GO:0047372	P:lipid catabolic process; F:phospholipase activity; F:acylglycerol lipase activity	EC:3.1.1.23; EC:3.1.1.1	Acylglycerol lipase; Carboxylesterase	IPR002641 (PFAM); G3DSA:3.40.1090.10 (GENE3D); PTHR32176:SF6 (PANTHER); PTHR32176 (PANTHER); IPR002641 (PROSITE_PROFILES); cd07214 (CDD); IPR016035 (SUPERFAMILY)	Lipid degradation
maker-VaccDscaff12-snap-gene-66.30-mRNA-1	mannan endo-1,4-beta-mannosidase 7-like	465	0	85.41	P:GO:0005975; F:GO:0016985	P:carbohydrate metabolic process; F:mannan endo-1,4-beta-mannosidase activity	EC:3.2.1.25; EC:3.2.1.78	Beta-mannosidase; Mannan endo-1,4-beta-mannosidase	G3DSA:3.20.20.80 (GENE3D); IPR001547 (PFAM); PTHR31451 (PANTHER); PTHR31451:SF43 (PANTHER); IPR017853 (SUPERFAMILY)	hemicellulase
maker-VaccDscaff12-augustus-gene-92.32-mRNA-1	UDP-glucuronate:xylan alpha-glucuronosyltransferase 2-like isoform X1	583	0	85.24	P:GO:0009834; P:GO:0045492; F:GO:0015020; C:GO:0016021	P:plant-type secondary cell wall biogenesis; P:xylan biosynthetic process; F:glucuronosyltransferase activity; C:integral component of membrane	EC:2.4.1.17	Glucuronosyltransferase	IPR029044 (G3DSA:3.90.550.GENE3D); IPR002495 (PFAM); IPR030519 (PTHR11183:PANTHER); PTHR11183 (PANTHER); cd02537 (CDD); IPR029044 (SUPERFAMILY)	xylan modification, can prevent enzymatic degradation to monosaccharides
maker-VaccDscaff12-augustus-gene-123.23-mRNA-1	Branched-chain-amino-acid aminotransferase 2, chloroplastic	377	0	85.22	P:GO:0009082; F:GO:0052654; F:GO:0052655; F:GO:0052656	P:branched-chain amino acid biosynthetic process; F:L-leucine transaminase activity; F:L-valine transaminase activity; F:L-isoleucine transaminase activity	EC:2.6.1.42	Branched-chain-amino-acid transaminase	IPR001544 (PFAM); G3DSA:3.30.470.10 (GENE3D); G3DSA:3.20.10.10 (GENE3D); IPR005786 (PIRSF); IPR005786 (TIGRFAM); PTHR42825 (PANTHER); PTHR42825:SF5 (PANTHER); PTHR42825:SF5 (PANTHER); PTHR42825 (PANTHER); IPR033939 (CDD); IPR036038 (SUPERFAMILY)	synthesis of branched-chain amino acids
snap_masked-VaccDscaff12-processed-gene-72.13-mRNA-1	outer envelope pore protein 24B, chloroplastic-like	210	1.20695e-113	85.14	P:GO:0034765; F:GO:0022843	P:regulation of ion transmembrane transport; F:voltage-gated cation channel activity	NA	NA	PTHR35284:SF6 (PANTHER); IPR034626 (PANTHER)	solute channel
snap_masked-VaccDscaff12-processed-gene-71.17-mRNA-1	Putative vacuolar sorting-associated protein 13A	73	2.22556e-28	84.99	P:GO:0006623; P:GO:0045053; C:GO:0016021; C:GO:0019898	P:protein targeting to vacuole; P:protein retention in Golgi apparatus; C:integral component of membrane; C:extrinsic component of membrane	NA	NA	mobidb-lite (MOBIDB_LITE); mobidb-lite (MOBIDB_LITE)	NA
maker-VaccDscaff12-snap-gene-133.44-mRNA-1	neuroguidin	373	3.84529e-163	84.96	P:GO:0000462; C:GO:0005730; C:GO:0032040	P:maturation of SSU-rRNA from tricistronic rRNA transcript (SSU-rRNA, 5.8S rRNA, LSU-rRNA); C:nucleolus; C:small-subunit processome	NA	NA	IPR007146 (PFAM); mobidb-lite (MOBIDB_LITE); mobidb-lite (MOBIDB_LITE); mobidb-lite (MOBIDB_LITE); mobidb-lite (MOBIDB_LITE); PTHR13237 (PANTHER); PTHR13237:SF7 (PANTHER)	mRNA translational repression
augustus_masked-VaccDscaff12-processed-gene-110.3-mRNA-1	probable galacturonosyltransferase-like 9	83	5.85981e-10	84.92	F:GO:0016757; C:GO:0016021	F:transferase activity, transferring glycosyl groups; C:integral component of membrane	NA	NA	no IPS match	pectin and/or xylans biosynthesis
maker-VaccDscaff12-augustus-gene-109.24-mRNA-1	3-oxo-Delta(4,5)-steroid 5-beta-reductase-like	390	0	84.85	P:GO:0043693; P:GO:0055114; F:GO:0003854; F:GO:0016627; F:GO:0050662; F:GO:0102294	P:monoterpene biosynthetic process; P:oxidation-reduction process; F:3-beta-hydroxy-delta5-steroid dehydrogenase activity; F:oxidoreductase activity, acting on the CH-CH group of donors; F:coenzyme binding; F:cholesterol dehydrogenase activity	EC:1.1.1.145	3-beta-hydroxy-Delta(5)-steroid dehydrogenase	G3DSA:3.40.50.720 (GENE3D); PTHR32487 (PANTHER); PTHR32487:SF18 (PANTHER); cd08948 (CDD); IPR036291 (SUPERFAMILY)	vascular strand development
maker-VaccDscaff12-augustus-gene-78.41-mRNA-1	allene oxide synthase	525	0	84.69	P:GO:0055114; F:GO:0004497; F:GO:0005506; F:GO:0016705; F:GO:0020037; F:GO:0047987	P:oxidation-reduction process; F:monooxygenase activity; F:iron ion binding; F:oxidoreductase activity, acting on paired donors, with incorporation or reduction of molecular oxygen; F:heme binding; F:hydroperoxide dehydratase activity	EC:4.2.1.92	Hydroperoxide dehydratase	IPR002403 (PRINTS); IPR036396 (G3DSA:1.10.630.GENE3D); IPR001128 (PFAM); PTHR24286 (PANTHER); PTHR24286:SF247 (PANTHER); IPR036396 (SUPERFAMILY)	oxylipin biosynthesis. Lipid metabolism
maker-VaccDscaff12-snap-gene-127.29-mRNA-1	receptor-like protein kinase HAIKU2	984	0	84.62	P:GO:0006468; F:GO:0004674; F:GO:0005524; C:GO:0005886; C:GO:0016021	P:protein phosphorylation; F:protein serine/threonine kinase activity; F:ATP binding; C:plasma membrane; C:integral component of membrane	NA	NA	IPR013210 (PFAM); IPR000719 (PFAM); G3DSA:1.10.510.10 (GENE3D); G3DSA:3.30.200.20 (GENE3D); IPR032675 (G3DSA:3.80.10.GENE3D); IPR032675 (G3DSA:3.80.10.GENE3D); IPR032675 (G3DSA:3.80.10.GENE3D); PTHR27000:SF631 (PANTHER); PTHR27000 (PANTHER); IPR000719 (PROSITE_PROFILES); SSF52058 (SUPERFAMILY); IPR011009 (SUPERFAMILY); SSF52058 (SUPERFAMILY); SSF52058 (SUPERFAMILY)	Modulates the seed size
snap_masked-VaccDscaff12-processed-gene-61.13-mRNA-1	cytokinin dehydrogenase 5	625	0	84.22	P:GO:0009690; P:GO:0055114; F:GO:0019139; F:GO:0071949	P:cytokinin metabolic process; P:oxidation-reduction process; F:cytokinin dehydrogenase activity; F:FAD binding	EC:1.5.99.12	Cytokinin dehydrogenase	IPR015345 (PFAM); IPR006094 (PFAM); PTHR13878 (PANTHER); PTHR13878 (PANTHER); PTHR13878:SF102 (PANTHER); IPR016166 (PROSITE_PROFILES); IPR036318 (SUPERFAMILY); IPR016164 (SUPERFAMILY)	oxidation of cytokinins
maker-VaccDscaff12-augustus-gene-133.32-mRNA-1	protein CLT2, chloroplastic	440	7.96093e-169	84.19	P:GO:0002229; P:GO:0034635; P:GO:0046686; C:GO:0009507; C:GO:0016021	P:defense response to oomycetes; P:glutathione transport; P:response to cadmium ion; C:chloroplast; C:integral component of membrane	NA	NA	IPR013936 (PFAM); PTHR31326 (PANTHER)	thiol transport from the plastid to the cytosol.
maker-VaccDscaff12-snap-gene-115.35-mRNA-1	serine carboxypeptidase-like 18 isoform X3	226	6.45989e-99	84.16	P:GO:0006508; F:GO:0004185	P:proteolysis; F:serine-type carboxypeptidase activity	EC:3.4.21; EC:3.4.16	Acting on peptide bonds (peptidases); Acting on peptide bonds (peptidases)	IPR001563 (PRINTS); IPR001563 (PFAM); IPR029058 (G3DSA:3.40.50.GENE3D); IPR001563 (PANTHER); PTHR11802:SF29 (PANTHER); IPR029058 (SUPERFAMILY)	carboxypeptidase
maker-VaccDscaff12-augustus-gene-119.19-mRNA-1	ER membrane protein complex subunit 2	399	2.82068e-179	84.16	F:GO:0016740; C:GO:0072546	F:transferase activity; C:ER membrane protein complex	NA	NA	PF14559 (PFAM); mobidb-lite (MOBIDB_LITE); IPR039856 (PANTHER); IPR013026 (PROSITE_PROFILES); IPR019734 (PROSITE_PROFILES); IPR011990 (SUPERFAMILY)	efficient folding of proteins in the endoplasmic reticulum
maker-VaccDscaff12-snap-gene-67.67-mRNA-1	Isoflavone reductase-like protein	361	1.89375e-162	84.14	NA	NA	NA	NA	G3DSA:3.40.50.720 (GENE3D); G3DSA:3.40.50.720 (GENE3D); G3DSA:3.90.25.10 (GENE3D); IPR008030 (PFAM); PTHR43349 (PANTHER); PTHR43349:SF41 (PANTHER); PTHR43349 (PANTHER); PTHR43349:SF41 (PANTHER); cd05259 (CDD); IPR036291 (SUPERFAMILY)	secondary metabolism
maker-VaccDscaff12-snap-gene-128.62-mRNA-1	callose synthase 5	357	1.51246e-155	84.08	P:GO:0006075; F:GO:0003843; C:GO:0000148; C:GO:0016021	P:(1->3)-beta-D-glucan biosynthetic process; F:1,3-beta-D-glucan synthase activity; C:1,3-beta-D-glucan synthase complex; C:integral component of membrane	EC:2.4.1.34	1,3-beta-glucan synthase	IPR003440 (PFAM); PTHR12741 (PANTHER); PTHR12741:SF53 (PANTHER)	formation of the callose wall , polen, cell plate division
snap_masked-VaccDscaff12-processed-gene-133.13-mRNA-1	probable rhamnogalacturonate lyase B isoform X1	720	0	83.96	P:GO:0005975; F:GO:0016829; F:GO:0030246	P:carbohydrate metabolic process; F:lyase activity; F:carbohydrate binding	NA	NA	IPR029413 (PFAM); IPR010325 (PFAM); IPR029411 (PFAM); PTHR32018:SF8 (PANTHER); PTHR32018 (PANTHER); PTHR32018 (PANTHER); PTHR32018:SF8 (PANTHER); cd10320 (CDD); cd10317 (CDD); IPR029413 (CDD); IPR013784 (SUPERFAMILY); IPR008979 (SUPERFAMILY)	Degrades the rhamnogalacturonan I (RG-I) backbone of pectin
maker-VaccDscaff12-augustus-gene-76.17-mRNA-1	probable 1-acyl-sn-glycerol-3-phosphate acyltransferase 4	383	0	83.94	P:GO:0036149; F:GO:0003841; C:GO:0016021	P:phosphatidylinositol acyl-chain remodeling; F:1-acylglycerol-3-phosphate O-acyltransferase activity; C:integral component of membrane	EC:2.3.1.51	1-acylglycerol-3-phosphate O-acyltransferase	IPR032098 (PFAM); IPR002123 (PFAM); PTHR10983:SF54 (PANTHER); PTHR10983 (PANTHER); cd07990 (CDD); SSF69593 (SUPERFAMILY)	lipid mtabolism
maker-VaccDscaff12-augustus-gene-97.22-mRNA-1	probable serine/threonine-protein kinase At1g01540	505	0	83.92	P:GO:0006468; P:GO:0007178; F:GO:0004675; F:GO:0005524; C:GO:0005886; C:GO:0016021	P:protein phosphorylation; P:transmembrane receptor protein serine/threonine kinase signaling pathway; F:transmembrane receptor protein serine/threonine kinase activity; F:ATP binding; C:plasma membrane; C:integral component of membrane	EC:2.7.11.30	Receptor protein serine/threonine kinase	G3DSA:3.30.200.20 (GENE3D); PIRSF000615 (PIRSF); G3DSA:1.10.510.10 (GENE3D); IPR000719 (PFAM); mobidb-lite (MOBIDB_LITE); mobidb-lite (MOBIDB_LITE); mobidb-lite (MOBIDB_LITE); PTHR27001 (PANTHER); PTHR27001:SF863 (PANTHER); IPR000719 (PROSITE_PROFILES); cd14066 (CDD); IPR011009 (SUPERFAMILY)	NA
augustus_masked-VaccDscaff12-processed-gene-98.2-mRNA-1	phosphatidylinositol N-acetylglucosaminyltransferase subunit A isoform X1	1097	0	83.87	P:GO:0006506; F:GO:0016757	P:GPI anchor biosynthetic process; F:transferase activity, transferring glycosyl groups	NA	NA	G3DSA:3.40.50.2000 (GENE3D); IPR013234 (PFAM); IPR001296 (PFAM); G3DSA:3.40.50.2000 (GENE3D); PTHR45871 (PANTHER); IPR013087 (PROSITE_PROFILES); cd03796 (CDD); cd18725 (CDD); SSF53756 (SUPERFAMILY)	GPI-anchor biosynthesis, pollen
maker-VaccDscaff12-augustus-gene-68.40-mRNA-1	tubby-like F-box protein 5	418	0	83.82	P:GO:0009555; F:GO:0044212	P:pollen development; F:transcription regulatory region DNA binding	NA	NA	IPR000007 (PRINTS); IPR025659 (G3DSA:3.20.90.GENE3D); IPR000007 (PFAM); IPR001810 (PFAM); G3DSA:1.20.1280.50 (GENE3D); mobidb-lite (MOBIDB_LITE); PTHR16517:SF104 (PANTHER); PTHR16517 (PANTHER); IPR025659 (SUPERFAMILY); IPR036047 (SUPERFAMILY)
snap_masked-VaccDscaff12-processed-gene-94.6-mRNA-1	Calcium-binding protein CML10	92	2.83196e-44	83.76	F:GO:0005509	F:calcium ion binding	NA	NA	G3DSA:1.10.238.10 (GENE3D); IPR002048 (PFAM); IPR002048 (PROSITE_PROFILES); IPR002048 (PROSITE_PROFILES); IPR002048 (CDD); IPR011992 (SUPERFAMILY)	Potential calcium sensor
augustus_masked-VaccDscaff12-processed-gene-80.0-mRNA-1	structural maintenance of chromosomes protein 3	1191	0	83.63	P:GO:0007062; F:GO:0003682; F:GO:0005524; C:GO:0000785; C:GO:0005737; C:GO:0005819; C:GO:0009506; C:GO:0016363	P:sister chromatid cohesion; F:chromatin binding; F:ATP binding; C:chromatin; C:cytoplasm; C:spindle; C:plasmodesma; C:nuclear matrix	NA	NA	G3DSA:3.30.70.1620 (GENE3D); G3DSA:1.20.1060.20 (GENE3D); IPR003395 (PFAM); G3DSA:3.40.50.300 (GENE3D); IPR010935 (PFAM); IPR024704 (PIRSF); G3DSA:3.40.50.300 (GENE3D); mobidb-lite (MOBIDB_LITE); PTHR43977 (PANTHER); PTHR43977:SF1 (PANTHER); IPR036277 (SUPERFAMILY); IPR027417 (SUPERFAMILY); IPR027417 (SUPERFAMILY)	chromosome cohesion during the cell cycle
maker-VaccDscaff12-augustus-gene-89.29-mRNA-1	succinate dehydrogenase subunit 5, mitochondrial-like	240	9.21445e-129	83.57	NA	NA	NA	NA	IPR025397 (PFAM); IPR025397 (PANTHER); PTHR36139:SF1 (PANTHER)	tricarboxylic acid cycle
maker-VaccDscaff12-snap-gene-115.36-mRNA-1	70 kDa peptidyl-prolyl isomerase-like isoform X1	599	0	83.56	P:GO:0000413; P:GO:0061077; F:GO:0003755; C:GO:0005737	P:protein peptidyl-prolyl isomerization; P:chaperone-mediated protein folding; F:peptidyl-prolyl cis-trans isomerase activity; C:cytoplasm	EC:5.2.1.8	Peptidylprolyl isomerase	G3DSA:3.10.50.40 (GENE3D); G3DSA:3.10.50.40 (GENE3D); IPR011990 (G3DSA:1.25.40.GENE3D); G3DSA:3.30.1670.20 (GENE3D); IPR001179 (PFAM); mobidb-lite (MOBIDB_LITE); IPR023566 (PANTHER); PTHR10516:SF415 (PANTHER); IPR001179 (PROSITE_PROFILES); IPR019734 (PROSITE_PROFILES); IPR001179 (PROSITE_PROFILES); IPR019734 (PROSITE_PROFILES); IPR013026 (PROSITE_PROFILES); IPR001179 (PROSITE_PROFILES); SSF54534 …	protein folding
maker-VaccDscaff12-augustus-gene-63.33-mRNA-1	heavy metal-associated isoprenylated plant protein 2-like	123	8.05237e-48	83.53	P:GO:0030001; F:GO:0046872	P:metal ion transport; F:metal ion binding	NA	NA	IPR006121 (PFAM); G3DSA:3.30.70.100 (GENE3D); PTHR45811 (PANTHER); PTHR45811:SF27 (PANTHER); IPR006121 (CDD); IPR036163 (SUPERFAMILY)	Heavy-metal-binding protein
maker-VaccDscaff12-augustus-gene-72.27-mRNA-1	probable protein phosphatase 2C 55	519	0	83.38	P:GO:0006470; F:GO:0004721; F:GO:0046872	P:protein dephosphorylation; F:phosphoprotein phosphatase activity; F:metal ion binding	EC:3.1.3.16	Protein-serine/threonine phosphatase	IPR036457 (G3DSA:3.60.40.GENE3D); IPR036457 (G3DSA:3.60.40.GENE3D); IPR001932 (PFAM); IPR039123 (PANTHER); PTHR12320:SF53 (PANTHER); IPR001932 (PROSITE_PROFILES); IPR036457 (SUPERFAMILY)	phosphatase
maker-VaccDscaff12-augustus-gene-71.34-mRNA-1	probable U3 small nucleolar RNA-associated protein 11	312	1.91531e-111	83.29	P:GO:0006364; C:GO:0005730; C:GO:0032040	P:rRNA processing; C:nucleolus; C:small-subunit processome	NA	NA	IPR007144 (PFAM); IPR007144 (PANTHER)	nucleolar processing of pre-18S ribosomal RNA
maker-VaccDscaff12-augustus-gene-114.31-mRNA-1	Protein NPGR1	717	0	83.22	NA	NA	NA	NA	IPR011990 (G3DSA:1.25.40.GENE3D); IPR011990 (G3DSA:1.25.40.GENE3D); mobidb-lite (MOBIDB_LITE); mobidb-lite (MOBIDB_LITE); PTHR44102 (PANTHER); PTHR44102:SF4 (PANTHER); IPR013026 (PROSITE_PROFILES); IPR019734 (PROSITE_PROFILES); IPR019734 (PROSITE_PROFILES); IPR019734 (PROSITE_PROFILES); IPR011990 (SUPERFAMILY); IPR011990 (SUPERFAMILY)	calcium signaling pathway, polen germination
maker-VaccDscaff12-snap-gene-66.28-mRNA-1	bifunctional dihydroflavonol 4-reductase/flavanone 4-reductase-like	695	0	83.18	P:GO:0055114; F:GO:0045552; F:GO:0050662	P:oxidation-reduction process; F:dihydrokaempferol 4-reductase activity; F:coenzyme binding	EC:1.1.1.219	Dihydroflavanol 4-reductase	G3DSA:3.40.50.720 (GENE3D); IPR001509 (PFAM); PTHR10366 (PANTHER); PTHR10366:SF613 (PANTHER); PTHR10366 (PANTHER); cd08958 (CDD); cd08958 (CDD); IPR036291 (SUPERFAMILY); IPR036291 (SUPERFAMILY)	flavonoid metabolism
maker-VaccDscaff12-augustus-gene-76.16-mRNA-1	pathogenesis-related protein 5-like	253	1.29631e-127	83.17	P:GO:0006952; C:GO:0005576	P:defense response; C:extracellular region	NA	NA	IPR001938 (PRINTS); IPR001938 (PFAM); IPR037176 (G3DSA:2.60.110.GENE3D); IPR001938 (PIRSF); IPR001938 (PANTHER); PTHR31048:SF106 (PANTHER); IPR001938 (PROSITE_PROFILES); cd09218 (CDD); IPR037176 (SUPERFAMILY)	acquired pathogen resistance
maker-VaccDscaff12-snap-gene-87.25-mRNA-1	putative protein isoform 2	1205	0	83.15	NA	NA	NA	NA	IPR029058 (G3DSA:3.40.50.GENE3D); IPR011989 (G3DSA:1.25.10.GENE3D); mobidb-lite (MOBIDB_LITE); mobidb-lite (MOBIDB_LITE); mobidb-lite (MOBIDB_LITE); IPR016024 (SUPERFAMILY); IPR029058 (SUPERFAMILY)	NA
augustus_masked-VaccDscaff12-processed-gene-82.8-mRNA-1	pentatricopeptide repeat-containing protein At2g01510, mitochondrial	696	0	83.14	P:GO:0006281; P:GO:0009451; F:GO:0008081; F:GO:0008270	P:DNA repair; P:RNA modification; F:phosphoric diester hydrolase activity; F:zinc ion binding	NA	NA	IPR011990 (G3DSA:1.25.40.GENE3D); IPR002885 (PFAM); IPR002885 (PFAM); IPR032867 (PFAM); IPR011990 (G3DSA:1.25.40.GENE3D); IPR011990 (G3DSA:1.25.40.GENE3D); IPR002885 (TIGRFAM); PTHR24015 (PANTHER); IPR002885 (PROSITE_PROFILES); IPR002885 (PROSITE_PROFILES); IPR002885 (PROSITE_PROFILES); IPR002885 (PROSITE_PROFILES); IPR002885 (PROSITE_PROFILES); IPR002885 (PROSITE_PROFILES); IPR002885 (PROSITE_PR…	NA
augustus_masked-VaccDscaff12-processed-gene-92.10-mRNA-1	Calcium-binding protein CML10	257	2.04765e-48	83.02	F:GO:0005509	F:calcium ion binding	NA	NA	IPR002048 (PFAM); G3DSA:1.10.238.10 (GENE3D); mobidb-lite (MOBIDB_LITE); mobidb-lite (MOBIDB_LITE); IPR002048 (PROSITE_PROFILES); IPR002048 (PROSITE_PROFILES); IPR002048 (CDD); IPR011992 (SUPERFAMILY)	Potential calcium sensor
maker-VaccDscaff12-snap-gene-88.42-mRNA-1	patatin-like protein 2	298	8.77519e-145	82.91	P:GO:0016042; F:GO:0004620; F:GO:0047372	P:lipid catabolic process; F:phospholipase activity; F:acylglycerol lipase activity	EC:3.1.1.23; EC:3.1.1.1	Acylglycerol lipase; Carboxylesterase	IPR002641 (PFAM); G3DSA:3.40.1090.10 (GENE3D); PTHR32176 (PANTHER); PTHR32176:SF42 (PANTHER); IPR002641 (PROSITE_PROFILES); IPR016035 (SUPERFAMILY)	Lipid degradation
augustus_masked-VaccDscaff12-processed-gene-98.1-mRNA-1	ethylene-responsive transcription factor ERF011-like	154	8.47782e-75	82.9	P:GO:0006355; F:GO:0003677; F:GO:0003700	P:regulation of transcription, DNA-templated; F:DNA binding; F:DNA-binding transcription factor activity	NA	NA	IPR001471 (PRINTS); IPR036955 (G3DSA:3.30.730.GENE3D); IPR017392 (PIRSF); IPR001471 (PFAM); mobidb-lite (MOBIDB_LITE); mobidb-lite (MOBIDB_LITE); PTHR31729:SF0 (PANTHER); PTHR31729 (PANTHER); IPR001471 (PROSITE_PROFILES); IPR001471 (CDD); IPR016177 (SUPERFAMILY)	regulation of gene expression by stress factors
augustus_masked-VaccDscaff12-processed-gene-109.6-mRNA-1	Iridoid synthase	386	0	82.82	P:GO:0016099; P:GO:0043693; P:GO:0055114; F:GO:0016628; F:GO:0042803; F:GO:0050662; C:GO:0005829	P:monoterpenoid biosynthetic process; P:monoterpene biosynthetic process; P:oxidation-reduction process; F:oxidoreductase activity, acting on the CH-CH group of donors, NAD or NADP as acceptor; F:protein homodimerization activity; F:coenzyme binding; C:cytosol	NA	NA	G3DSA:3.40.50.720 (GENE3D); PTHR32487 (PANTHER); PTHR32487:SF15 (PANTHER); cd08948 (CDD); IPR036291 (SUPERFAMILY)	synthesis of iridoid ring scaffold
maker-VaccDscaff12-augustus-gene-90.26-mRNA-1	Ankyrin repeat domain-containing protein	331	0	82.71	C:GO:0016021	C:integral component of membrane	NA	NA	G3DSA:3.50.4.10 (GENE3D); PTHR33344 (PANTHER)	NA
maker-VaccDscaff12-augustus-gene-75.22-mRNA-1	geranylgeranyl pyrophosphate synthase, chloroplastic-like	369	0	82.61	P:GO:0008299; F:GO:0004311	P:isoprenoid biosynthetic process; F:farnesyltranstransferase activity	EC:2.5.1.29	Geranylgeranyl diphosphate synthase	IPR008949 (G3DSA:1.10.600.GENE3D); IPR000092 (PFAM); PTHR43281 (PANTHER); PTHR43281:SF21 (PANTHER); cd00685 (CDD); IPR008949 (SUPERFAMILY)	Isoprenoid biosynthesis.
maker-VaccDscaff12-snap-gene-108.29-mRNA-1	metal transporter Nramp2-like	522	0	82.61	P:GO:0070574; P:GO:0071421; F:GO:0005384; F:GO:0015086; C:GO:0016021	P:cadmium ion transmembrane transport; P:manganese ion transmembrane transport; F:manganese ion transmembrane transporter activity; F:cadmium ion transmembrane transporter activity; C:integral component of membrane	NA	NA	IPR001046 (PRINTS); IPR001046 (TIGRFAM); IPR001046 (PFAM); mobidb-lite (MOBIDB_LITE); IPR001046 (PANTHER); PTHR11706:SF86 (PANTHER); IPR001046 (HAMAP)	iron uptake
maker-VaccDscaff12-snap-gene-106.30-mRNA-1	Isoflavone 3'-hydroxylase	595	0	82.59	P:GO:0055114; F:GO:0005506; F:GO:0020037; F:GO:0033773; C:GO:0016021	P:oxidation-reduction process; F:iron ion binding; F:heme binding; F:isoflavone 2'-hydroxylase activity; C:integral component of membrane	EC:1.14.13; EC:1.14.13.89	Acting on paired donors, with incorporation or reduction of molecular oxygen. The oxygen incorporated need not be derived from O(2); Acting on paired donors, with incorporation or reduction of molecular oxygen. The oxygen incorporated need not be derived from O(2)	IPR002401 (PRINTS); IPR001128 (PRINTS); IPR036396 (G3DSA:1.10.630.GENE3D); IPR001128 (PFAM); PTHR24281 (PANTHER); IPR036396 (SUPERFAMILY); IPR036396 (SUPERFAMILY)	secondary metabolism
augustus_masked-VaccDscaff12-processed-gene-130.0-mRNA-1	phosphoglycerate mutase-like protein 1 isoform X3	259	2.14543e-153	82.54	C:GO:0016021	C:integral component of membrane	NA	NA	IPR029033 (G3DSA:3.40.50.GENE3D); IPR013078 (PFAM); PIRSF000709 (PIRSF); mobidb-lite (MOBIDB_LITE); PTHR43387 (PANTHER); PTHR43387:SF22 (PANTHER); PTHR43387 (PANTHER); PTHR43387:SF22 (PANTHER); IPR013078 (CDD); IPR029033 (SUPERFAMILY)	carbohydrates metabolism
maker-VaccDscaff12-augustus-gene-64.44-mRNA-1	abscisic acid 8'-hydroxylase 4	492	0	82.49	P:GO:0016125; P:GO:0055114; F:GO:0004497; F:GO:0005506; F:GO:0016705; F:GO:0020037; C:GO:0016021	P:sterol metabolic process; P:oxidation-reduction process; F:monooxygenase activity; F:iron ion binding; F:oxidoreductase activity, acting on paired donors, with incorporation or reduction of molecular oxygen; F:heme binding; C:integral component of membrane	NA	NA	IPR002401 (PRINTS); IPR001128 (PRINTS); IPR036396 (G3DSA:1.10.630.GENE3D); IPR001128 (PFAM); PTHR24286 (PANTHER); PTHR24286:SF189 (PANTHER); IPR036396 (SUPERFAMILY)	abscisic acid degradation
maker-VaccDscaff12-augustus-gene-74.32-mRNA-1	geranylgeranyl pyrophosphate synthase, chloroplastic-like	370	0	82.45	P:GO:0008299; F:GO:0004311	P:isoprenoid biosynthetic process; F:farnesyltranstransferase activity	EC:2.5.1.29	Geranylgeranyl diphosphate synthase	IPR008949 (G3DSA:1.10.600.GENE3D); IPR000092 (PFAM); mobidb-lite (MOBIDB_LITE); PTHR43281 (PANTHER); PTHR43281:SF21 (PANTHER); cd00685 (CDD); IPR008949 (SUPERFAMILY)	form geranylgeranyl pyrophosphate
maker-VaccDscaff12-augustus-gene-124.23-mRNA-1	Anti-sigma-I factor RsgI6 like	983	0	82.45	P:GO:0005975; F:GO:0004553	P:carbohydrate metabolic process; F:hydrolase activity, hydrolyzing O-glycosyl compounds	NA	NA	IPR008979 (G3DSA:2.60.120.GENE3D); IPR008979 (G3DSA:2.60.120.GENE3D); IPR003305 (PFAM); G3DSA:3.20.20.80 (GENE3D); IPR001000 (PFAM); IPR008979 (G3DSA:2.60.120.GENE3D); mobidb-lite (MOBIDB_LITE); PTHR31490 (PANTHER); PTHR31490:SF44 (PANTHER); PTHR31490:SF44 (PANTHER); PTHR31490:SF44 (PANTHER); PTHR31490 (PANTHER); IPR001000 (PROSITE_PROFILES); IPR008979 (SUPERFAMILY); IPR008979 (SUPERFAMILY); IPR0…	carbohydrate biosensor, Binds to and hydrolyzes insoluble and soluble xylan substrates
augustus_masked-VaccDscaff12-processed-gene-62.6-mRNA-1	bZIP transcription factor 11-like	157	5.46433e-82	82.44	P:GO:0045893; F:GO:0003700; F:GO:0043565; F:GO:0044212	P:positive regulation of transcription, DNA-templated; F:DNA-binding transcription factor activity; F:sequence-specific DNA binding; F:transcription regulatory region DNA binding	NA	NA	G3DSA:1.20.5.170 (GENE3D); IPR004827 (PFAM); mobidb-lite (MOBIDB_LITE); mobidb-lite (MOBIDB_LITE); mobidb-lite (MOBIDB_LITE); PTHR45764 (PANTHER); PTHR45764:SF19 (PANTHER); IPR004827 (PROSITE_PROFILES); cd14702 (CDD); SSF57959 (SUPERFAMILY)	Transcription factor regulating hypoosmolarity stress, amino acid metabolism, activation of auxin-responsive genes
augustus_masked-VaccDscaff12-processed-gene-96.6-mRNA-1	subtilisin-like protease SBT1.9	766	0	82.43	P:GO:0006508; F:GO:0004252; C:GO:0016021	P:proteolysis; F:serine-type endopeptidase activity; C:integral component of membrane	EC:3.4.21	Acting on peptide bonds (peptidases)	IPR015500 (PRINTS); IPR036852 (G3DSA:3.40.50.GENE3D); G3DSA:2.60.40.2310 (GENE3D); IPR037045 (G3DSA:3.30.70.GENE3D); IPR000209 (PFAM); IPR010259 (PFAM); G3DSA:3.50.30.30 (GENE3D); IPR041469 (PFAM); PTHR10795 (PANTHER); PTHR10795:SF614 (PANTHER); cd02120 (CDD); IPR034197 (CDD); IPR036852 (SUPERFAMILY)	serine proteases
maker-VaccDscaff12-augustus-gene-94.23-mRNA-1	30S ribosomal protein S13, chloroplastic-like	112	2.15602e-34	82.41	P:GO:0006412; F:GO:0003723; F:GO:0003735; C:GO:0015935	P:translation; F:RNA binding; F:structural constituent of ribosome; C:small ribosomal subunit	NA	NA	IPR001892 (PIRSF); IPR001892 (PFAM); G3DSA:1.10.8.50 (GENE3D); PTHR10871 (PANTHER); PTHR10871:SF25 (PANTHER); IPR001892 (PROSITE_PROFILES); IPR010979 (SUPERFAMILY)	ribossome component
maker-VaccDscaff12-augustus-gene-133.35-mRNA-1	double-stranded RNA-binding protein 1-like	492	5.95991e-91	82.4	P:GO:0009733; P:GO:0009735; P:GO:0009737; P:GO:0010267; P:GO:0010305; P:GO:0010589; P:GO:0031054; P:GO:0035279; F:GO:0003725; F:GO:0035198; F:GO:0042802; C:GO:0010445	P:response to auxin; P:response to cytokinin; P:response to abscisic acid; P:production of ta-siRNAs involved in RNA interference; P:leaf vascular tissue pattern formation; P:leaf proximal/distal pattern formation; P:pre-miRNA processing; P:mRNA cleavage involved in gene silencing by miRNA; F:double-stranded RNA binding; F:miRNA binding; F:identical protein binding; C:nuclear dicing body	NA	NA	IPR014720 (PFAM); G3DSA:3.30.160.20 (GENE3D); G3DSA:3.30.160.20 (GENE3D); mobidb-lite (MOBIDB_LITE); mobidb-lite (MOBIDB_LITE); mobidb-lite (MOBIDB_LITE); mobidb-lite (MOBIDB_LITE); IPR031147 (PTHR11207:PANTHER); PTHR11207 (PANTHER); IPR014720 (PROSITE_PROFILES); IPR014720 (PROSITE_PROFILES); IPR014720 (CDD); IPR014720 (CDD); SSF54768 (SUPERFAMILY); SSF54768 (SUPERFAMILY)	microRNAs (miRNAs) biogenesis
maker-VaccDscaff12-augustus-gene-63.35-mRNA-1	heavy metal-associated isoprenylated plant protein 2-like	123	4.44904e-47	82.38	P:GO:0030001; F:GO:0046872	P:metal ion transport; F:metal ion binding	NA	NA	IPR006121 (PFAM); G3DSA:3.30.70.100 (GENE3D); PTHR45811 (PANTHER); PTHR45811:SF27 (PANTHER); IPR006121 (CDD); IPR036163 (SUPERFAMILY)	Heavy-metal-binding protein
snap_masked-VaccDscaff12-processed-gene-134.11-mRNA-1	Aspartate carbamoyltransferase	171	8.69709e-83	82.37	F:GO:0016740	F:transferase activity	NA	NA	PTHR34464 (PANTHER); PTHR34464:SF5 (PANTHER)	UMP biosynthesis via de novo pathway
maker-VaccDscaff12-snap-gene-89.31-mRNA-1	patatin-like protein 2	196	6.60215e-84	82.36	P:GO:0016042; F:GO:0004620; F:GO:0047372	P:lipid catabolic process; F:phospholipase activity; F:acylglycerol lipase activity	EC:3.1.1.23; EC:3.1.1.1	Acylglycerol lipase; Carboxylesterase	G3DSA:3.40.1090.10 (GENE3D); PTHR32176:SF6 (PANTHER); PTHR32176 (PANTHER); IPR016035 (SUPERFAMILY)	Lipid degradation
augustus_masked-VaccDscaff12-processed-gene-64.2-mRNA-1	jasmonate O-methyltransferase	184	2.26794e-24	82.35	P:GO:0009611; P:GO:0009694; P:GO:0032259; F:GO:0030795; F:GO:0102078	P:response to wounding; P:jasmonic acid metabolic process; P:methylation; F:jasmonate O-methyltransferase activity; F:methyl jasmonate methylesterase activity	EC:2.1.1.141	Jasmonate O-methyltransferase	G3DSA:3.40.50.150 (GENE3D); IPR005299 (PFAM); IPR042086 (G3DSA:1.10.1200.GENE3D); mobidb-lite (MOBIDB_LITE); IPR005299 (PANTHER); PTHR31009:SF49 (PANTHER); IPR029063 (SUPERFAMILY)	methylation of jasmonate into methyljasmonate, a plant volatile that acts as an important cellular regulator
maker-VaccDscaff12-snap-gene-109.36-mRNA-1	pentatricopeptide repeat-containing protein At4g02750-like	1760	0	82.34	NA	NA	NA	NA	IPR002885 (PFAM); IPR037159 (G3DSA:1.10.1320.GENE3D); IPR002885 (PFAM); IPR011990 (G3DSA:1.25.40.GENE3D); IPR029262 (PFAM); IPR011990 (G3DSA:1.25.40.GENE3D); IPR002885 (TIGRFAM); IPR002885 (PFAM); IPR011990 (G3DSA:1.25.40.GENE3D); PTHR24015 (PANTHER); IPR002885 (PROSITE_PROFILES); IPR002885 (PROSITE_PROFILES); IPR002885 (PROSITE_PROFILES); IPR002885 (PROSITE_PROFILES); IPR002885 (PROSITE_PROFILES…	NA
augustus_masked-VaccDscaff12-processed-gene-86.3-mRNA-1	dipeptidyl-peptidase 5	697	0	82.31	P:GO:0006508; F:GO:0004177; F:GO:0008236; C:GO:0005829; C:GO:0009507	P:proteolysis; F:aminopeptidase activity; F:serine-type peptidase activity; C:cytosol; C:chloroplast	EC:3.4.11	Acting on peptide bonds (peptidases)	IPR001375 (PFAM); PTHR43056:SF13 (PANTHER); PTHR43056 (PANTHER); SSF82171 (SUPERFAMILY); IPR029058 (SUPERFAMILY)	removal of dipeptides from the N-terminus of oligopeptides
maker-VaccDscaff12-snap-gene-114.35-mRNA-1	A-kinase anchor protein 17A isoform X1	341	1.8351e-164	82.28	P:GO:0016310; F:GO:0016301	P:phosphorylation; F:kinase activity	NA	NA	mobidb-lite (MOBIDB_LITE); PTHR12484:SF4 (PANTHER); PTHR12484 (PANTHER); cd12264 (CDD)	regulation of pre-mRNA splicing
maker-VaccDscaff12-augustus-gene-135.48-mRNA-1	GTPase-activating protein GYP1-like	254	1.85528e-108	82.24	NA	NA	NA	NA	IPR000195 (PFAM); mobidb-lite (MOBIDB_LITE); mobidb-lite (MOBIDB_LITE); mobidb-lite (MOBIDB_LITE); mobidb-lite (MOBIDB_LITE); PTHR22957 (PANTHER); PTHR22957:SF525 (PANTHER); IPR000195 (PROSITE_PROFILES); IPR035969 (SUPERFAMILY)	regulators of intracellular membrane trafficking
maker-VaccDscaff12-augustus-gene-117.19-mRNA-1	probable splicing factor 3A subunit 1	738	0	82.22	P:GO:0006396; F:GO:0003723; C:GO:0005686; C:GO:0071004; C:GO:0071013	P:RNA processing; F:RNA binding; C:U2 snRNP; C:U2-type prespliceosome; C:catalytic step 2 spliceosome	NA	NA	IPR035967 (G3DSA:1.10.10.GENE3D); IPR000626 (PFAM); IPR022030 (PFAM); IPR035967 (G3DSA:1.10.10.GENE3D); IPR000061 (PFAM); G3DSA:3.10.20.90 (GENE3D); mobidb-lite (MOBIDB_LITE); mobidb-lite (MOBIDB_LITE); mobidb-lite (MOBIDB_LITE); mobidb-lite (MOBIDB_LITE); mobidb-lite (MOBIDB_LITE); mobidb-lite (MOBIDB_LITE); mobidb-lite (MOBIDB_LITE); mobidb-lite (MOBIDB_LITE); PTHR15316:SF1 (PANTHER); PTHR15316…	mRNA splicing
augustus_masked-VaccDscaff12-processed-gene-82.7-mRNA-1	probable disease resistance protein At4g33300	835	0	82.19	F:GO:0043531	F:ADP binding	NA	NA	PR00364 (PRINTS); IPR032675 (G3DSA:3.80.10.GENE3D); IPR032675 (G3DSA:3.80.10.GENE3D); G3DSA:1.10.8.430 (GENE3D); IPR002182 (PFAM); G3DSA:3.40.50.300 (GENE3D); IPR036388 (G3DSA:1.10.10.GENE3D); IPR008808 (PFAM); PTHR11017 (PANTHER); PTHR11017:SF296 (PANTHER); IPR008808 (PROSITE_PROFILES); cd00009 (CDD); IPR027417 (SUPERFAMILY); SSF52058 (SUPERFAMILY)	NA
maker-VaccDscaff12-augustus-gene-77.23-mRNA-1	protein DETOXIFICATION 33	576	0	82.18	P:GO:0042908; P:GO:0055085; F:GO:0015297; F:GO:0042910; C:GO:0016021	P:xenobiotic transport; P:transmembrane transport; F:antiporter activity; F:xenobiotic transmembrane transporter activity; C:integral component of membrane	NA	NA	IPR002528 (PFAM); PTHR11206:SF346 (PANTHER); PTHR11206:SF346 (PANTHER); PTHR11206 (PANTHER); cd13132 (CDD)	NA
maker-VaccDscaff12-snap-gene-100.30-mRNA-1	F-box protein At1g47056-like	574	0	82.18	P:GO:0016567; P:GO:0031146; F:GO:0004842; C:GO:0019005	P:protein ubiquitination; P:SCF-dependent proteasomal ubiquitin-dependent protein catabolic process; F:ubiquitin-protein transferase activity; C:SCF ubiquitin ligase complex	NA	NA	IPR032675 (G3DSA:3.80.10.GENE3D); IPR001810 (PFAM); G3DSA:1.20.1280.50 (GENE3D); mobidb-lite (MOBIDB_LITE); mobidb-lite (MOBIDB_LITE); mobidb-lite (MOBIDB_LITE); mobidb-lite (MOBIDB_LITE); PTHR13318:SF92 (PANTHER); PTHR13318 (PANTHER); IPR001810 (PROSITE_PROFILES); SSF52047 (SUPERFAMILY); IPR036047 (SUPERFAMILY)	NA
maker-VaccDscaff12-augustus-gene-71.36-mRNA-1	Sugar transporter, putative	181	7.74788e-64	82.17	P:GO:0008643; C:GO:0016021	P:carbohydrate transport; C:integral component of membrane	NA	NA	IPR010608 (PFAM); IPR010608 (PANTHER); PTHR34358:SF2 (PANTHER)	NA
maker-VaccDscaff12-augustus-gene-139.38-mRNA-1	hypothetical protein C3L33_01918, partial	228	5.80928e-111	82.13	NA	NA	NA	NA	mobidb-lite (MOBIDB_LITE); mobidb-lite (MOBIDB_LITE); PTHR37248 (PANTHER)	NA
maker-VaccDscaff12-snap-gene-117.21-mRNA-1	cw7 protein, putative	406	0	81.92	NA	NA	NA	NA	IPR019141 (PFAM); mobidb-lite (MOBIDB_LITE); mobidb-lite (MOBIDB_LITE); IPR019141 (PTHR21477:PANTHER); PTHR21477 (PANTHER)	NA
maker-VaccDscaff12-augustus-gene-60.44-mRNA-1	protein NRT1/ PTR FAMILY 8.2-like	724	0	81.83	P:GO:0035672; P:GO:1902600; F:GO:0015333; F:GO:0016787; F:GO:0035673; C:GO:0016021	P:oligopeptide transmembrane transport; P:proton transmembrane transport; F:peptide:proton symporter activity; F:hydrolase activity; F:oligopeptide transmembrane transporter activity; C:integral component of membrane	NA	NA	IPR000109 (PFAM); mobidb-lite (MOBIDB_LITE); mobidb-lite (MOBIDB_LITE); IPR000109 (PANTHER); PTHR11654:SF428 (PANTHER); cd17351 (CDD); IPR036259 (SUPERFAMILY)	uptake of peptides, pollen
maker-VaccDscaff12-snap-gene-70.66-mRNA-1	probable methyltransferase PMT28	711	0	81.78	P:GO:0032259; F:GO:0008168; C:GO:0005802; C:GO:0016021	P:methylation; F:methyltransferase activity; C:trans-Golgi network; C:integral component of membrane	NA	NA	G3DSA:3.40.50.150 (GENE3D); IPR004159 (PFAM); mobidb-lite (MOBIDB_LITE); mobidb-lite (MOBIDB_LITE); mobidb-lite (MOBIDB_LITE); mobidb-lite (MOBIDB_LITE); mobidb-lite (MOBIDB_LITE); PTHR10108:SF1102 (PANTHER); IPR004159 (PANTHER); cd02440 (CDD); IPR029063 (SUPERFAMILY); IPR029063 (SUPERFAMILY)	methylation, Golgi
maker-VaccDscaff12-augustus-gene-131.19-mRNA-1	CBL-interacting serine/threonine-protein kinase 8	516	0	81.76	P:GO:0010167; P:GO:0035556; P:GO:0046777; F:GO:0004674; F:GO:0005524; C:GO:0005737; C:GO:0005886	P:response to nitrate; P:intracellular signal transduction; P:protein autophosphorylation; F:protein serine/threonine kinase activity; F:ATP binding; C:cytoplasm; C:plasma membrane	NA	NA	IPR004041 (PFAM); G3DSA:1.10.510.10 (GENE3D); IPR000719 (PFAM); G3DSA:3.30.200.20 (GENE3D); PTHR43895:SF83 (PANTHER); PTHR43895:SF83 (PANTHER); PTHR43895 (PANTHER); PTHR43895 (PANTHER); PTHR43895 (PANTHER); PTHR43895:SF83 (PANTHER); IPR000719 (PROSITE_PROFILES); IPR018451 (PROSITE_PROFILES); cd12195 (CDD); IPR011009 (SUPERFAMILY)	calcium sensor
maker-VaccDscaff12-augustus-gene-98.14-mRNA-1	WUSCHEL-related homeobox 4	229	5.04212e-128	81.75	P:GO:0009888; F:GO:0003677	P:tissue development; F:DNA binding	NA	NA	IPR001356 (PFAM); G3DSA:1.10.10.60 (GENE3D); mobidb-lite (MOBIDB_LITE); PTHR47716 (PANTHER); PTHR47716:SF1 (PANTHER); IPR001356 (PROSITE_PROFILES); IPR001356 (CDD); IPR009057 (SUPERFAMILY)	Transcription factor, procambium and cambium, secondary growth
maker-VaccDscaff12-snap-gene-73.44-mRNA-1	deSI-like protein At4g17486 isoform X1	218	1.51813e-117	81.71	NA	NA	NA	NA	IPR008580 (PFAM); IPR042266 (G3DSA:3.90.1720.GENE3D); PTHR12378:SF48 (PANTHER); IPR008580 (PANTHER); PS51858 (PROSITE_PROFILES)	Protease
maker-VaccDscaff12-snap-gene-119.27-mRNA-1	1-(5-phosphoribosyl)-5-[(5-phosphoribosylamino)methylideneamino] imidazole-4-carboxamide isomerase, chloroplastic	309	5.34931e-177	81.71	P:GO:0000105; P:GO:0000162; F:GO:0003949; C:GO:0009507	P:histidine biosynthetic process; P:tryptophan biosynthetic process; F:1-(5-phosphoribosyl)-5-[(5-phosphoribosylamino)methylideneamino]imidazole-4-carboxamide isomerase activity; C:chloroplast	EC:5.3.1.16	1-(5-phosphoribosyl)-5-	IPR013785 (G3DSA:3.20.20.GENE3D); IPR011858 (TIGRFAM); IPR006062 (PFAM); mobidb-lite (MOBIDB_LITE); mobidb-lite (MOBIDB_LITE); PTHR43090 (PANTHER); PTHR43090:SF5 (PANTHER); cd04723 (CDD); IPR011060 (SUPERFAMILY)	L-histidine biosynthesis
maker-VaccDscaff12-snap-gene-73.45-mRNA-1	peroxisomal membrane protein 11A	309	8.4867e-126	81.48	P:GO:0016559; P:GO:0044375; F:GO:0042802; C:GO:0005779	P:peroxisome fission; P:regulation of peroxisome size; F:identical protein binding; C:integral component of peroxisomal membrane	NA	NA	IPR008733 (PFAM); mobidb-lite (MOBIDB_LITE); PTHR12652:SF10 (PANTHER); PTHR12652 (PANTHER)	peroxisomal proliferation.
augustus_masked-VaccDscaff12-processed-gene-97.0-mRNA-1	subtilisin-like protease SBT1.9	766	0	81.43	P:GO:0006508; F:GO:0004252; C:GO:0016021	P:proteolysis; F:serine-type endopeptidase activity; C:integral component of membrane	EC:3.4.21	Acting on peptide bonds (peptidases)	IPR015500 (PRINTS); IPR037045 (G3DSA:3.30.70.GENE3D); IPR036852 (G3DSA:3.40.50.GENE3D); IPR000209 (PFAM); IPR010259 (PFAM); G3DSA:3.50.30.30 (GENE3D); IPR041469 (PFAM); G3DSA:2.60.40.2310 (GENE3D); PTHR10795 (PANTHER); PTHR10795:SF614 (PANTHER); cd02120 (CDD); IPR034197 (CDD); IPR036852 (SUPERFAMILY)	serine proteases
maker-VaccDscaff12-snap-gene-68.52-mRNA-1	protein NUCLEAR FUSION DEFECTIVE 5, mitochondrial	728	0	81.42	NA	NA	NA	NA	IPR002885 (PFAM); IPR002885 (PFAM); IPR011990 (G3DSA:1.25.40.GENE3D); IPR002885 (TIGRFAM); IPR011990 (G3DSA:1.25.40.GENE3D); mobidb-lite (MOBIDB_LITE); PTHR46862:SF2 (PANTHER); PTHR46862 (PANTHER); IPR002885 (PROSITE_PROFILES); IPR002885 (PROSITE_PROFILES); IPR002885 (PROSITE_PROFILES); IPR002885 (PROSITE_PROFILES); IPR002885 (PROSITE_PROFILES); IPR002885 (PROSITE_PROFILES); IPR002885 (PROSITE_PR…	Required for karyogamy during female gametophyte development and fertilization
maker-VaccDscaff12-augustus-gene-92.33-mRNA-1	protein WEAK CHLOROPLAST MOVEMENT UNDER BLUE LIGHT 1-like	832	0	81.36	P:GO:0009903; P:GO:0009904; C:GO:0005829	P:chloroplast avoidance movement; P:chloroplast accumulation movement; C:cytosol	NA	NA	IPR008545 (PFAM); mobidb-lite (MOBIDB_LITE); mobidb-lite (MOBIDB_LITE); mobidb-lite (MOBIDB_LITE); mobidb-lite (MOBIDB_LITE); mobidb-lite (MOBIDB_LITE); mobidb-lite (MOBIDB_LITE); mobidb-lite (MOBIDB_LITE); mobidb-lite (MOBIDB_LITE); PTHR32054:SF31 (PANTHER); PTHR32054 (PANTHER)	chloroplast photorelocation movement
maker-VaccDscaff12-augustus-gene-63.32-mRNA-1	AAA-ATPase At3g50940-like	442	0	81.3	F:GO:0005524; F:GO:0016787	F:ATP binding; F:hydrolase activity	NA	NA	IPR025753 (PFAM); IPR003959 (PFAM); G3DSA:3.40.50.300 (GENE3D); PTHR23070:SF115 (PANTHER); PTHR23070 (PANTHER); cd00009 (CDD); IPR027417 (SUPERFAMILY)	NA
maker-VaccDscaff12-snap-gene-67.66-mRNA-1	auxilin-like protein 1	1572	0	81.29	P:GO:0072318; P:GO:0072583; F:GO:0030276; C:GO:0005737; C:GO:0031982; C:GO:0043231	P:clathrin coat disassembly; P:clathrin-dependent endocytosis; F:clathrin binding; C:cytoplasm; C:vesicle; C:intracellular membrane-bounded organelle	NA	NA	IPR036869 (G3DSA:1.10.287.GENE3D); mobidb-lite (MOBIDB_LITE); mobidb-lite (MOBIDB_LITE); mobidb-lite (MOBIDB_LITE); mobidb-lite (MOBIDB_LITE); mobidb-lite (MOBIDB_LITE); mobidb-lite (MOBIDB_LITE); mobidb-lite (MOBIDB_LITE); mobidb-lite (MOBIDB_LITE); mobidb-lite (MOBIDB_LITE); mobidb-lite (MOBIDB_LITE); mobidb-lite (MOBIDB_LITE); mobidb-lite (MOBIDB_LITE); mobidb-lite (MOBIDB_LITE); mobidb-lite (…	clathrin binding
augustus_masked-VaccDscaff12-processed-gene-128.12-mRNA-1	lariat debranching enzyme	451	0	81.29	P:GO:0000398; P:GO:0009793; P:GO:0090502; F:GO:0008419	P:mRNA splicing, via spliceosome; P:embryo development ending in seed dormancy; P:RNA phosphodiester bond hydrolysis, endonucleolytic; F:RNA lariat debranching enzyme activity	EC:3.1.30; EC:3.1.26	Acting on ester bonds; Acting on ester bonds	IPR004843 (PFAM); IPR029052 (G3DSA:3.60.21.GENE3D); IPR007708 (PFAM); PTHR12849 (PANTHER); IPR041816 (CDD); SSF56300 (SUPERFAMILY)	intron degradation after splicing, required during embryogenesis
snap_masked-VaccDscaff12-processed-gene-89.20-mRNA-1	probable carboxylesterase 2	320	0	81.17	P:GO:0009056; F:GO:0016787	P:catabolic process; F:hydrolase activity	NA	NA	IPR029058 (G3DSA:3.40.50.GENE3D); IPR013094 (PFAM); PTHR23024 (PANTHER); PTHR23024:SF389 (PANTHER); IPR029058 (SUPERFAMILY)	carboxylesterase
augustus_masked-VaccDscaff12-processed-gene-105.9-mRNA-1	Isoflavone 3'-hydroxylase	682	0	81.08	P:GO:0055114; F:GO:0004497; F:GO:0005506; F:GO:0016705; F:GO:0020037; C:GO:0016021	P:oxidation-reduction process; F:monooxygenase activity; F:iron ion binding; F:oxidoreductase activity, acting on paired donors, with incorporation or reduction of molecular oxygen; F:heme binding; C:integral component of membrane	NA	NA	IPR001128 (PRINTS); IPR002401 (PRINTS); IPR036396 (G3DSA:1.10.630.GENE3D); IPR001128 (PFAM); PTHR24281 (PANTHER); IPR036396 (SUPERFAMILY)	secondary metabolism
augustus_masked-VaccDscaff12-processed-gene-138.6-mRNA-1	2-alkenal reductase (NADP(+)-dependent)-like	370	2.3517e-169	81.08	P:GO:0055114; F:GO:0016491	P:oxidation-reduction process; F:oxidoreductase activity	NA	NA	G3DSA:3.40.50.720 (GENE3D); IPR013149 (PFAM); IPR041694 (PFAM); G3DSA:3.90.180.10 (GENE3D); PTHR43205 (PANTHER); PTHR43205:SF31 (PANTHER); cd08295 (CDD); IPR011032 (SUPERFAMILY); IPR036291 (SUPERFAMILY); IPR011032 (SUPERFAMILY)	alcohol dehydrogenase
maker-VaccDscaff12-snap-gene-109.33-mRNA-1	pentatricopeptide repeat-containing protein At4g02750-like	215	3.25655e-41	81.06	P:GO:0009451; C:GO:0043231	P:RNA modification; C:intracellular membrane-bounded organelle	NA	NA	IPR011990 (G3DSA:1.25.40.GENE3D); IPR002885 (TIGRFAM); IPR002885 (PFAM); IPR002885 (PFAM); mobidb-lite (MOBIDB_LITE); mobidb-lite (MOBIDB_LITE); mobidb-lite (MOBIDB_LITE); PTHR24015 (PANTHER); IPR002885 (PROSITE_PROFILES); IPR002885 (PROSITE_PROFILES); IPR002885 (PROSITE_PROFILES)	NA
maker-VaccDscaff12-augustus-gene-71.29-mRNA-1	hypothetical protein C3L33_11045, partial	310	0	80.92	P:GO:0006520; P:GO:0055114; F:GO:0004617; C:GO:0016021	P:cellular amino acid metabolic process; P:oxidation-reduction process; F:phosphoglycerate dehydrogenase activity; C:integral component of membrane	EC:1.1.1.95	Phosphoglycerate dehydrogenase	PTHR42938 (PANTHER); PTHR42938:SF17 (PANTHER)	NA
maker-VaccDscaff12-augustus-gene-64.45-mRNA-1	inositol-pentakisphosphate 2-kinase-like	615	0	80.91	P:GO:0016310; F:GO:0005524; F:GO:0035299	P:phosphorylation; F:ATP binding; F:inositol pentakisphosphate 2-kinase activity	EC:2.7.1.158	Inositol-pentakisphosphate 2-kinase	IPR043001 (G3DSA:3.30.200.GENE3D); IPR009286 (PFAM); PTHR14456:SF6 (PANTHER); IPR009286 (PANTHER)	regulator of intracellular signaling
augustus_masked-VaccDscaff12-processed-gene-83.4-mRNA-1	cytochrome P450 CYP82D47-like	525	0	80.91	P:GO:0055114; F:GO:0004497; F:GO:0005506; F:GO:0016705; F:GO:0020037; C:GO:0016021	P:oxidation-reduction process; F:monooxygenase activity; F:iron ion binding; F:oxidoreductase activity, acting on paired donors, with incorporation or reduction of molecular oxygen; F:heme binding; C:integral component of membrane	NA	NA	IPR001128 (PRINTS); IPR002401 (PRINTS); IPR036396 (G3DSA:1.10.630.GENE3D); IPR001128 (PFAM); PTHR24281 (PANTHER); IPR036396 (SUPERFAMILY)	heme-thiolate monooxygenase
maker-VaccDscaff12-snap-gene-111.30-mRNA-1	LOB domain-containing protein	180	3.69363e-97	80.85	P:GO:0010468	P:regulation of gene expression	NA	NA	IPR004883 (PFAM); PTHR31304 (PANTHER); PTHR31304:SF27 (PANTHER); IPR004883 (PROSITE_PROFILES)	DNA binding
maker-VaccDscaff12-augustus-gene-107.38-mRNA-1	putative cyclin-A3-1	371	0	80.8	P:GO:0000079; P:GO:0044772; F:GO:0004672; F:GO:0016538; F:GO:0019901; C:GO:0000307; C:GO:0005737	P:regulation of cyclin-dependent protein serine/threonine kinase activity; P:mitotic cell cycle phase transition; F:protein kinase activity; F:cyclin-dependent protein serine/threonine kinase regulator activity; F:protein kinase binding; C:cyclin-dependent protein kinase holoenzyme complex; C:cytoplasm	NA	NA	G3DSA:1.10.472.10 (GENE3D); IPR004367 (PFAM); IPR006671 (PFAM); IPR039361 (PIRSF); G3DSA:1.10.472.10 (GENE3D); mobidb-lite (MOBIDB_LITE); PTHR10177:SF390 (PANTHER); IPR039361 (PANTHER); IPR013763 (CDD); IPR013763 (CDD); IPR036915 (SUPERFAMILY); IPR036915 (SUPERFAMILY)	cell division
maker-VaccDscaff12-augustus-gene-67.47-mRNA-1	cyclin-dependent kinase inhibitor 1C	91	2.22714e-18	80.79	P:GO:0016310; F:GO:0016301; C:GO:0016021	P:phosphorylation; F:kinase activity; C:integral component of membrane	NA	NA	PTHR38396 (PANTHER)	Negative regulator of cell proliferation
augustus_masked-VaccDscaff12-processed-gene-82.6-mRNA-1	protein NRT1/ PTR FAMILY 4.5-like	510	0	80.72	P:GO:0035672; P:GO:1902600; F:GO:0015333; F:GO:0035673; C:GO:0016021	P:oligopeptide transmembrane transport; P:proton transmembrane transport; F:peptide:proton symporter activity; F:oligopeptide transmembrane transporter activity; C:integral component of membrane	NA	NA	IPR000109 (PFAM); G3DSA:1.20.1250.20 (GENE3D); PTHR11654:SF409 (PANTHER); IPR000109 (PANTHER); PTHR11654:SF409 (PANTHER); cd17414 (CDD); IPR036259 (SUPERFAMILY)	abscisic acid transport
augustus_masked-VaccDscaff12-processed-gene-99.3-mRNA-1	LPS-assembly protein like	177	2.55804e-102	80.69	P:GO:0032259; F:GO:0008168	P:methylation; F:methyltransferase activity	NA	NA	mobidb-lite (MOBIDB_LITE); mobidb-lite (MOBIDB_LITE); PTHR35513 (PANTHER)	lipopolysaccharide transport and assembly complex
maker-VaccDscaff12-snap-gene-134.39-mRNA-1	MADS-box protein SVP-like	216	9.02202e-107	80.68	P:GO:0007275; P:GO:0045944; F:GO:0000977; F:GO:0000981; F:GO:0008134; F:GO:0046983	P:multicellular organism development; P:positive regulation of transcription by RNA polymerase II; F:RNA polymerase II regulatory region sequence-specific DNA binding; F:DNA-binding transcription factor activity, RNA polymerase II-specific; F:transcription factor binding; F:protein dimerization activity	NA	NA	IPR002100 (PRINTS); IPR002487 (PFAM); IPR002100 (PFAM); IPR036879 (G3DSA:3.40.1810.GENE3D); mobidb-lite (MOBIDB_LITE); mobidb-lite (MOBIDB_LITE); PTHR11945:SF549 (PANTHER); PTHR11945 (PANTHER); IPR002487 (PROSITE_PROFILES); IPR002100 (PROSITE_PROFILES); IPR033896 (CDD); IPR036879 (SUPERFAMILY)	controls the identity of the floral meristem
maker-VaccDscaff12-augustus-gene-134.28-mRNA-1	kinesin-like protein KIN-4C	1313	0	80.67	P:GO:0007018; F:GO:0003777; F:GO:0005524; F:GO:0008017	P:microtubule-based movement; F:microtubule motor activity; F:ATP binding; F:microtubule binding	EC:3.6.1.15	Nucleoside-triphosphate phosphatase	IPR001752 (PRINTS); IPR001752 (PFAM); IPR036961 (G3DSA:3.40.850.GENE3D); mobidb-lite (MOBIDB_LITE); mobidb-lite (MOBIDB_LITE); mobidb-lite (MOBIDB_LITE); mobidb-lite (MOBIDB_LITE); mobidb-lite (MOBIDB_LITE); mobidb-lite (MOBIDB_LITE); PTHR24115:SF790 (PANTHER); IPR027640 (PANTHER); IPR001752 (PROSITE_PROFILES); cd01372 (CDD); IPR027417 (SUPERFAMILY)	motor protein involved in the control of the oriented deposition of cellulose microfibrils, role in cell wall mechanics, cell elongation, and the axial growth
augustus_masked-VaccDscaff12-processed-gene-107.11-mRNA-1	hypothetical protein C3L33_23469, partial	360	2.60391e-22	80.56	NA	NA	NA	NA	no IPS match	NA
augustus_masked-VaccDscaff12-processed-gene-104.1-mRNA-1	SUMO-activating enzyme subunit 2	484	7.31662e-39	80.46	P:GO:0016925; F:GO:0005524; F:GO:0019948; F:GO:0046872; C:GO:0005737; C:GO:0031510	P:protein sumoylation; F:ATP binding; F:SUMO activating enzyme activity; F:metal ion binding; C:cytoplasm; C:SUMO activating enzyme complex	NA	NA	G3DSA:3.40.50.720 (GENE3D); IPR000594 (PFAM); PTHR10953 (PANTHER); IPR030661 (PTHR10953:PANTHER); IPR035985 (SUPERFAMILY)	protein sumoylation
maker-VaccDscaff12-augustus-gene-61.30-mRNA-1	probable ubiquitin-conjugating enzyme E2 18	191	6.2279e-91	80.39	P:GO:0000209; P:GO:0043161; P:GO:0090378; F:GO:0005524; F:GO:0061631; C:GO:0016021	P:protein polyubiquitination; P:proteasome-mediated ubiquitin-dependent protein catabolic process; P:seed trichome elongation; F:ATP binding; F:ubiquitin conjugating enzyme activity; C:integral component of membrane	NA	NA	IPR016135 (G3DSA:3.10.110.GENE3D); IPR016135 (G3DSA:3.10.110.GENE3D); IPR000608 (PFAM); PTHR24068 (PANTHER); PTHR24068:SF244 (PANTHER); IPR000608 (PROSITE_PROFILES); IPR000608 (CDD); IPR016135 (SUPERFAMILY)	proteassomal degradation
maker-VaccDscaff12-augustus-gene-84.45-mRNA-1	cytochrome P450 CYP82D47-like	593	0	80.22	P:GO:0055114; F:GO:0004497; F:GO:0005506; F:GO:0016705; F:GO:0020037; C:GO:0016021	P:oxidation-reduction process; F:monooxygenase activity; F:iron ion binding; F:oxidoreductase activity, acting on paired donors, with incorporation or reduction of molecular oxygen; F:heme binding; C:integral component of membrane	NA	NA	IPR001128 (PRINTS); IPR002401 (PRINTS); IPR001128 (PFAM); IPR036396 (G3DSA:1.10.630.GENE3D); PTHR24281 (PANTHER); IPR036396 (SUPERFAMILY)	heme-thiolate monooxygenase
augustus_masked-VaccDscaff12-processed-gene-85.4-mRNA-1	protein MIZU-KUSSEI 1-like	252	1.34326e-126	80.17	P:GO:0010274	P:hydrotropism	NA	NA	IPR006460 (PFAM); IPR006460 (TIGRFAM); mobidb-lite (MOBIDB_LITE); mobidb-lite (MOBIDB_LITE); IPR006460 (PANTHER); PTHR31696:SF3 (PANTHER)	role in lateral root development by maintaining auxin levels
maker-VaccDscaff12-snap-gene-65.30-mRNA-1	abscisic acid 8'-hydroxylase 4	261	4.66276e-118	80.12	P:GO:0016125; P:GO:0055114; F:GO:0004497; F:GO:0005506; F:GO:0016705; F:GO:0020037; C:GO:0016021	P:sterol metabolic process; P:oxidation-reduction process; F:monooxygenase activity; F:iron ion binding; F:oxidoreductase activity, acting on paired donors, with incorporation or reduction of molecular oxygen; F:heme binding; C:integral component of membrane	NA	NA	IPR001128 (PFAM); IPR036396 (G3DSA:1.10.630.GENE3D); PTHR24286 (PANTHER); PTHR24286:SF189 (PANTHER); IPR036396 (SUPERFAMILY)	degradation of abscisic acid
maker-VaccDscaff12-snap-gene-139.41-mRNA-1	DNA-directed RNA polymerase III subunit RPC3 isoform X1	527	0	80.09	P:GO:0006383; F:GO:0001056; F:GO:0003697; C:GO:0005666	P:transcription by RNA polymerase III; F:RNA polymerase III activity; F:single-stranded DNA binding; C:RNA polymerase III complex	EC:2.7.7.6	DNA-directed RNA polymerase	IPR036388 (G3DSA:1.10.10.GENE3D); IPR008806 (PFAM); IPR036388 (G3DSA:1.10.10.GENE3D); IPR013197 (PFAM); IPR036388 (G3DSA:1.10.10.GENE3D); IPR036388 (G3DSA:1.10.10.GENE3D); mobidb-lite (MOBIDB_LITE); mobidb-lite (MOBIDB_LITE); IPR039748 (PANTHER)	Specific core component of RNA polymerase III which synthesizes small RNAs, such as 5S rRNA and tRNAs
snap_masked-VaccDscaff12-processed-gene-133.17-mRNA-1	probable rhamnogalacturonate lyase B isoform X1	681	0	80.01	P:GO:0005975; F:GO:0030246; F:GO:0102210	P:carbohydrate metabolic process; F:carbohydrate binding; F:rhamnogalacturonan endolyase activity	EC:4.2.2.23	Rhamnogalacturonan endolyase	IPR010325 (PFAM); IPR029413 (PFAM); IPR029411 (PFAM); PTHR32018:SF10 (PANTHER); PTHR32018 (PANTHER); PTHR32018:SF10 (PANTHER); IPR029413 (CDD); cd10317 (CDD); cd10320 (CDD); IPR013784 (SUPERFAMILY); IPR008979 (SUPERFAMILY); IPR008979 (SUPERFAMILY)	Degrades the rhamnogalacturonan I (RG-I) backbone of pectin
maker-VaccDscaff12-augustus-gene-88.32-mRNA-1	protein NUCLEAR FUSION DEFECTIVE 6, chloroplastic/mitochondrial isoform X1	110	9.55312e-27	79.89	NA	NA	NA	NA	mobidb-lite (MOBIDB_LITE); PTHR33156:SF9 (PANTHER); PTHR33156 (PANTHER)	Required for karyogamy during female gametophyte development, fertilization
augustus_masked-VaccDscaff12-processed-gene-97.5-mRNA-1	subtilisin-like protease SBT1.9	763	0	79.81	P:GO:0006508; F:GO:0004252; C:GO:0016021	P:proteolysis; F:serine-type endopeptidase activity; C:integral component of membrane	EC:3.4.21	Acting on peptide bonds (peptidases)	IPR015500 (PRINTS); G3DSA:2.60.40.2310 (GENE3D); IPR036852 (G3DSA:3.40.50.GENE3D); IPR041469 (PFAM); IPR010259 (PFAM); IPR000209 (PFAM); G3DSA:3.50.30.30 (GENE3D); IPR037045 (G3DSA:3.30.70.GENE3D); PTHR10795 (PANTHER); PTHR10795:SF641 (PANTHER); cd02120 (CDD); IPR034197 (CDD); IPR036852 (SUPERFAMILY)	serine proteases
maker-VaccDscaff12-augustus-gene-100.18-mRNA-1	Cyclin-D3-1 like	356	0	79.81	P:GO:0000079; P:GO:0044772; F:GO:0004672; F:GO:0016538; F:GO:0019901; C:GO:0000307; C:GO:0005737	P:regulation of cyclin-dependent protein serine/threonine kinase activity; P:mitotic cell cycle phase transition; F:protein kinase activity; F:cyclin-dependent protein serine/threonine kinase regulator activity; F:protein kinase binding; C:cyclin-dependent protein kinase holoenzyme complex; C:cytoplasm	NA	NA	IPR039361 (PIRSF); IPR004367 (PFAM); G3DSA:1.10.472.10 (GENE3D); G3DSA:1.10.472.10 (GENE3D); IPR006671 (PFAM); IPR039361 (PANTHER); PTHR10177:SF427 (PANTHER); IPR013763 (CDD); IPR036915 (SUPERFAMILY); IPR036915 (SUPERFAMILY)	control of the cell cycle
maker-VaccDscaff12-snap-gene-116.47-mRNA-1	PH, RCC1 and FYVE domains-containing protein 1-like	138	2.51968e-49	79.77	F:GO:0046872	F:metal ion binding	NA	NA	IPR013591 (PFAM); mobidb-lite (MOBIDB_LITE); PTHR22870:SF379 (PANTHER); PTHR22870 (PANTHER); IPR013591 (PROSITE_PROFILES)	guanine nucleotide exchange
augustus_masked-VaccDscaff12-processed-gene-124.3-mRNA-1	Anti-sigma-I factor RsgI6 like	850	0	79.63	P:GO:0005975; F:GO:0004553	P:carbohydrate metabolic process; F:hydrolase activity, hydrolyzing O-glycosyl compounds	NA	NA	IPR001000 (PRINTS); IPR008979 (G3DSA:2.60.120.GENE3D); G3DSA:3.20.20.80 (GENE3D); IPR003305 (PFAM); IPR008979 (G3DSA:2.60.120.GENE3D); IPR001000 (PFAM); mobidb-lite (MOBIDB_LITE); mobidb-lite (MOBIDB_LITE); PTHR31490 (PANTHER); PTHR31490:SF44 (PANTHER); IPR001000 (PROSITE_PROFILES); IPR008979 (SUPERFAMILY); IPR008979 (SUPERFAMILY); IPR017853 (SUPERFAMILY)	carbohydrate biosensor, Binds to and hydrolyzes insoluble and soluble xylan substrates
maker-VaccDscaff12-augustus-gene-123.24-mRNA-1	NADPH:quinone oxidoreductase-like	230	2.61334e-120	79.51	P:GO:0055114; F:GO:0010181; F:GO:0016491; C:GO:0005829	P:oxidation-reduction process; F:FMN binding; F:oxidoreductase activity; C:cytosol	NA	NA	IPR029039 (G3DSA:3.40.50.GENE3D); IPR005025 (PFAM); PTHR30543 (PANTHER); PTHR30543:SF2 (PANTHER); IPR029039 (SUPERFAMILY)	conjugation reactions of hydroquinones involved in detoxification
maker-VaccDscaff12-augustus-gene-80.32-mRNA-1	cytochrome P450 CYP82D47-like	524	0	79.5	P:GO:0055114; F:GO:0005506; F:GO:0016709; F:GO:0020037; C:GO:0016021	P:oxidation-reduction process; F:iron ion binding; F:oxidoreductase activity, acting on paired donors, with incorporation or reduction of molecular oxygen, NAD(P)H as one donor, and incorporation of one atom of oxygen; F:heme binding; C:integral component of membrane	EC:1.14.13	Acting on paired donors, with incorporation or reduction of molecular oxygen. The oxygen incorporated need not be derived from O(2)	IPR001128 (PRINTS); IPR002401 (PRINTS); IPR001128 (PFAM); IPR036396 (G3DSA:1.10.630.GENE3D); PTHR24281 (PANTHER); IPR036396 (SUPERFAMILY)	heme-thiolate monooxygenase
maker-VaccDscaff12-snap-gene-121.37-mRNA-1	CSC1-like protein RXW8 isoform X1	751	0	79.47	C:GO:0016021	C:integral component of membrane	NA	NA	IPR032880 (PFAM); IPR027815 (PFAM); IPR003864 (PFAM); mobidb-lite (MOBIDB_LITE); PTHR13018:SF101 (PANTHER); PTHR13018 (PANTHER)	osmosensitive calcium-permeable cation channel
maker-VaccDscaff12-snap-gene-136.24-mRNA-1	transcription termination factor MTERF15, mitochondrial	562	0	79.47	P:GO:0006355; P:GO:0009658; P:GO:0032502; F:GO:0003690; C:GO:0009507	P:regulation of transcription, DNA-templated; P:chloroplast organization; P:developmental process; F:double-stranded DNA binding; C:chloroplast	NA	NA	IPR038538 (G3DSA:1.25.70.GENE3D); IPR003690 (PFAM); mobidb-lite (MOBIDB_LITE); mobidb-lite (MOBIDB_LITE); PTHR13068 (PANTHER); PTHR13068:SF23 (PANTHER)	requeired for normal membrane respiratory chain Complex I activity
snap_masked-VaccDscaff12-processed-gene-59.37-mRNA-1	hypothetical protein C3L33_02313, partial	63	1.48026e-08	79.41	NA	NA	NA	NA	no IPS match	NA
maker-VaccDscaff12-snap-gene-76.18-mRNA-1	leishmanolysin homolog	870	0	79.34	P:GO:0006508; P:GO:0007155; F:GO:0004222; C:GO:0005737; C:GO:0016021	P:proteolysis; P:cell adhesion; F:metalloendopeptidase activity; C:cytoplasm; C:integral component of membrane	EC:3.4.24	Acting on peptide bonds (peptidases)	IPR001577 (PRINTS); IPR001577 (PFAM); G3DSA:2.10.25.10 (GENE3D); G3DSA:2.10.55.10 (GENE3D); G3DSA:3.10.170.20 (GENE3D); G3DSA:3.90.132.10 (GENE3D); IPR013111 (PFAM); IPR001577 (PANTHER); PTHR10942:SF39 (PANTHER); PTHR10942:SF39 (PANTHER); IPR001577 (PANTHER); IPR000742 (PROSITE_PROFILES); SSF55486 (SUPERFAMILY); IPR036790 (SUPERFAMILY)	NA
maker-VaccDscaff12-augustus-gene-62.35-mRNA-1	Protein YeeZ like	160	8.58175e-76	79.32	C:GO:0009507	C:chloroplast	NA	NA	G3DSA:3.40.50.720 (GENE3D); PTHR43574:SF6 (PANTHER); PTHR43574 (PANTHER); IPR036291 (SUPERFAMILY)	NA
augustus_masked-VaccDscaff12-processed-gene-73.10-mRNA-1	anthocyanidin 3-O-glucosyltransferase 5-like	95	3.14293e-46	79.28	F:GO:0008194; F:GO:0016758; C:GO:0043231	F:UDP-glycosyltransferase activity; F:transferase activity, transferring hexosyl groups; C:intracellular membrane-bounded organelle	NA	NA	IPR002213 (PFAM); G3DSA:3.40.50.2000 (GENE3D); PTHR11926 (PANTHER); cd03784 (CDD); SSF53756 (SUPERFAMILY)	accumulation of anthocyanin pigments
maker-VaccDscaff12-augustus-gene-93.19-mRNA-1	coenzyme Q-binding protein COQ10 homolog, mitochondrial	243	1.81226e-135	79.17	NA	NA	NA	NA	IPR005031 (PFAM); IPR023393 (G3DSA:3.30.530.GENE3D); PTHR12901:SF10 (PANTHER); PTHR12901 (PANTHER); cd07813 (CDD); SSF55961 (SUPERFAMILY)	Required for the function of coenzyme Q in the respiratory chain
maker-VaccDscaff12-snap-gene-65.31-mRNA-1	probable 2-carboxy-D-arabinitol-1-phosphatase	601	0	79.14	P:GO:0016311; F:GO:0016791; C:GO:0005737	P:dephosphorylation; F:phosphatase activity; C:cytoplasm	NA	NA	IPR029033 (G3DSA:3.40.50.GENE3D); IPR013078 (PFAM); IPR029033 (G3DSA:3.40.50.GENE3D); mobidb-lite (MOBIDB_LITE); PTHR42725:SF2 (PANTHER); PTHR42725 (PANTHER); PTHR42725:SF2 (PANTHER); PTHR42725 (PANTHER); IPR013078 (CDD); IPR013078 (CDD); IPR029033 (SUPERFAMILY); IPR029033 (SUPERFAMILY)	photosynthesis
snap_masked-VaccDscaff12-processed-gene-127.19-mRNA-1	hypothetical protein C3L33_12166, partial	114	3.97492e-10	79.14	NA	NA	NA	NA	no IPS match	NA
maker-VaccDscaff12-snap-gene-64.48-mRNA-1	jasmonate O-methyltransferase-like	83	1.20946e-11	79.01	P:GO:0032259; F:GO:0008757	P:methylation; F:S-adenosylmethionine-dependent methyltransferase activity	NA	NA	IPR042086 (G3DSA:1.10.1200.GENE3D)	methylation of jasmonate into methyljasmonate, a plant volatile that acts as an important cellular regulator
augustus_masked-VaccDscaff12-processed-gene-116.5-mRNA-1	protein PHLOEM PROTEIN 2-LIKE A10-like	400	0	79.01	C:GO:0016021	C:integral component of membrane	NA	NA	mobidb-lite (MOBIDB_LITE); mobidb-lite (MOBIDB_LITE); PTHR21477:SF28 (PANTHER); PTHR21477 (PANTHER)	NA
snap_masked-VaccDscaff12-processed-gene-77.19-mRNA-1	Type IV inositol polyphosphate 5-phosphatase 11	140	1.87681e-53	78.93	P:GO:0009651; P:GO:0009733; P:GO:0009737; P:GO:0009753; P:GO:0036092; P:GO:0046855; P:GO:0046856; F:GO:0004439; F:GO:0034485; F:GO:0043813; C:GO:0005886	P:response to salt stress; P:response to auxin; P:response to abscisic acid; P:response to jasmonic acid; P:phosphatidylinositol-3-phosphate biosynthetic process; P:inositol phosphate dephosphorylation; P:phosphatidylinositol dephosphorylation; F:phosphatidylinositol-4,5-bisphosphate 5-phosphatase activity; F:phosphatidylinositol-3,4,5-trisphosphate 5-phosphatase activity; F:phosphatidylinositol-…	EC:3.1.3.36	Phosphoinositide 5-phosphatase	IPR036691 (G3DSA:3.60.10.GENE3D); IPR036691 (SUPERFAMILY)	phosphatidylinositol-3-phosphate biosynthetic process
maker-VaccDscaff12-augustus-gene-78.37-mRNA-1	putative lipoyltransferase-like protein, chloroplastic	308	7.83662e-163	78.91	P:GO:0009249; F:GO:0033819	P:protein lipoylation; F:lipoyl(octanoyl) transferase activity	EC:2.3.1.181	Lipoyl(octanoyl) transferase	IPR000544 (PIRSF); IPR004143 (PFAM); IPR000544 (TIGRFAM); G3DSA:3.30.930.10 (GENE3D); PTHR10993:SF2 (PANTHER); PTHR10993 (PANTHER); IPR004143 (PROSITE_PROFILES); IPR000544 (HAMAP); IPR000544 (CDD); SSF55681 (SUPERFAMILY)	protein lipoylation
augustus_masked-VaccDscaff12-processed-gene-64.1-mRNA-1	jasmonate O-methyltransferase-like	366	0	78.88	P:GO:0009611; P:GO:0009694; P:GO:0032259; F:GO:0030795	P:response to wounding; P:jasmonic acid metabolic process; P:methylation; F:jasmonate O-methyltransferase activity	EC:2.1.1.141	Jasmonate O-methyltransferase	IPR005299 (PFAM); G3DSA:3.40.50.150 (GENE3D); IPR042086 (G3DSA:1.10.1200.GENE3D); PTHR31009:SF49 (PANTHER); IPR005299 (PANTHER); IPR029063 (SUPERFAMILY)	methylation of jasmonate into methyljasmonate, a plant volatile that acts as an important cellular regulator
maker-VaccDscaff12-snap-gene-90.29-mRNA-1	DPH4 homolog	247	2.3777e-75	78.79	P:GO:0002098; P:GO:0017183; F:GO:0046872; C:GO:0005829; C:GO:0016021	P:tRNA wobble uridine modification; P:peptidyl-diphthamide biosynthetic process from peptidyl-histidine; F:metal ion binding; C:cytosol; C:integral component of membrane	NA	NA	IPR001623 (PRINTS); IPR007872 (PFAM); IPR036869 (G3DSA:1.10.287.GENE3D); IPR036671 (G3DSA:3.10.660.GENE3D); IPR001623 (PFAM); PTHR21454:SF31 (PANTHER); PTHR21454 (PANTHER); IPR007872 (PROSITE_PROFILES); IPR001623 (PROSITE_PROFILES); IPR001623 (CDD); IPR036671 (SUPERFAMILY); IPR036869 (SUPERFAMILY)	NA
maker-VaccDscaff12-augustus-gene-128.48-mRNA-1	probable beta-1,4-xylosyltransferase IRX9H	393	0	78.71	P:GO:0009834; P:GO:0010417; P:GO:0071555; F:GO:0015018; F:GO:0042285; C:GO:0000139; C:GO:0016021	P:plant-type secondary cell wall biogenesis; P:glucuronoxylan biosynthetic process; P:cell wall organization; F:galactosylgalactosylxylosylprotein 3-beta-glucuronosyltransferase activity; F:xylosyltransferase activity; C:Golgi membrane; C:integral component of membrane	EC:2.4.1.17; EC:2.4.1.135	Glucuronosyltransferase; Galactosylgalactosylxylosylprotein 3-beta-glucuronosyltransferase	IPR029044 (G3DSA:3.90.550.GENE3D); IPR005027 (PFAM); IPR005027 (PANTHER); PTHR10896:SF57 (PANTHER); IPR005027 (CDD); IPR029044 (SUPERFAMILY)	synthesis of the hemicellulose glucuronoxylan, a major component of secondary cell walls
maker-VaccDscaff12-snap-gene-72.32-mRNA-1	probable serine/threonine protein kinase IRE4 isoform X1	1097	0	78.69	P:GO:0018105; P:GO:0035556; F:GO:0004674; F:GO:0005524	P:peptidyl-serine phosphorylation; P:intracellular signal transduction; F:protein serine/threonine kinase activity; F:ATP binding	NA	NA	IPR000719 (PFAM); G3DSA:3.30.200.20 (GENE3D); G3DSA:1.10.510.10 (GENE3D); mobidb-lite (MOBIDB_LITE); mobidb-lite (MOBIDB_LITE); mobidb-lite (MOBIDB_LITE); mobidb-lite (MOBIDB_LITE); mobidb-lite (MOBIDB_LITE); mobidb-lite (MOBIDB_LITE); mobidb-lite (MOBIDB_LITE); PTHR24356 (PANTHER); PTHR24356:SF354 (PANTHER); IPR000961 (PROSITE_PROFILES); IPR000719 (PROSITE_PROFILES); cd05579 (CDD); IPR011009 (SU…	NA
augustus_masked-VaccDscaff12-processed-gene-77.2-mRNA-1	probable calcium-binding protein CML41	129	5.29763e-23	78.68	F:GO:0005509	F:calcium ion binding	NA	NA	IPR002048 (PFAM); G3DSA:1.10.238.10 (GENE3D); PTHR23050 (PANTHER); PTHR23050:SF393 (PANTHER); IPR002048 (PROSITE_PROFILES); IPR002048 (PROSITE_PROFILES); IPR002048 (CDD); IPR011992 (SUPERFAMILY)	calcium sensor.
maker-VaccDscaff12-augustus-gene-106.23-mRNA-1	Isoflavone 3'-hydroxylase	393	0	78.63	P:GO:0055114; F:GO:0005506; F:GO:0016709; F:GO:0020037; C:GO:0016021	P:oxidation-reduction process; F:iron ion binding; F:oxidoreductase activity, acting on paired donors, with incorporation or reduction of molecular oxygen, NAD(P)H as one donor, and incorporation of one atom of oxygen; F:heme binding; C:integral component of membrane	EC:1.14.13	Acting on paired donors, with incorporation or reduction of molecular oxygen. The oxygen incorporated need not be derived from O(2)	IPR002401 (PRINTS); IPR001128 (PRINTS); IPR036396 (G3DSA:1.10.630.GENE3D); IPR001128 (PFAM); PTHR24281 (PANTHER); IPR036396 (SUPERFAMILY)	secondary metabolism
maker-VaccDscaff12-augustus-gene-62.34-mRNA-1	Protein YeeZ like	382	1.05731e-173	78.49	F:GO:0003824; F:GO:0050662; C:GO:0009507	F:catalytic activity; F:coenzyme binding; C:chloroplast	NA	NA	G3DSA:3.40.50.720 (GENE3D); IPR001509 (PFAM); PTHR43574 (PANTHER); PTHR43574:SF6 (PANTHER); cd05266 (CDD); IPR036291 (SUPERFAMILY)	NA
maker-VaccDscaff12-augustus-gene-77.24-mRNA-1	probable vacuolar amino acid transporter YPQ1	373	0	78.48	C:GO:0016021	C:integral component of membrane	NA	NA	G3DSA:1.20.1280.290 (GENE3D); IPR006603 (PFAM); G3DSA:1.20.1280.290 (GENE3D); mobidb-lite (MOBIDB_LITE); PTHR16201:SF46 (PANTHER); PTHR16201 (PANTHER)	amino acid transporter
maker-VaccDscaff12-snap-gene-78.54-mRNA-1	plastidial lipoyltransferase 2	314	3.6406e-163	78.4	P:GO:0009249; F:GO:0033819	P:protein lipoylation; F:lipoyl(octanoyl) transferase activity	EC:2.3.1.181	Lipoyl(octanoyl) transferase	IPR004143 (PFAM); IPR000544 (PIRSF); G3DSA:3.30.930.10 (GENE3D); IPR000544 (TIGRFAM); PTHR10993 (PANTHER); PTHR10993:SF2 (PANTHER); IPR004143 (PROSITE_PROFILES); IPR000544 (HAMAP); IPR000544 (CDD); SSF55681 (SUPERFAMILY)	protein lipoylation
maker-VaccDscaff12-snap-gene-108.27-mRNA-1	cytochrome P450 81F3-like	950	0	78.35	P:GO:0055114; F:GO:0005506; F:GO:0016709; F:GO:0020037; C:GO:0016021	P:oxidation-reduction process; F:iron ion binding; F:oxidoreductase activity, acting on paired donors, with incorporation or reduction of molecular oxygen, NAD(P)H as one donor, and incorporation of one atom of oxygen; F:heme binding; C:integral component of membrane	EC:1.14.13	Acting on paired donors, with incorporation or reduction of molecular oxygen. The oxygen incorporated need not be derived from O(2)	IPR002401 (PRINTS); IPR001128 (PRINTS); IPR001128 (PFAM); IPR036396 (G3DSA:1.10.630.GENE3D); mobidb-lite (MOBIDB_LITE); PTHR24281 (PANTHER); IPR036396 (SUPERFAMILY); IPR036396 (SUPERFAMILY)	indole glucosinolate biosynthesis
maker-VaccDscaff12-augustus-gene-123.27-mRNA-1	homeotic protein knotted-1-like	379	6.71002e-171	78.35	P:GO:0006355; F:GO:0043565	P:regulation of transcription, DNA-templated; F:sequence-specific DNA binding	NA	NA	IPR008422 (PFAM); IPR005539 (PFAM); G3DSA:1.10.10.60 (GENE3D); IPR005541 (PFAM); IPR005540 (PFAM); mobidb-lite (MOBIDB_LITE); mobidb-lite (MOBIDB_LITE); mobidb-lite (MOBIDB_LITE); PTHR11850 (PANTHER); PTHR11850:SF234 (PANTHER); IPR001356 (PROSITE_PROFILES); IPR005539 (PROSITE_PROFILES); IPR001356 (CDD); IPR009057 (SUPERFAMILY)	involved in meristem formation and in the regulation of leaf morphology
maker-VaccDscaff12-augustus-gene-107.49-mRNA-1	probable LRR receptor-like serine/threonine-protein kinase At3g47570	1195	0	78.24	P:GO:0046777; F:GO:0004674; F:GO:0005524; C:GO:0005886; C:GO:0016021	P:protein autophosphorylation; F:protein serine/threonine kinase activity; F:ATP binding; C:plasma membrane; C:integral component of membrane	NA	NA	PR00019 (PRINTS); IPR000719 (PFAM); G3DSA:1.10.510.10 (GENE3D); IPR032675 (G3DSA:3.80.10.GENE3D); IPR001611 (PFAM); G3DSA:3.30.200.20 (GENE3D); PTHR27006:SF132 (PANTHER); PTHR27006 (PANTHER); IPR000719 (PROSITE_PROFILES); IPR011009 (SUPERFAMILY); SSF52058 (SUPERFAMILY); SSF52058 (SUPERFAMILY)	NA
maker-VaccDscaff12-augustus-gene-118.20-mRNA-1	Transcription repressor like	262	2.9898e-129	78.18	F:GO:0008483; C:GO:0016021	F:transaminase activity; C:integral component of membrane	NA	NA	IPR021414 (PFAM); mobidb-lite (MOBIDB_LITE); mobidb-lite (MOBIDB_LITE); PTHR35283 (PANTHER)	NA
augustus_masked-VaccDscaff12-processed-gene-110.5-mRNA-1	putative leucine-rich repeat receptor-like serine/threonine-protein kinase At2g24130	585	0	78.14	P:GO:0006468; P:GO:0009755; F:GO:0004672; F:GO:0005524; C:GO:0005886; C:GO:0016021	P:protein phosphorylation; P:hormone-mediated signaling pathway; F:protein kinase activity; F:ATP binding; C:plasma membrane; C:integral component of membrane	NA	NA	G3DSA:1.10.510.10 (GENE3D); IPR001245 (PFAM); IPR032675 (G3DSA:3.80.10.GENE3D); G3DSA:1.10.510.10 (GENE3D); PTHR27000 (PANTHER); PTHR27000:SF555 (PANTHER); IPR000719 (PROSITE_PROFILES); IPR011009 (SUPERFAMILY); SSF52058 (SUPERFAMILY)	NA
snap_masked-VaccDscaff12-processed-gene-128.28-mRNA-1	G-type lectin S-receptor-like serine/threonine-protein kinase At4g27290	429	1.59544e-133	78.02	P:GO:0006412; P:GO:0019918; P:GO:0030001; P:GO:0046740; F:GO:0003677; F:GO:0003735; F:GO:0004386; F:GO:0005524; F:GO:0035243; F:GO:0046873; C:GO:0005840; C:GO:0016021; C:GO:0033644	P:translation; P:peptidyl-arginine methylation, to symmetrical-dimethyl arginine; P:metal ion transport; P:transport of virus in host, cell to cell; F:DNA binding; F:structural constituent of ribosome; F:helicase activity; F:ATP binding; F:protein-arginine omega-N symmetric methyltransferase activity; F:metal ion transmembrane transporter activity; C:ribosome; C:integral component of membrane; C:…	EC:3.6.1.3; EC:2.1.1.320; EC:3.6.1.15	Adenosinetriphosphatase; Type II protein arginine methyltransferase; Nucleoside-triphosphate phosphatase	IPR001301 (PRINTS); IPR000263 (PFAM); mobidb-lite (MOBIDB_LITE)	NA
maker-VaccDscaff12-augustus-gene-78.43-mRNA-1	wall-associated receptor kinase-like 14	695	0	77.95	P:GO:0006468; P:GO:0007166; F:GO:0004674; F:GO:0005524; C:GO:0005886; C:GO:0016021	P:protein phosphorylation; P:cell surface receptor signaling pathway; F:protein serine/threonine kinase activity; F:ATP binding; C:plasma membrane; C:integral component of membrane	NA	NA	G3DSA:3.30.200.20 (GENE3D); G3DSA:2.10.25.10 (GENE3D); G3DSA:1.10.510.10 (GENE3D); IPR000719 (PFAM); mobidb-lite (MOBIDB_LITE); PTHR27005:SF34 (PANTHER); PTHR27005 (PANTHER); IPR000719 (PROSITE_PROFILES); cd14066 (CDD); IPR011009 (SUPERFAMILY)	signaling receptor of extracellular matrix component
augustus_masked-VaccDscaff12-processed-gene-77.1-mRNA-1	probable calcium-binding protein CML41	183	9.4507e-61	77.88	F:GO:0005509	F:calcium ion binding	NA	NA	G3DSA:1.10.238.10 (GENE3D); IPR002048 (PFAM); G3DSA:1.10.238.10 (GENE3D); PF13833 (PFAM); mobidb-lite (MOBIDB_LITE); PTHR23050 (PANTHER); PTHR23050:SF393 (PANTHER); IPR002048 (PROSITE_PROFILES); IPR002048 (PROSITE_PROFILES); IPR002048 (PROSITE_PROFILES); IPR002048 (PROSITE_PROFILES); IPR002048 (CDD); IPR011992 (SUPERFAMILY)	calcium sensor
augustus_masked-VaccDscaff12-processed-gene-103.1-mRNA-1	putative receptor protein kinase ZmPK1	637	0	77.85	P:GO:0006468; P:GO:0048544; F:GO:0004674; F:GO:0005524; C:GO:0016021	P:protein phosphorylation; P:recognition of pollen; F:protein serine/threonine kinase activity; F:ATP binding; C:integral component of membrane	NA	NA	G3DSA:3.50.4.10 (GENE3D); G3DSA:1.10.510.10 (GENE3D); IPR000719 (PFAM); G3DSA:3.30.200.20 (GENE3D); PTHR27002:SF507 (PANTHER); PTHR27002 (PANTHER); IPR003609 (PROSITE_PROFILES); IPR000719 (PROSITE_PROFILES); cd01098 (CDD); cd14066 (CDD); IPR011009 (SUPERFAMILY); SSF57414 (SUPERFAMILY)	Probable receptor
maker-VaccDscaff12-augustus-gene-74.33-mRNA-1	anthocyanidin 3-O-glucosyltransferase 5-like	485	0	77.84	F:GO:0008194; C:GO:0043231	F:UDP-glycosyltransferase activity; C:intracellular membrane-bounded organelle	NA	NA	G3DSA:3.40.50.2000 (GENE3D); IPR002213 (PFAM); G3DSA:3.40.50.2000 (GENE3D); PTHR11926 (PANTHER); cd03784 (CDD); SSF53756 (SUPERFAMILY)	accumulation of anthocyanin pigments
maker-VaccDscaff12-augustus-gene-81.23-mRNA-1	cytochrome P450 CYP82D47-like	546	0	77.81	P:GO:0055114; F:GO:0004497; F:GO:0005506; F:GO:0016705; F:GO:0020037; C:GO:0016021	P:oxidation-reduction process; F:monooxygenase activity; F:iron ion binding; F:oxidoreductase activity, acting on paired donors, with incorporation or reduction of molecular oxygen; F:heme binding; C:integral component of membrane	NA	NA	IPR001128 (PRINTS); IPR002401 (PRINTS); IPR036396 (G3DSA:1.10.630.GENE3D); IPR001128 (PFAM); PTHR24281 (PANTHER); IPR036396 (SUPERFAMILY)	heme-thiolate monooxygenase
maker-VaccDscaff12-snap-gene-115.34-mRNA-1	serine carboxypeptidase-like 17 isoform X1	308	1.6049e-124	77.73	P:GO:0019748; F:GO:0004180; F:GO:0016747	P:secondary metabolic process; F:carboxypeptidase activity; F:transferase activity, transferring acyl groups other than amino-acyl groups	NA	NA	IPR001563 (PFAM); G3DSA:3.40.50.12670 (GENE3D); IPR029058 (G3DSA:3.40.50.GENE3D); PTHR11802:SF29 (PANTHER); IPR001563 (PANTHER); IPR029058 (SUPERFAMILY)	carboxypeptidase
maker-VaccDscaff12-augustus-gene-92.34-mRNA-1	thioredoxin-like 4, chloroplastic isoform X1	207	1.86438e-123	77.67	P:GO:0045454; C:GO:0009507	P:cell redox homeostasis; C:chloroplast	NA	NA	IPR013766 (PFAM); IPR036249 (G3DSA:3.40.30.GENE3D); PTHR47912 (PANTHER); IPR013766 (PROSITE_PROFILES); cd02947 (CDD); IPR036249 (SUPERFAMILY)	participate in various redox reactions
augustus_masked-VaccDscaff12-processed-gene-77.5-mRNA-1	protein DA1 isoform X1	504	0	77.58	F:GO:0043130; F:GO:0046872	F:ubiquitin binding; F:metal ion binding	NA	NA	IPR001781 (PFAM); IPR022087 (PFAM); G3DSA:2.10.110.10 (GENE3D); mobidb-lite (MOBIDB_LITE); mobidb-lite (MOBIDB_LITE); mobidb-lite (MOBIDB_LITE); PTHR24209 (PANTHER); PTHR24209 (PANTHER); PTHR24209:SF24 (PANTHER); IPR003903 (PROSITE_PROFILES); IPR001781 (PROSITE_PROFILES); cd09396 (CDD); SSF57716 (SUPERFAMILY)	Ubiquitin receptor that limits final seed and organ size by restricting the period of cell proliferation
maker-VaccDscaff12-snap-gene-100.24-mRNA-1	protein DCL, chloroplastic	198	3.03696e-77	77.51	P:GO:0009658; P:GO:1901259; C:GO:0009507	P:chloroplast organization; P:chloroplast rRNA processing; C:chloroplast	NA	NA	G3DSA:3.10.450.40 (GENE3D); PF11523 (PFAM); mobidb-lite (MOBIDB_LITE); mobidb-lite (MOBIDB_LITE); PTHR33415:SF4 (PANTHER); PTHR33415 (PANTHER)	requeired for early stage of chloroplast development
maker-VaccDscaff12-snap-gene-104.37-mRNA-1	putative receptor protein kinase ZmPK1	171	2.21928e-72	77.5	P:GO:0006468; P:GO:0048544; F:GO:0004674; F:GO:0005524; C:GO:0016021	P:protein phosphorylation; P:recognition of pollen; F:protein serine/threonine kinase activity; F:ATP binding; C:integral component of membrane	NA	NA	IPR036426 (G3DSA:2.90.10.GENE3D); IPR001480 (PFAM); PTHR32444 (PANTHER); PTHR32444:SF28 (PANTHER); IPR001480 (PROSITE_PROFILES); IPR036426 (SUPERFAMILY)	Probable receptor
maker-VaccDscaff12-augustus-gene-110.26-mRNA-1	transcription factor bHLH52	304	9.0352e-58	77.5	P:GO:0045944; F:GO:0001228; F:GO:0046983	P:positive regulation of transcription by RNA polymerase II; F:DNA-binding transcription activator activity, RNA polymerase II-specific; F:protein dimerization activity	NA	NA	IPR036638 (G3DSA:4.10.280.GENE3D); IPR011598 (PFAM); mobidb-lite (MOBIDB_LITE); PTHR16223 (PANTHER); PTHR16223:SF49 (PANTHER); IPR011598 (PROSITE_PROFILES); IPR011598 (CDD); IPR036638 (SUPERFAMILY)	NA
snap_masked-VaccDscaff12-processed-gene-63.18-mRNA-1	bifunctional nuclease 1	512	2.29943e-77	77.32	P:GO:0090305; F:GO:0004518	P:nucleic acid phosphodiester bond hydrolysis; F:nuclease activity	NA	NA	IPR003729 (PFAM); IPR036104 (G3DSA:3.10.690.GENE3D); PTHR15160 (PANTHER); PTHR15160:SF3 (PANTHER); PTHR15160 (PANTHER); IPR003729 (PROSITE_PROFILES); IPR036104 (SUPERFAMILY)	Maybe involved in programmed cell death (PCD) and senescence
maker-VaccDscaff12-augustus-gene-130.27-mRNA-1	transcription factor bHLH93-like	318	0	77.29	F:GO:0046983	F:protein dimerization activity	NA	NA	IPR036638 (G3DSA:4.10.280.GENE3D); IPR011598 (PFAM); PTHR31945:SF72 (PANTHER); PTHR31945 (PANTHER); IPR011598 (PROSITE_PROFILES); cd04873 (CDD); IPR011598 (CDD); IPR036638 (SUPERFAMILY)	May be involved in the differentiation of stomatal guard cells
augustus_masked-VaccDscaff12-processed-gene-109.0-mRNA-1	UDP-glycosyltransferase 89A2-like	469	0	77.28	F:GO:0008194; F:GO:0016758; C:GO:0043231	F:UDP-glycosyltransferase activity; F:transferase activity, transferring hexosyl groups; C:intracellular membrane-bounded organelle	NA	NA	IPR002213 (PFAM); G3DSA:3.40.50.2000 (GENE3D); G3DSA:3.40.50.2000 (GENE3D); PTHR11926 (PANTHER); cd03784 (CDD); SSF53756 (SUPERFAMILY)	glucosylates benzoates
maker-VaccDscaff12-augustus-gene-131.17-mRNA-1	phosphoglycerate mutase-like protein 1 isoform X3	313	3.40346e-145	77.26	C:GO:0016020	C:membrane	NA	NA	IPR013078 (PFAM); IPR029033 (G3DSA:3.40.50.GENE3D); mobidb-lite (MOBIDB_LITE); PTHR43387:SF22 (PANTHER); PTHR43387 (PANTHER); PTHR43387:SF22 (PANTHER); IPR013078 (CDD); IPR029033 (SUPERFAMILY)	carbohydrates metabolism
maker-VaccDscaff12-snap-gene-67.65-mRNA-1	transcription factor IIIA	294	1.64312e-154	77.17	F:GO:0003676	F:nucleic acid binding	NA	NA	G3DSA:3.30.160.60 (GENE3D); G3DSA:3.30.160.60 (GENE3D); G3DSA:3.30.160.60 (GENE3D); PTHR46179:SF13 (PANTHER); PTHR46179 (PANTHER); IPR013087 (PROSITE_PROFILES); IPR013087 (PROSITE_PROFILES); IPR013087 (PROSITE_PROFILES); IPR036236 (SUPERFAMILY); IPR036236 (SUPERFAMILY); IPR036236 (SUPERFAMILY)	regulates 5S rRNA levels during development
maker-VaccDscaff12-augustus-gene-77.25-mRNA-1	probable vacuolar amino acid transporter YPQ1	376	0	77.1	C:GO:0016021	C:integral component of membrane	NA	NA	IPR006603 (PFAM); G3DSA:1.20.1280.290 (GENE3D); G3DSA:1.20.1280.290 (GENE3D); mobidb-lite (MOBIDB_LITE); mobidb-lite (MOBIDB_LITE); PTHR16201 (PANTHER); PTHR16201:SF46 (PANTHER)	amino acid transporter
maker-VaccDscaff12-augustus-gene-60.42-mRNA-1	MADS-box trans factor APETALA3	198	7.802e-115	77.04	P:GO:0007275; P:GO:0045944; F:GO:0000977; F:GO:0000981; F:GO:0002151; F:GO:0008134; F:GO:0046983; C:GO:0031011; C:GO:0071339	P:multicellular organism development; P:positive regulation of transcription by RNA polymerase II; F:RNA polymerase II regulatory region sequence-specific DNA binding; F:DNA-binding transcription factor activity, RNA polymerase II-specific; F:G-quadruplex RNA binding; F:transcription factor binding; F:protein dimerization activity; C:Ino80 complex; C:MLL1 complex	NA	NA	IPR002100 (PRINTS); IPR002487 (PFAM); IPR002100 (PFAM); IPR036879 (G3DSA:3.40.1810.GENE3D); PTHR11945 (PANTHER); PTHR11945:SF219 (PANTHER); IPR002100 (PROSITE_PROFILES); IPR002487 (PROSITE_PROFILES); IPR033896 (CDD); IPR036879 (SUPERFAMILY)	genetic control of flower development
maker-VaccDscaff12-augustus-gene-74.34-mRNA-1	anthocyanidin 3-O-glucosyltransferase 5-like	485	0	76.96	F:GO:0008194; C:GO:0043231	F:UDP-glycosyltransferase activity; C:intracellular membrane-bounded organelle	NA	NA	G3DSA:3.40.50.2000 (GENE3D); IPR002213 (PFAM); G3DSA:3.40.50.2000 (GENE3D); PTHR11926 (PANTHER); cd03784 (CDD); SSF53756 (SUPERFAMILY)	accumulation of anthocyanin pigments
maker-VaccDscaff12-augustus-gene-82.26-mRNA-1	thylakoidal processing peptidase 1, chloroplastic	353	0	76.89	P:GO:0006465; P:GO:0010027; F:GO:0004252; C:GO:0005887; C:GO:0009535	P:signal peptide processing; P:thylakoid membrane organization; F:serine-type endopeptidase activity; C:integral component of plasma membrane; C:chloroplast thylakoid membrane	EC:3.4.21	Acting on peptide bonds (peptidases)	IPR000223 (PRINTS); IPR000223 (TIGRFAM); G3DSA:2.10.109.10 (GENE3D); IPR019533 (PFAM); PTHR43390 (PANTHER); PTHR43390:SF2 (PANTHER); cd06530 (CDD); IPR036286 (SUPERFAMILY)	Cleaves the thylakoid-transfer domain from a chloroplast protein
augustus_masked-VaccDscaff12-processed-gene-64.8-mRNA-1	cytochrome P450 CYP82D47-like	216	1.16381e-95	76.82	P:GO:0055114; F:GO:0004497; F:GO:0005506; F:GO:0016705; F:GO:0020037	P:oxidation-reduction process; F:monooxygenase activity; F:iron ion binding; F:oxidoreductase activity, acting on paired donors, with incorporation or reduction of molecular oxygen; F:heme binding	NA	NA	IPR001128 (PRINTS); IPR002401 (PRINTS); IPR036396 (G3DSA:1.10.630.GENE3D); IPR001128 (PFAM); PTHR24300 (PANTHER); IPR036396 (SUPERFAMILY)	heme-thiolate monooxygenase
maker-VaccDscaff12-snap-gene-107.64-mRNA-1	probable LRR receptor-like serine/threonine-protein kinase At3g47570	1021	0	76.77	P:GO:0046777; F:GO:0004674; F:GO:0005524; C:GO:0005886; C:GO:0016021	P:protein autophosphorylation; F:protein serine/threonine kinase activity; F:ATP binding; C:plasma membrane; C:integral component of membrane	NA	NA	PR00019 (PRINTS); IPR032675 (G3DSA:3.80.10.GENE3D); G3DSA:3.30.200.20 (GENE3D); IPR001611 (PFAM); IPR032675 (G3DSA:3.80.10.GENE3D); IPR000719 (PFAM); IPR032675 (G3DSA:3.80.10.GENE3D); IPR013210 (PFAM); G3DSA:1.10.510.10 (GENE3D); PTHR27006:SF132 (PANTHER); PTHR27006 (PANTHER); IPR000719 (PROSITE_PROFILES); SSF52058 (SUPERFAMILY); SSF52058 (SUPERFAMILY); SSF52058 (SUPERFAMILY); IPR011009 (SUPERFAM…	NA
maker-VaccDscaff12-snap-gene-106.32-mRNA-1	cytochrome P450	1818	0	76.75	P:GO:0055114; F:GO:0004497; F:GO:0005506; F:GO:0016705; F:GO:0020037; C:GO:0016021	P:oxidation-reduction process; F:monooxygenase activity; F:iron ion binding; F:oxidoreductase activity, acting on paired donors, with incorporation or reduction of molecular oxygen; F:heme binding; C:integral component of membrane	NA	NA	IPR002401 (PRINTS); IPR001128 (PRINTS); IPR001128 (PFAM); IPR036396 (G3DSA:1.10.630.GENE3D); IPR036396 (G3DSA:1.10.630.GENE3D); mobidb-lite (MOBIDB_LITE); mobidb-lite (MOBIDB_LITE); PTHR24281 (PANTHER); IPR036396 (SUPERFAMILY); IPR036396 (SUPERFAMILY); IPR036396 (SUPERFAMILY); IPR036396 (SUPERFAMILY)	NA
maker-VaccDscaff12-augustus-gene-102.11-mRNA-1	putative receptor protein kinase ZmPK1	830	0	76.74	P:GO:0006468; P:GO:0048544; F:GO:0004674; F:GO:0005524; C:GO:0016021	P:protein phosphorylation; P:recognition of pollen; F:protein serine/threonine kinase activity; F:ATP binding; C:integral component of membrane	NA	NA	G3DSA:3.30.200.20 (GENE3D); IPR000858 (PFAM); IPR024171 (PIRSF); IPR000719 (PFAM); G3DSA:1.10.510.10 (GENE3D); IPR003609 (PFAM); IPR036426 (G3DSA:2.90.10.GENE3D); IPR001480 (PFAM); PTHR27002 (PANTHER); PTHR27002:SF507 (PANTHER); IPR001480 (PROSITE_PROFILES); IPR000719 (PROSITE_PROFILES); IPR003609 (PROSITE_PROFILES); cd01098 (CDD); IPR001480 (CDD); cd14066 (CDD); IPR036426 (SUPERFAMILY); IPR01100…	Probable receptor
maker-VaccDscaff12-augustus-gene-75.24-mRNA-1	calcium uniporter protein 4, mitochondrial-like	358	5.88054e-168	76.73	P:GO:0051560; F:GO:0015292; C:GO:0016021	P:mitochondrial calcium ion homeostasis; F:uniporter activity; C:integral component of membrane	NA	NA	IPR006769 (PFAM); IPR039055 (PANTHER); PTHR13462:SF17 (PANTHER)	mediates calcium uptake into mitochondria, Mitochondrial calcium homeostasis plays key roles in cellular physiology and regulates cell bioenergetics, cytoplasmic calcium signals and activation of cell death pathways
maker-VaccDscaff12-augustus-gene-79.24-mRNA-1	Inactive protein kinase	469	0	76.73	P:GO:0018108; F:GO:0004675; F:GO:0004713; F:GO:0005524; C:GO:0005886; C:GO:0016021	P:peptidyl-tyrosine phosphorylation; F:transmembrane receptor protein serine/threonine kinase activity; F:protein tyrosine kinase activity; F:ATP binding; C:plasma membrane; C:integral component of membrane	EC:2.7.10; EC:2.7.11.30	Transferring phosphorus-containing groups; Receptor protein serine/threonine kinase	IPR001245 (PFAM); G3DSA:3.30.200.20 (GENE3D); mobidb-lite (MOBIDB_LITE); mobidb-lite (MOBIDB_LITE); PTHR27001:SF152 (PANTHER); PTHR27001 (PANTHER); IPR000719 (PROSITE_PROFILES); IPR011009 (SUPERFAMILY)	NA
augustus_masked-VaccDscaff12-processed-gene-109.7-mRNA-1	cytochrome b5	164	1.63443e-59	76.73	P:GO:0055114; F:GO:0020037; F:GO:0046872; F:GO:0047063; C:GO:0016021	P:oxidation-reduction process; F:heme binding; F:metal ion binding; F:L-ascorbate-cytochrome-b5 reductase activity; C:integral component of membrane	EC:1.10.2.1; EC:1.10.2	L-ascorbate--cytochrome-b5 reductase; Acting on diphenols and related substances as donors	IPR001199 (PRINTS); IPR036400 (G3DSA:3.10.120.GENE3D); IPR001199 (PFAM); PTHR19359 (PANTHER); PTHR19359:SF92 (PANTHER); IPR001199 (PROSITE_PROFILES); IPR036400 (SUPERFAMILY)	electron carrier for several membrane bound oxygenases
maker-VaccDscaff12-augustus-gene-73.37-mRNA-1	lysophospholipid acyltransferase LPEAT1-like isoform X4	278	3.17253e-104	76.54	F:GO:0016746; C:GO:0016021	F:transferase activity, transferring acyl groups; C:integral component of membrane	NA	NA	mobidb-lite (MOBIDB_LITE); mobidb-lite (MOBIDB_LITE); PTHR23063:SF41 (PANTHER); PTHR23063 (PANTHER)	phospholipid metabolism
maker-VaccDscaff12-snap-gene-107.54-mRNA-1	probable LRR receptor-like serine/threonine-protein kinase At3g47570	621	0	76.52	P:GO:0046777; F:GO:0004674; F:GO:0005524; C:GO:0005886; C:GO:0016021	P:protein autophosphorylation; F:protein serine/threonine kinase activity; F:ATP binding; C:plasma membrane; C:integral component of membrane	NA	NA	PR00019 (PRINTS); IPR000719 (PFAM); G3DSA:3.30.200.20 (GENE3D); IPR032675 (G3DSA:3.80.10.GENE3D); IPR001611 (PFAM); G3DSA:1.10.510.10 (GENE3D); PTHR27006:SF132 (PANTHER); PTHR27006 (PANTHER); IPR000719 (PROSITE_PROFILES); SSF52058 (SUPERFAMILY); IPR011009 (SUPERFAMILY)	NA
maker-VaccDscaff12-augustus-gene-107.47-mRNA-1	probable LRR receptor-like serine/threonine-protein kinase At3g47570	1013	0	76.09	P:GO:0046777; F:GO:0004674; F:GO:0005524; C:GO:0005886; C:GO:0016021	P:protein autophosphorylation; F:protein serine/threonine kinase activity; F:ATP binding; C:plasma membrane; C:integral component of membrane	NA	NA	PR00019 (PRINTS); IPR032675 (G3DSA:3.80.10.GENE3D); IPR032675 (G3DSA:3.80.10.GENE3D); IPR001611 (PFAM); G3DSA:1.10.510.10 (GENE3D); G3DSA:3.30.200.20 (GENE3D); IPR013210 (PFAM); IPR001611 (PFAM); IPR000719 (PFAM); IPR032675 (G3DSA:3.80.10.GENE3D); PTHR27006:SF132 (PANTHER); PTHR27006 (PANTHER); IPR001611 (PROSITE_PROFILES); IPR001611 (PROSITE_PROFILES); IPR001611 (PROSITE_PROFILES); IPR001611 (PR…	NA
maker-VaccDscaff12-snap-gene-102.15-mRNA-1	putative receptor protein kinase ZmPK1	878	0	76.05	P:GO:0006468; P:GO:0048544; F:GO:0004674; F:GO:0005524; C:GO:0016021	P:protein phosphorylation; P:recognition of pollen; F:protein serine/threonine kinase activity; F:ATP binding; C:integral component of membrane	NA	NA	IPR000858 (PFAM); IPR000719 (PFAM); IPR003609 (PFAM); IPR001480 (PFAM); IPR024171 (PIRSF); G3DSA:3.30.200.20 (GENE3D); G3DSA:1.10.510.10 (GENE3D); G3DSA:1.10.510.10 (GENE3D); IPR036426 (G3DSA:2.90.10.GENE3D); PTHR27002 (PANTHER); PTHR27002:SF507 (PANTHER); IPR000719 (PROSITE_PROFILES); IPR001480 (PROSITE_PROFILES); IPR003609 (PROSITE_PROFILES); IPR001480 (CDD); cd01098 (CDD); cd14066 (CDD); IPR01…	Probable receptor
maker-VaccDscaff12-augustus-gene-103.25-mRNA-1	putative receptor protein kinase ZmPK1	848	0	75.92	P:GO:0006468; P:GO:0048544; F:GO:0004674; F:GO:0005524; C:GO:0016021	P:protein phosphorylation; P:recognition of pollen; F:protein serine/threonine kinase activity; F:ATP binding; C:integral component of membrane	NA	NA	IPR001480 (PFAM); IPR000858 (PFAM); IPR024171 (PIRSF); G3DSA:1.10.510.10 (GENE3D); G3DSA:3.30.200.20 (GENE3D); IPR000719 (PFAM); IPR036426 (G3DSA:2.90.10.GENE3D); PTHR27002:SF507 (PANTHER); PTHR27002 (PANTHER); IPR001480 (PROSITE_PROFILES); IPR000719 (PROSITE_PROFILES); IPR003609 (PROSITE_PROFILES); cd14066 (CDD); IPR001480 (CDD); IPR011009 (SUPERFAMILY); IPR036426 (SUPERFAMILY)	NA
augustus_masked-VaccDscaff12-processed-gene-68.14-mRNA-1	DNA-3-methyladenine glycosylase	462	1.6302e-156	75.79	P:GO:0006285; P:GO:0006307; F:GO:0008725; F:GO:0032131; F:GO:0043916; F:GO:0052821; F:GO:0052822; C:GO:0032993	P:base-excision repair, AP site formation; P:DNA dealkylation involved in DNA repair; F:DNA-3-methyladenine glycosylase activity; F:alkylated DNA binding; F:DNA-7-methylguanine glycosylase activity; F:DNA-7-methyladenine glycosylase activity; F:DNA-3-methylguanine glycosylase activity; C:protein-DNA complex	EC:3.2.2.21; EC:3.2.2.20	DNA-3-methyladenine glycosylase II; DNA-3-methyladenine glycosylase I	PR01217 (PRINTS); G3DSA:1.10.340.30 (GENE3D); IPR003265 (PFAM); G3DSA:1.10.1670.40 (GENE3D); mobidb-lite (MOBIDB_LITE); mobidb-lite (MOBIDB_LITE); mobidb-lite (MOBIDB_LITE); PTHR43003:SF7 (PANTHER); PTHR43003 (PANTHER); IPR003265 (CDD); IPR011257 (SUPERFAMILY)	DNA repair
maker-VaccDscaff12-augustus-gene-78.40-mRNA-1	Pre-mRNA-splicing factor ATP-dependent RNA helicase	359	2.68051e-102	75.78	F:GO:0004386; C:GO:0016021	F:helicase activity; C:integral component of membrane	EC:3.6.1.3; EC:3.6.1.15	Adenosinetriphosphatase; Nucleoside-triphosphate phosphatase	IPR005134 (PFAM); mobidb-lite (MOBIDB_LITE); mobidb-lite (MOBIDB_LITE); mobidb-lite (MOBIDB_LITE); PTHR31721:SF3 (PANTHER); PTHR31721 (PANTHER)	pre-mRNA splicing
maker-VaccDscaff12-augustus-gene-125.28-mRNA-1	inositol-tetrakisphosphate 1-kinase 3-like isoform X1	385	2.33466e-157	75.7	P:GO:0052746; F:GO:0000166; F:GO:0046872; F:GO:0047325; F:GO:0052725; F:GO:0052726; C:GO:0005737	P:inositol phosphorylation; F:nucleotide binding; F:metal ion binding; F:inositol tetrakisphosphate 1-kinase activity; F:inositol-1,3,4-trisphosphate 6-kinase activity; F:inositol-1,3,4-trisphosphate 5-kinase activity; C:cytoplasm	EC:2.7.1.134; EC:2.7.1.159	Inositol-tetrakisphosphate 1-kinase; Inositol-1,3,4-trisphosphate 5/6-kinase	G3DSA:3.40.50.11370 (GENE3D); G3DSA:3.30.470.100 (GENE3D); IPR041429 (PFAM); IPR040464 (PFAM); IPR008656 (PIRSF); IPR008656 (PANTHER); IPR008656 (PANTHER); PTHR14217:SF23 (PANTHER)	phosphorylate various inositol polyphosphate, regulatory importance, since Ins(3,4,5,6)P4 is an inhibitor of plasma membrane Ca2+-activated Cl- channels
maker-VaccDscaff12-snap-gene-86.32-mRNA-1	phosphoglycerate mutase-like protein 4	123	3.16841e-11	75.56	F:GO:0003824	F:catalytic activity	NA	NA	no IPS match	carbohydrates metabolism
augustus_masked-VaccDscaff12-processed-gene-84.16-mRNA-1	transcription factor MYB44-like	234	5.66821e-89	75.55	F:GO:0003677	F:DNA binding	NA	NA	PF13921 (PFAM); G3DSA:1.10.10.60 (GENE3D); G3DSA:1.10.10.60 (GENE3D); mobidb-lite (MOBIDB_LITE); mobidb-lite (MOBIDB_LITE); mobidb-lite (MOBIDB_LITE); IPR015495 (PANTHER); PTHR45614:SF85 (PANTHER); IPR017930 (PROSITE_PROFILES); IPR017930 (PROSITE_PROFILES); IPR001005 (CDD); IPR001005 (CDD); IPR009057 (SUPERFAMILY)	Represses the expression of protein phosphatases 2C in response to abscisic acid (ABA), activates the transcription of the auxin-responsive gene IAA19. Activates salicylic acid (SA)- mediated defenses
maker-VaccDscaff12-augustus-gene-73.41-mRNA-1	anthocyanidin 3-O-glucosyltransferase 5-like	482	0	75.53	F:GO:0008194; C:GO:0043231	F:UDP-glycosyltransferase activity; C:intracellular membrane-bounded organelle	NA	NA	IPR002213 (PFAM); G3DSA:3.40.50.2000 (GENE3D); G3DSA:3.40.50.2000 (GENE3D); PTHR11926 (PANTHER); cd03784 (CDD); SSF53756 (SUPERFAMILY)	accumulation of anthocyanin pigments
maker-VaccDscaff12-augustus-gene-73.42-mRNA-1	anthocyanidin 3-O-glucosyltransferase 5-like	482	0	75.41	F:GO:0008194; C:GO:0043231	F:UDP-glycosyltransferase activity; C:intracellular membrane-bounded organelle	NA	NA	G3DSA:3.40.50.2000 (GENE3D); IPR002213 (PFAM); G3DSA:3.40.50.2000 (GENE3D); PTHR11926 (PANTHER); cd03784 (CDD); SSF53756 (SUPERFAMILY)	accumulation of anthocyanin pigments
maker-VaccDscaff12-snap-gene-113.24-mRNA-1	Cyclin-D5-1 like	331	1.78863e-141	75.41	P:GO:0000079; P:GO:0044772; F:GO:0004672; F:GO:0016538; F:GO:0019901; C:GO:0000307; C:GO:0005737	P:regulation of cyclin-dependent protein serine/threonine kinase activity; P:mitotic cell cycle phase transition; F:protein kinase activity; F:cyclin-dependent protein serine/threonine kinase regulator activity; F:protein kinase binding; C:cyclin-dependent protein kinase holoenzyme complex; C:cytoplasm	NA	NA	G3DSA:1.10.472.10 (GENE3D); G3DSA:1.10.472.10 (GENE3D); IPR006671 (PFAM); IPR039361 (PIRSF); IPR004367 (PFAM); IPR039361 (PANTHER); PTHR10177:SF418 (PANTHER); IPR013763 (CDD); IPR036915 (SUPERFAMILY); IPR036915 (SUPERFAMILY)	cell division
snap_masked-VaccDscaff12-processed-gene-128.26-mRNA-1	Stigma-specific STIG1-like protein 4	219	4.73035e-69	75.36	P:GO:0048316	P:seed development	NA	NA	PR01217 (PRINTS); IPR006969 (PFAM); mobidb-lite (MOBIDB_LITE); IPR006969 (PANTHER); PTHR33227:SF18 (PANTHER)	Required for the separation of embryo and endosperm
maker-VaccDscaff12-snap-gene-107.58-mRNA-1	probable LRR receptor-like serine/threonine-protein kinase At3g47570	994	0	75.32	P:GO:0046777; F:GO:0004674; F:GO:0005524; C:GO:0005886; C:GO:0016021	P:protein autophosphorylation; F:protein serine/threonine kinase activity; F:ATP binding; C:plasma membrane; C:integral component of membrane	NA	NA	PR00019 (PRINTS); G3DSA:3.30.200.20 (GENE3D); IPR000719 (PFAM); IPR032675 (G3DSA:3.80.10.GENE3D); IPR001611 (PFAM); IPR032675 (G3DSA:3.80.10.GENE3D); IPR032675 (G3DSA:3.80.10.GENE3D); IPR001611 (PFAM); G3DSA:1.10.510.10 (GENE3D); IPR032675 (G3DSA:3.80.10.GENE3D); IPR013210 (PFAM); PTHR27006:SF132 (PANTHER); PTHR27006 (PANTHER); IPR000719 (PROSITE_PROFILES); cd14066 (CDD); SSF52058 (SUPERFAMILY); …	NA
maker-VaccDscaff12-augustus-gene-118.23-mRNA-1	pre-mRNA-processing protein 40A isoform X1	1092	0	75.27	P:GO:0045292	P:mRNA cis splicing, via spliceosome	NA	NA	G3DSA:2.20.70.10 (GENE3D); IPR036517 (G3DSA:1.10.10.GENE3D); IPR036517 (G3DSA:1.10.10.GENE3D); IPR036517 (G3DSA:1.10.10.GENE3D); IPR002713 (PFAM); IPR001202 (PFAM); G3DSA:2.20.70.10 (GENE3D); mobidb-lite (MOBIDB_LITE); mobidb-lite (MOBIDB_LITE); mobidb-lite (MOBIDB_LITE); mobidb-lite (MOBIDB_LITE); mobidb-lite (MOBIDB_LITE); mobidb-lite (MOBIDB_LITE); mobidb-lite (MOBIDB_LITE); mobidb-lite (MOBID…	functions as a scaffold for RNA processing machineries
maker-VaccDscaff12-augustus-gene-104.29-mRNA-1	putative receptor protein kinase ZmPK1	805	0	75.2	P:GO:0016310; F:GO:0000166; F:GO:0004672; C:GO:0016020	P:phosphorylation; F:nucleotide binding; F:protein kinase activity; C:membrane	NA	NA	IPR036426 (G3DSA:2.90.10.GENE3D); IPR000858 (PFAM); IPR001480 (PFAM); IPR003609 (PFAM); G3DSA:3.30.200.20 (GENE3D); IPR024171 (PIRSF); G3DSA:1.10.510.10 (GENE3D); IPR000719 (PFAM); PTHR27002 (PANTHER); PTHR27002:SF507 (PANTHER); IPR001480 (PROSITE_PROFILES); IPR003609 (PROSITE_PROFILES); IPR000719 (PROSITE_PROFILES); IPR001480 (CDD); cd01098 (CDD); cd14066 (CDD); IPR036426 (SUPERFAMILY); IPR01100…	Probable receptor
maker-VaccDscaff12-snap-gene-86.36-mRNA-1	G-type lectin S-receptor-like serine/threonine-protein kinase At2g19130	835	0	75.18	P:GO:0006468; P:GO:0048544; F:GO:0004674; F:GO:0005524; F:GO:0030246; C:GO:0016021	P:protein phosphorylation; P:recognition of pollen; F:protein serine/threonine kinase activity; F:ATP binding; F:carbohydrate binding; C:integral component of membrane	NA	NA	G3DSA:1.10.510.10 (GENE3D); IPR024171 (PIRSF); IPR001480 (PFAM); IPR000858 (PFAM); IPR003609 (PFAM); IPR000719 (PFAM); G3DSA:3.30.200.20 (GENE3D); IPR036426 (G3DSA:2.90.10.GENE3D); PTHR27009 (PANTHER); PTHR27009:SF67 (PANTHER); IPR001480 (PROSITE_PROFILES); IPR000719 (PROSITE_PROFILES); IPR003609 (PROSITE_PROFILES); cd01098 (CDD); IPR001480 (CDD); cd14066 (CDD); IPR036426 (SUPERFAMILY); IPR011009…	NA
maker-VaccDscaff12-augustus-gene-121.33-mRNA-1	transcription factor RAX3-like	313	7.23042e-153	75.17	P:GO:0030154; F:GO:0003700; F:GO:0043565; F:GO:0044212	P:cell differentiation; F:DNA-binding transcription factor activity; F:sequence-specific DNA binding; F:transcription regulatory region DNA binding	NA	NA	G3DSA:1.10.10.60 (GENE3D); IPR001005 (PFAM); G3DSA:1.10.10.60 (GENE3D); IPR015495 (PANTHER); PTHR10641:SF1231 (PANTHER); IPR017930 (PROSITE_PROFILES); IPR017930 (PROSITE_PROFILES); IPR001005 (CDD); IPR001005 (CDD); IPR009057 (SUPERFAMILY)	Positively regulates axillary meristems
maker-VaccDscaff12-augustus-gene-136.20-mRNA-1	Flowering time control protein like	416	0	75.15	F:GO:0016740; C:GO:0016020	F:transferase activity; C:membrane	NA	NA	PTHR33597 (PANTHER)	regulation of flowering time
maker-VaccDscaff12-augustus-gene-119.20-mRNA-1	transcription factor bHLH74-like isoform X1	371	0	74.97	P:GO:0006355; F:GO:0046983	P:regulation of transcription, DNA-templated; F:protein dimerization activity	NA	NA	IPR011598 (PFAM); IPR036638 (G3DSA:4.10.280.GENE3D); mobidb-lite (MOBIDB_LITE); mobidb-lite (MOBIDB_LITE); mobidb-lite (MOBIDB_LITE); mobidb-lite (MOBIDB_LITE); PTHR12565:SF312 (PANTHER); IPR024097 (PANTHER); IPR011598 (PROSITE_PROFILES); IPR011598 (CDD); IPR036638 (SUPERFAMILY)	Transcriptional activator involved in cell elongation
maker-VaccDscaff12-snap-gene-73.49-mRNA-1	anthocyanidin 3-O-glucosyltransferase 5-like	1154	0	74.95	F:GO:0008194; C:GO:0043231	F:UDP-glycosyltransferase activity; C:intracellular membrane-bounded organelle	NA	NA	IPR002213 (PFAM); G3DSA:3.40.50.2000 (GENE3D); G3DSA:3.40.50.2000 (GENE3D); G3DSA:3.40.50.2000 (GENE3D); PTHR11926 (PANTHER); cd03784 (CDD); cd03784 (CDD); cd03784 (CDD); SSF53756 (SUPERFAMILY); SSF53756 (SUPERFAMILY); SSF53756 (SUPERFAMILY)	accumulation of anthocyanin pigments
maker-VaccDscaff12-snap-gene-68.49-mRNA-1	Tat-binding like	295	7.25697e-66	74.74	NA	NA	NA	NA	mobidb-lite (MOBIDB_LITE); mobidb-lite (MOBIDB_LITE); PTHR33872:SF2 (PANTHER); PTHR33872 (PANTHER)	NA
maker-VaccDscaff12-augustus-gene-105.27-mRNA-1	cytochrome P450 81E8-like	295	2.83198e-147	74.64	P:GO:0055114; F:GO:0005506; F:GO:0016709; F:GO:0020037; C:GO:0016020	P:oxidation-reduction process; F:iron ion binding; F:oxidoreductase activity, acting on paired donors, with incorporation or reduction of molecular oxygen, NAD(P)H as one donor, and incorporation of one atom of oxygen; F:heme binding; C:membrane	EC:1.14.13	Acting on paired donors, with incorporation or reduction of molecular oxygen. The oxygen incorporated need not be derived from O(2)	IPR001128 (PRINTS); IPR002401 (PRINTS); IPR001128 (PFAM); IPR036396 (G3DSA:1.10.630.GENE3D); PTHR24281 (PANTHER); IPR036396 (SUPERFAMILY)	monooxygenases
maker-VaccDscaff12-augustus-gene-115.29-mRNA-1	putative nucleobase-ascorbate transporter 10	524	0	74.6	P:GO:0055085; F:GO:0022857; C:GO:0016021	P:transmembrane transport; F:transmembrane transporter activity; C:integral component of membrane	NA	NA	IPR006043 (PFAM); PTHR11119 (PANTHER); PTHR11119:SF94 (PANTHER); PTHR11119 (PANTHER)	transmembrane transporter activity
snap_masked-VaccDscaff12-processed-gene-95.10-mRNA-1	Cytochrome P450 82A3 like	196	2.32069e-43	74.54	P:GO:0055114; F:GO:0005506; F:GO:0016709; F:GO:0020037; C:GO:0016021	P:oxidation-reduction process; F:iron ion binding; F:oxidoreductase activity, acting on paired donors, with incorporation or reduction of molecular oxygen, NAD(P)H as one donor, and incorporation of one atom of oxygen; F:heme binding; C:integral component of membrane	EC:1.14.13	Acting on paired donors, with incorporation or reduction of molecular oxygen. The oxygen incorporated need not be derived from O(2)	IPR001128 (PRINTS); IPR002401 (PRINTS); IPR001128 (PFAM); IPR036396 (G3DSA:1.10.630.GENE3D); PTHR24281 (PANTHER); IPR036396 (SUPERFAMILY)	monooxygenases
maker-VaccDscaff12-augustus-gene-111.25-mRNA-1	LOB domain-containing protein 38-like isoform X1	183	2.70886e-100	74.5	P:GO:0010468	P:regulation of gene expression	NA	NA	IPR004883 (PFAM); PTHR31304:SF27 (PANTHER); PTHR31304 (PANTHER); IPR004883 (PROSITE_PROFILES)	DNA biding
maker-VaccDscaff12-snap-gene-68.46-mRNA-1	cyclin-dependent kinase inhibitor 1C	134	4.31706e-14	74.43	P:GO:0016310; F:GO:0016301; C:GO:0016021	P:phosphorylation; F:kinase activity; C:integral component of membrane	NA	NA	mobidb-lite (MOBIDB_LITE); mobidb-lite (MOBIDB_LITE); mobidb-lite (MOBIDB_LITE); PTHR38396 (PANTHER)	Negative regulator of cell proliferation
augustus_masked-VaccDscaff12-processed-gene-124.1-mRNA-1	endo-1,4-beta-xylanase A	121	3.10618e-33	74.41	P:GO:0005975; F:GO:0016798	P:carbohydrate metabolic process; F:hydrolase activity, acting on glycosyl bonds	NA	NA	G3DSA:3.20.20.80 (GENE3D); IPR001000 (PFAM); PTHR31490 (PANTHER); PTHR31490:SF58 (PANTHER); IPR001000 (PROSITE_PROFILES); IPR017853 (SUPERFAMILY)	degrades arabinoxylan and glucuronoxylan
snap_masked-VaccDscaff12-processed-gene-83.32-mRNA-1	hypothetical protein C3L33_10981, partial	71	4.57736e-06	74.29	NA	NA	NA	NA	no IPS match	NA
maker-VaccDscaff12-augustus-gene-126.32-mRNA-1	B-box zinc finger protein 22	139	1.54672e-26	74.25	P:GO:0006355; P:GO:0009641; P:GO:0009658; P:GO:0009718; P:GO:0015995; F:GO:0008270; F:GO:0044212; C:GO:0016607	P:regulation of transcription, DNA-templated; P:shade avoidance; P:chloroplast organization; P:anthocyanin-containing compound biosynthetic process; P:chlorophyll biosynthetic process; F:zinc ion binding; F:transcription regulatory region DNA binding; C:nuclear speck	NA	NA	PTHR31832:SF37 (PANTHER); PTHR31832 (PANTHER)	regulator of seedling photomorphogenesis and light-regulated inhibition of hypocotyl elongation
snap_masked-VaccDscaff12-processed-gene-94.16-mRNA-1	S-adenosyl-L-methionine-dependent methyltransferase	154	4.83203e-22	74.24	P:GO:0032259; F:GO:0008168	P:methylation; F:methyltransferase activity	NA	NA	PTHR43619 (PANTHER); PTHR43619:SF4 (PANTHER)	methyl transfer
augustus_masked-VaccDscaff12-processed-gene-63.5-mRNA-1	dehydration-responsive element-binding protein 1A-like	226	8.31051e-97	74.22	P:GO:0006355; F:GO:0003677; F:GO:0003700	P:regulation of transcription, DNA-templated; F:DNA binding; F:DNA-binding transcription factor activity	NA	NA	IPR001471 (PRINTS); IPR036955 (G3DSA:3.30.730.GENE3D); IPR001471 (PFAM); mobidb-lite (MOBIDB_LITE); mobidb-lite (MOBIDB_LITE); mobidb-lite (MOBIDB_LITE); mobidb-lite (MOBIDB_LITE); PTHR31839:SF47 (PANTHER); PTHR31839 (PANTHER); PTHR31839 (PANTHER); PTHR31839:SF47 (PANTHER); IPR001471 (PROSITE_PROFILES); IPR001471 (CDD); IPR016177 (SUPERFAMILY)	NA
maker-VaccDscaff12-snap-gene-104.40-mRNA-1	putative receptor protein kinase ZmPK1	606	0	74.14	P:GO:0006468; P:GO:0048544; F:GO:0004674; F:GO:0005524; C:GO:0016021	P:protein phosphorylation; P:recognition of pollen; F:protein serine/threonine kinase activity; F:ATP binding; C:integral component of membrane	NA	NA	IPR000719 (PFAM); IPR003609 (PFAM); G3DSA:1.10.510.10 (GENE3D); G3DSA:3.30.200.20 (GENE3D); G3DSA:3.50.4.10 (GENE3D); mobidb-lite (MOBIDB_LITE); mobidb-lite (MOBIDB_LITE); PTHR27009 (PANTHER); PTHR27009:SF67 (PANTHER); IPR000719 (PROSITE_PROFILES); IPR003609 (PROSITE_PROFILES); cd01098 (CDD); cd14066 (CDD); IPR011009 (SUPERFAMILY)	Probable receptor
maker-VaccDscaff12-augustus-gene-80.31-mRNA-1	cytochrome P450 CYP82D47-like	517	0	74.13	P:GO:0055114; F:GO:0004497; F:GO:0005506; F:GO:0016705; F:GO:0020037; C:GO:0016021	P:oxidation-reduction process; F:monooxygenase activity; F:iron ion binding; F:oxidoreductase activity, acting on paired donors, with incorporation or reduction of molecular oxygen; F:heme binding; C:integral component of membrane	NA	NA	IPR002401 (PRINTS); IPR001128 (PRINTS); IPR036396 (G3DSA:1.10.630.GENE3D); IPR001128 (PFAM); PTHR24281 (PANTHER); PTHR24281:SF2 (PANTHER); IPR036396 (SUPERFAMILY)	heme-thiolate monooxygenase
maker-VaccDscaff12-snap-gene-114.36-mRNA-1	NADH dehydrogenase [ubiquinone] iron-sulfur protein 4, mitochondrial	131	1.41456e-58	74.09	F:GO:0008137	F:NADH dehydrogenase (ubiquinone) activity	EC:7.1.1.2; EC:1.6.5.11; EC:1.6.99.3	NADH:ubiquinone reductase (H(+)-translocating); NADH dehydrogenase (quinone); NADH dehydrogenase	IPR038532 (G3DSA:3.30.160.GENE3D); IPR006885 (PFAM); IPR006885 (PANTHER); PTHR12219:SF24 (PANTHER); PTHR12219:SF24 (PANTHER)	Accessory subunit of the mitochondrial membrane respiratory chain NADH dehydrogenase
maker-VaccDscaff12-snap-gene-101.32-mRNA-1	putative receptor protein kinase ZmPK1	818	0	74.01	P:GO:0006468; P:GO:0048544; F:GO:0004674; F:GO:0005524; C:GO:0016021	P:protein phosphorylation; P:recognition of pollen; F:protein serine/threonine kinase activity; F:ATP binding; C:integral component of membrane	NA	NA	G3DSA:1.10.510.10 (GENE3D); IPR036426 (G3DSA:2.90.10.GENE3D); IPR000719 (PFAM); IPR024171 (PIRSF); IPR000858 (PFAM); G3DSA:3.30.200.20 (GENE3D); IPR001480 (PFAM); PTHR27002:SF507 (PANTHER); PTHR27002 (PANTHER); IPR003609 (PROSITE_PROFILES); IPR001480 (PROSITE_PROFILES); IPR000719 (PROSITE_PROFILES); cd14066 (CDD); IPR036426 (SUPERFAMILY); IPR011009 (SUPERFAMILY)	NA
maker-VaccDscaff12-augustus-gene-86.25-mRNA-1	Dipeptidyl aminopeptidase	235	1.39364e-111	74	F:GO:0070011; C:GO:0005737	F:peptidase activity, acting on L-amino acid peptides; C:cytoplasm	NA	NA	PTHR43056 (PANTHER); PTHR43056:SF13 (PANTHER)	protease
maker-VaccDscaff12-snap-gene-86.37-mRNA-1	G-type lectin S-receptor-like serine/threonine-protein kinase At2g19130	1837	0	74	P:GO:0006468; P:GO:0048544; F:GO:0004674; F:GO:0005524; F:GO:0030246; C:GO:0016021	P:protein phosphorylation; P:recognition of pollen; F:protein serine/threonine kinase activity; F:ATP binding; F:carbohydrate binding; C:integral component of membrane	NA	NA	IPR000719 (PFAM); IPR000858 (PFAM); IPR003609 (PFAM); IPR001480 (PFAM); G3DSA:1.10.510.10 (GENE3D); IPR036426 (G3DSA:2.90.10.GENE3D); G3DSA:3.30.200.20 (GENE3D); mobidb-lite (MOBIDB_LITE); PTHR27009 (PANTHER); PTHR27009 (PANTHER); PTHR27009:SF67 (PANTHER); PTHR27009:SF67 (PANTHER); PTHR27009:SF67 (PANTHER); IPR003609 (PROSITE_PROFILES); IPR003609 (PROSITE_PROFILES); IPR000719 (PROSITE_PROFILES); …	NA
maker-VaccDscaff12-snap-gene-122.35-mRNA-1	CSC1-like protein RXW8 isoform X1	664	0	73.89	P:GO:0034220; F:GO:0005227; C:GO:0005886	P:ion transmembrane transport; F:calcium activated cation channel activity; C:plasma membrane	NA	NA	IPR003864 (PFAM); IPR032880 (PFAM); IPR027815 (PFAM); PTHR13018:SF101 (PANTHER); PTHR13018 (PANTHER)	osmosensitive calcium-permeable cation channel
maker-VaccDscaff12-snap-gene-95.38-mRNA-1	Lipase, class 3	773	0	73.83	P:GO:0006629; F:GO:0016787; C:GO:0016020	P:lipid metabolic process; F:hydrolase activity; C:membrane	NA	NA	IPR029058 (G3DSA:3.40.50.GENE3D); IPR002921 (PFAM); PTHR46086 (PANTHER); PTHR46086:SF4 (PANTHER); cd00519 (CDD); cd00519 (CDD); IPR029058 (SUPERFAMILY); IPR029058 (SUPERFAMILY)	lipid degradation
maker-VaccDscaff12-augustus-gene-111.26-mRNA-1	LOB domain-containing protein 38-like	187	6.71459e-108	73.72	NA	NA	NA	NA	IPR004883 (PFAM); PTHR31304:SF27 (PANTHER); PTHR31304 (PANTHER); IPR004883 (PROSITE_PROFILES)	DNA binding
maker-VaccDscaff12-augustus-gene-69.29-mRNA-1	probable LRR receptor-like serine/threonine-protein kinase At2g16250	843	0	73.61	P:GO:0006468; F:GO:0004672; F:GO:0005524; F:GO:0016491; C:GO:0016021	P:protein phosphorylation; F:protein kinase activity; F:ATP binding; F:oxidoreductase activity; C:integral component of membrane	NA	NA	IPR013210 (PFAM); IPR001245 (PFAM); IPR001611 (PFAM); IPR032675 (G3DSA:3.80.10.GENE3D); G3DSA:3.30.200.20 (GENE3D); G3DSA:1.10.510.10 (GENE3D); IPR032675 (G3DSA:3.80.10.GENE3D); mobidb-lite (MOBIDB_LITE); mobidb-lite (MOBIDB_LITE); mobidb-lite (MOBIDB_LITE); PTHR45974 (PANTHER); PTHR45974:SF81 (PANTHER); IPR000719 (PROSITE_PROFILES); SSF52058 (SUPERFAMILY); IPR011009 (SUPERFAMILY)	NA
maker-VaccDscaff12-augustus-gene-135.43-mRNA-1	histone-lysine N-methyltransferase ATX1-like isoform X1	168	2.48559e-68	73.61	F:GO:0016740; C:GO:0016020	F:transferase activity; C:membrane	NA	NA	IPR000313 (PFAM); G3DSA:2.30.30.140 (GENE3D); mobidb-lite (MOBIDB_LITE); PTHR42851 (PANTHER); PTHR42851:SF13 (PANTHER); IPR000313 (PROSITE_PROFILES); SSF63748 (SUPERFAMILY)	Wall‐modifying genes regulated by the Arabidopsis homolog of trithorax, ATX1
maker-VaccDscaff12-augustus-gene-70.50-mRNA-1	agglutinin-like isoform X2	120	2.3171e-31	73.6	F:GO:0030246	F:carbohydrate binding	NA	NA	IPR001229 (PFAM); IPR036404 (G3DSA:2.100.10.GENE3D); PTHR47293 (PANTHER); PTHR47293:SF4 (PANTHER); IPR001229 (PROSITE_PROFILES); IPR033734 (CDD); IPR036404 (SUPERFAMILY)	promote cellular aggregation
maker-VaccDscaff12-augustus-gene-129.10-mRNA-1	protein misato homolog 1 isoform X1	666	0	73.58	NA	NA	NA	NA	IPR029209 (PFAM); IPR019605 (PFAM); mobidb-lite (MOBIDB_LITE); PTHR13391 (PANTHER); cd06060 (CDD); IPR036525 (SUPERFAMILY)	regulation of mitochondrial distribution and morphology
maker-VaccDscaff12-augustus-gene-110.22-mRNA-1	Ran-binding protein like	221	1.45161e-22	73.55	C:GO:0016021	C:integral component of membrane	NA	NA	PTHR33181:SF4 (PANTHER); PTHR33181 (PANTHER)	intracellular signaling pathways
maker-VaccDscaff12-snap-gene-101.31-mRNA-1	putative receptor protein kinase ZmPK1	797	0	73.54	P:GO:0006468; P:GO:0048544; F:GO:0004674; F:GO:0005524; C:GO:0016021	P:protein phosphorylation; P:recognition of pollen; F:protein serine/threonine kinase activity; F:ATP binding; C:integral component of membrane	NA	NA	IPR024171 (PIRSF); IPR000858 (PFAM); IPR000719 (PFAM); G3DSA:1.10.510.10 (GENE3D); IPR001480 (PFAM); G3DSA:3.30.200.20 (GENE3D); IPR036426 (G3DSA:2.90.10.GENE3D); PTHR27002:SF507 (PANTHER); PTHR27002 (PANTHER); IPR000742 (PROSITE_PROFILES); IPR001480 (PROSITE_PROFILES); IPR000719 (PROSITE_PROFILES); IPR003609 (PROSITE_PROFILES); cd14066 (CDD); IPR036426 (SUPERFAMILY); IPR011009 (SUPERFAMILY)	Probable receptor
maker-VaccDscaff12-augustus-gene-110.23-mRNA-1	DNA-directed RNA polymerase	115	3.94138e-56	73.53	P:GO:0032774; F:GO:0003899	P:RNA biosynthetic process; F:DNA-directed 5'-3' RNA polymerase activity	EC:2.7.7.6	DNA-directed RNA polymerase	mobidb-lite (MOBIDB_LITE); mobidb-lite (MOBIDB_LITE); PTHR37249 (PANTHER)	transcription of DNA into RNA
augustus_masked-VaccDscaff12-processed-gene-111.6-mRNA-1	LOB domain-containing protein 38-like isoform X1	184	5.04799e-108	73.52	P:GO:0010468	P:regulation of gene expression	NA	NA	IPR004883 (PFAM); PTHR31304:SF27 (PANTHER); PTHR31304 (PANTHER); IPR004883 (PROSITE_PROFILES)	DNA binding
maker-VaccDscaff12-augustus-gene-59.47-mRNA-1	protein LTV1 homolog	538	0	73.51	P:GO:0000056; P:GO:0042274; C:GO:0005829; C:GO:0030688	P:ribosomal small subunit export from nucleus; P:ribosomal small subunit biogenesis; C:cytosol; C:preribosome, small subunit precursor	NA	NA	IPR007307 (PFAM); mobidb-lite (MOBIDB_LITE); IPR007307 (PANTHER)	protein transport, nuclear export of the ribosomal 40S subunit
maker-VaccDscaff12-augustus-gene-82.27-mRNA-1	Nuclear receptor corepressor 2 like	407	0	73.42	NA	NA	NA	NA	PTHR34454 (PANTHER); PTHR34454:SF3 (PANTHER)	Transcriptional corepressor
maker-VaccDscaff12-augustus-gene-134.24-mRNA-1	protein ECERIFERUM 1	437	0	73.39	P:GO:0009555; P:GO:0010025; P:GO:0042761; F:GO:0016747	P:pollen development; P:wax biosynthetic process; P:very long-chain fatty acid biosynthetic process; F:transferase activity, transferring acyl groups other than amino-acyl groups	NA	NA	IPR003480 (PFAM); IPR023213 (G3DSA:3.30.559.GENE3D); IPR023213 (G3DSA:3.30.559.GENE3D); PTHR31642:SF22 (PANTHER); PTHR31642 (PANTHER)	conversion of aldehydes to alkanes, epicuticular wax biosynthesis and pollen fertility
snap_masked-VaccDscaff12-processed-gene-70.36-mRNA-1	Zinc finger SWIM domain-containing protein	76	1.3811e-16	73.21	F:GO:0008270	F:zinc ion binding	NA	NA	mobidb-lite (MOBIDB_LITE); mobidb-lite (MOBIDB_LITE)	NA
maker-VaccDscaff12-snap-gene-74.40-mRNA-1	hydroquinone glucosyltransferase-like	437	0	73.16	F:GO:0008194; C:GO:0043231	F:UDP-glycosyltransferase activity; C:intracellular membrane-bounded organelle	NA	NA	IPR002213 (PFAM); G3DSA:3.40.50.2000 (GENE3D); G3DSA:3.40.50.2000 (GENE3D); PTHR11926 (PANTHER); cd03784 (CDD); SSF53756 (SUPERFAMILY)	glucosyltransfe
maker-VaccDscaff12-snap-gene-78.45-mRNA-1	probable E3 ubiquitin-protein ligase ARI2	483	0	73.14	P:GO:0000209; P:GO:0032436; F:GO:0031624; F:GO:0061630; C:GO:0000151; C:GO:0005737	P:protein polyubiquitination; P:positive regulation of proteasomal ubiquitin-dependent protein catabolic process; F:ubiquitin conjugating enzyme binding; F:ubiquitin protein ligase activity; C:ubiquitin ligase complex; C:cytoplasm	NA	NA	IPR013083 (G3DSA:3.30.40.GENE3D); G3DSA:1.20.120.1750 (GENE3D); mobidb-lite (MOBIDB_LITE); mobidb-lite (MOBIDB_LITE); PTHR11685:SF258 (PANTHER); IPR031127 (PANTHER); PTHR11685:SF258 (PANTHER); IPR031127 (PANTHER); IPR001841 (PROSITE_PROFILES); PS51873 (PROSITE_PROFILES); SSF57850 (SUPERFAMILY); SSF57850 (SUPERFAMILY)	proteassomal degradation
maker-VaccDscaff12-augustus-gene-94.20-mRNA-1	bZIP transcription factor 46-like	440	0	73.14	NA	NA	NA	NA	G3DSA:1.20.5.170 (GENE3D); IPR004827 (PFAM); mobidb-lite (MOBIDB_LITE); mobidb-lite (MOBIDB_LITE); mobidb-lite (MOBIDB_LITE); mobidb-lite (MOBIDB_LITE); mobidb-lite (MOBIDB_LITE); mobidb-lite (MOBIDB_LITE); PTHR22952:SF405 (PANTHER); PTHR22952 (PANTHER); IPR004827 (PROSITE_PROFILES); cd14707 (CDD); SSF57959 (SUPERFAMILY)	abscisic acid (ABA) signaling pathway
augustus_masked-VaccDscaff12-processed-gene-104.10-mRNA-1	F-box protein GID2-like	183	1.87485e-57	73.13	P:GO:0009740; P:GO:0031146; C:GO:0005737; C:GO:0019005	P:gibberellic acid mediated signaling pathway; P:SCF-dependent proteasomal ubiquitin-dependent protein catabolic process; C:cytoplasm; C:SCF ubiquitin ligase complex	NA	NA	IPR001810 (PFAM); G3DSA:1.20.1280.50 (GENE3D); mobidb-lite (MOBIDB_LITE); mobidb-lite (MOBIDB_LITE); PTHR12874:SF10 (PANTHER); PTHR12874 (PANTHER); IPR036047 (SUPERFAMILY)	positively regulates the gibberellin signaling pathway
augustus_masked-VaccDscaff12-processed-gene-101.2-mRNA-1	transcription factor MYB44-like	278	1.12689e-111	73.12	F:GO:0003677	F:DNA binding	NA	NA	IPR001005 (PFAM); G3DSA:1.10.10.60 (GENE3D); G3DSA:1.10.10.60 (GENE3D); mobidb-lite (MOBIDB_LITE); PTHR45614:SF47 (PANTHER); IPR015495 (PANTHER); IPR017930 (PROSITE_PROFILES); IPR017930 (PROSITE_PROFILES); IPR001005 (CDD); IPR001005 (CDD); IPR009057 (SUPERFAMILY)	Represses the expression of protein phosphatases 2C in response to abscisic acid (ABA), activates the transcription of the auxin-responsive gene IAA19. Activates salicylic acid (SA)- mediated defenses
maker-VaccDscaff12-augustus-gene-89.28-mRNA-1	cytochrome P450 CYP82D47	516	0	73.08	F:GO:0016491; F:GO:0046872; C:GO:0016020	F:oxidoreductase activity; F:metal ion binding; C:membrane	NA	NA	IPR002401 (PRINTS); IPR001128 (PRINTS); IPR036396 (G3DSA:1.10.630.GENE3D); IPR001128 (PFAM); PTHR24281:SF2 (PANTHER); PTHR24281 (PANTHER); IPR036396 (SUPERFAMILY)	heme-thiolate monooxygenase
maker-VaccDscaff12-snap-gene-89.37-mRNA-1	60S ribosomal protein	215	1.84733e-57	72.99	C:GO:0005840	C:ribosome	NA	NA	mobidb-lite (MOBIDB_LITE); PTHR36324:SF1 (PANTHER); PTHR36324 (PANTHER)	ribossome component
maker-VaccDscaff12-snap-gene-66.26-mRNA-1	WD repeat-containing protein PCN-like	338	5.21989e-58	72.87	NA	NA	NA	NA	IPR015943 (G3DSA:2.130.10.GENE3D); mobidb-lite (MOBIDB_LITE); mobidb-lite (MOBIDB_LITE); mobidb-lite (MOBIDB_LITE); PTHR45086 (PANTHER); IPR036322 (SUPERFAMILY)	Involved in auxin signaling pathway. Required for embryo development and meristem organization
augustus_masked-VaccDscaff12-processed-gene-135.2-mRNA-1	J protein JJJ2-like	292	1.10856e-154	72.82	NA	NA	NA	NA	IPR001623 (PRINTS); IPR036869 (G3DSA:1.10.287.GENE3D); IPR001623 (PFAM); mobidb-lite (MOBIDB_LITE); PTHR45496 (PANTHER); PTHR45496:SF17 (PANTHER); IPR001623 (PROSITE_PROFILES); IPR001623 (CDD); IPR036869 (SUPERFAMILY)	NA
snap_masked-VaccDscaff12-processed-gene-99.16-mRNA-1	probable WRKY transcription factor 7	302	1.48129e-117	72.67	P:GO:0006355; F:GO:0003700; F:GO:0043565	P:regulation of transcription, DNA-templated; F:DNA-binding transcription factor activity; F:sequence-specific DNA binding	NA	NA	IPR036576 (G3DSA:2.20.25.GENE3D); IPR018872 (PFAM); IPR003657 (PFAM); mobidb-lite (MOBIDB_LITE); mobidb-lite (MOBIDB_LITE); mobidb-lite (MOBIDB_LITE); PTHR31282:SF27 (PANTHER); PTHR31282 (PANTHER); IPR003657 (PROSITE_PROFILES); IPR036576 (SUPERFAMILY)	DNA binding
maker-VaccDscaff12-augustus-gene-87.19-mRNA-1	probable inactive heme oxygenase 2, chloroplastic	337	1.14119e-156	72.61	P:GO:0006788; P:GO:0006979; P:GO:0042167; P:GO:0055072; F:GO:0004392; F:GO:0020037	P:heme oxidation; P:response to oxidative stress; P:heme catabolic process; P:iron ion homeostasis; F:heme oxygenase (decyclizing) activity; F:heme binding	EC:1.14.14.18	Heme oxygenase (biliverdin-producing)	IPR016084 (G3DSA:1.20.910.GENE3D); IPR016053 (PFAM); mobidb-lite (MOBIDB_LITE); mobidb-lite (MOBIDB_LITE); PTHR35703:SF1 (PANTHER); PTHR35703 (PANTHER); cd19165 (CDD); IPR016084 (SUPERFAMILY)	precursor for both heme and chlorophyll biosynthesis
maker-VaccDscaff12-snap-gene-107.57-mRNA-1	probable LRR receptor-like serine/threonine-protein kinase At3g47570	1297	0	72.5	P:GO:0046777; F:GO:0000166; F:GO:0004674; C:GO:0005886	P:protein autophosphorylation; F:nucleotide binding; F:protein serine/threonine kinase activity; C:plasma membrane	NA	NA	IPR013210 (PFAM); G3DSA:1.10.510.10 (GENE3D); G3DSA:3.30.200.20 (GENE3D); G3DSA:1.10.510.10 (GENE3D); IPR000719 (PFAM); IPR032675 (G3DSA:3.80.10.GENE3D); IPR032675 (G3DSA:3.80.10.GENE3D); IPR032675 (G3DSA:3.80.10.GENE3D); IPR001611 (PFAM); PTHR27006 (PANTHER); PTHR27006 (PANTHER); PTHR27006 (PANTHER); PTHR27006:SF132 (PANTHER); PTHR27006:SF132 (PANTHER); IPR000719 (PROSITE_PROFILES); SSF52047 (SU…	NA
maker-VaccDscaff12-augustus-gene-130.26-mRNA-1	phosphoglycerate mutase-like protein 1 isoform X2	344	5.66744e-48	72.2	NA	NA	NA	NA	IPR029033 (G3DSA:3.40.50.GENE3D); mobidb-lite (MOBIDB_LITE); PTHR43387:SF22 (PANTHER); PTHR43387 (PANTHER); PTHR43387:SF22 (PANTHER); PTHR43387 (PANTHER); IPR029033 (SUPERFAMILY)	carbohydrates metabolism
augustus_masked-VaccDscaff12-processed-gene-63.8-mRNA-1	dehydration-responsive element-binding protein 1B-like	231	1.51155e-101	72.16	P:GO:0006355; F:GO:0003677; F:GO:0003700	P:regulation of transcription, DNA-templated; F:DNA binding; F:DNA-binding transcription factor activity	NA	NA	IPR001471 (PRINTS); IPR036955 (G3DSA:3.30.730.GENE3D); IPR001471 (PFAM); mobidb-lite (MOBIDB_LITE); mobidb-lite (MOBIDB_LITE); PTHR31839:SF47 (PANTHER); PTHR31839 (PANTHER); PTHR31839:SF47 (PANTHER); PTHR31839 (PANTHER); IPR001471 (PROSITE_PROFILES); IPR001471 (CDD); IPR016177 (SUPERFAMILY)	role in freezing tolerance and cold acclimation
maker-VaccDscaff12-snap-gene-137.33-mRNA-1	pentatricopeptide repeat-containing protein At1g63330-like	1007	0	72.14	C:GO:0016020	C:membrane	NA	NA	IPR011990 (G3DSA:1.25.40.GENE3D); IPR002885 (PFAM); G3DSA:3.30.200.20 (GENE3D); IPR011990 (G3DSA:1.25.40.GENE3D); IPR000719 (PFAM); IPR002885 (PFAM); IPR011990 (G3DSA:1.25.40.GENE3D); G3DSA:1.10.510.10 (GENE3D); IPR002885 (TIGRFAM); IPR002885 (PFAM); PTHR46128 (PANTHER); IPR002885 (PROSITE_PROFILES); IPR002885 (PROSITE_PROFILES); IPR000719 (PROSITE_PROFILES); IPR002885 (PROSITE_PROFILES); IPR0028…	NA
maker-VaccDscaff12-snap-gene-116.48-mRNA-1	phytosulfokines 5-like	138	3.95973e-30	71.96	P:GO:0007165; P:GO:0008283; F:GO:0008083; C:GO:0005576	P:signal transduction; P:cell population proliferation; F:growth factor activity; C:extracellular region	NA	NA	IPR009438 (PFAM); PTHR33285:SF31 (PANTHER); IPR009438 (PANTHER)	plant cell differentiation, organogenesis and somatic embryogenesis as well as cell proliferation
maker-VaccDscaff12-augustus-gene-118.19-mRNA-1	RNA-binding protein Musashi	391	9.99389e-140	71.73	F:GO:0003676	F:nucleic acid binding	NA	NA	IPR000504 (PFAM); IPR012677 (G3DSA:3.30.70.GENE3D); IPR012677 (G3DSA:3.30.70.GENE3D); mobidb-lite (MOBIDB_LITE); mobidb-lite (MOBIDB_LITE); mobidb-lite (MOBIDB_LITE); mobidb-lite (MOBIDB_LITE); PTHR15241:SF222 (PANTHER); PTHR15241 (PANTHER); IPR000504 (PROSITE_PROFILES); IPR000504 (PROSITE_PROFILES); IPR035979 (SUPERFAMILY); IPR035979 (SUPERFAMILY)	RNA binding protein
maker-VaccDscaff12-snap-gene-104.41-mRNA-1	protein MRG2-like isoform X2	292	6.63322e-114	71.51	P:GO:0016573; C:GO:0000123	P:histone acetylation; C:histone acetyltransferase complex	NA	NA	IPR026541 (PFAM); IPR008676 (PIRSF); IPR038217 (G3DSA:1.10.274.GENE3D); G3DSA:2.30.30.140 (GENE3D); mobidb-lite (MOBIDB_LITE); IPR008676 (PANTHER); PTHR10880:SF33 (PANTHER); IPR026541 (PROSITE_PROFILES); cd18983 (CDD); IPR016197 (SUPERFAMILY)	Chromatin remodeling factor. Increases the transcriptional levels of the flowering time genes
snap_masked-VaccDscaff12-processed-gene-137.24-mRNA-1	dicarboxylate carrier 2	162	2.2971e-13	71.4	F:GO:0005488; C:GO:0016020	F:binding; C:membrane	NA	NA	no IPS match	mitochondrial transporter proteins
maker-VaccDscaff12-augustus-gene-64.43-mRNA-1	jasmonate O-methyltransferase	116	3.35135e-41	71.39	P:GO:0006631; P:GO:0009611; P:GO:0009694; P:GO:0032259; F:GO:0030795; C:GO:0005737	P:fatty acid metabolic process; P:response to wounding; P:jasmonic acid metabolic process; P:methylation; F:jasmonate O-methyltransferase activity; C:cytoplasm	EC:2.1.1.141	Jasmonate O-methyltransferase	IPR042086 (G3DSA:1.10.1200.GENE3D); G3DSA:3.40.50.150 (GENE3D); IPR005299 (PFAM); IPR005299 (PANTHER); PTHR31009:SF49 (PANTHER); IPR029063 (SUPERFAMILY)	methylation of jasmonate into methyljasmonate, a plant volatile that acts as an important cellular regulator
augustus_masked-VaccDscaff12-processed-gene-96.2-mRNA-1	protein RALF-like 34	148	4.63997e-20	71.35	NA	NA	NA	NA	IPR008801 (PFAM); PTHR33136:SF6 (PANTHER); PTHR33136 (PANTHER)	Mediates a rapid alkalinization of extracellular space by mediating a transient increase in the cytoplasmic Ca2+ concentration leading to a calcium-dependent signaling events
maker-VaccDscaff12-augustus-gene-138.19-mRNA-1	Ectopic P granules protein	261	5.21177e-98	71.31	P:GO:0016310; F:GO:0016301	P:phosphorylation; F:kinase activity	NA	NA	PTHR33874:SF1 (PANTHER); PTHR33874 (PANTHER)	NA
maker-VaccDscaff12-augustus-gene-80.27-mRNA-1	cytochrome P450 CYP82D47-like	523	0	71.26	F:GO:0016491; F:GO:0046872; C:GO:0016020	F:oxidoreductase activity; F:metal ion binding; C:membrane	NA	NA	IPR001128 (PRINTS); IPR002401 (PRINTS); IPR036396 (G3DSA:1.10.630.GENE3D); IPR001128 (PFAM); PTHR24281 (PANTHER); PTHR24281:SF2 (PANTHER); IPR036396 (SUPERFAMILY)	heme-thiolate monooxygenase
maker-VaccDscaff12-augustus-gene-111.27-mRNA-1	LOB domain-containing protein 38	181	2.15967e-97	71.24	P:GO:0010468	P:regulation of gene expression	NA	NA	IPR004883 (PFAM); PTHR31304 (PANTHER); PTHR31304:SF27 (PANTHER); IPR004883 (PROSITE_PROFILES)	DNA binding
augustus_masked-VaccDscaff12-processed-gene-112.2-mRNA-1	zinc finger protein ZAT10-like	240	6.59943e-95	71.24	F:GO:0003676	F:nucleic acid binding	NA	NA	G3DSA:3.30.160.60 (GENE3D); PF13912 (PFAM); mobidb-lite (MOBIDB_LITE); mobidb-lite (MOBIDB_LITE); mobidb-lite (MOBIDB_LITE); mobidb-lite (MOBIDB_LITE); mobidb-lite (MOBIDB_LITE); mobidb-lite (MOBIDB_LITE); mobidb-lite (MOBIDB_LITE); PTHR45988 (PANTHER); PTHR45988:SF6 (PANTHER); IPR013087 (PROSITE_PROFILES); IPR013087 (PROSITE_PROFILES); IPR036236 (SUPERFAMILY)	Transcriptional repressor involved in abiotic stress responses.May regulate the expression of the JA biosynthesis
snap_masked-VaccDscaff12-processed-gene-103.16-mRNA-1	uncharacterized protein LOC114304287	376	1.93339e-07	71.03	NA	NA	NA	NA	mobidb-lite (MOBIDB_LITE); mobidb-lite (MOBIDB_LITE)	NA
maker-VaccDscaff12-augustus-gene-99.17-mRNA-1	Protein ssh4 like	480	0	70.94	C:GO:0016020	C:membrane	NA	NA	mobidb-lite (MOBIDB_LITE); mobidb-lite (MOBIDB_LITE); PTHR12864:SF54 (PANTHER); PTHR12864 (PANTHER); cd12885 (CDD); IPR013320 (SUPERFAMILY)	protein transport to vacuole
snap_masked-VaccDscaff12-processed-gene-133.21-mRNA-1	hypothetical protein C3L33_05563, partial	96	1.26177e-16	70.89	NA	NA	NA	NA	mobidb-lite (MOBIDB_LITE)	NA
maker-VaccDscaff12-augustus-gene-96.24-mRNA-1	heat stress transcription factor B-4	328	5.88807e-150	70.7	P:GO:0061408; F:GO:0000978; F:GO:0003700	P:positive regulation of transcription from RNA polymerase II promoter in response to heat stress; F:RNA polymerase II cis-regulatory region sequence-specific DNA binding; F:DNA-binding transcription factor activity	NA	NA	IPR000232 (PRINTS); IPR036388 (G3DSA:1.10.10.GENE3D); IPR000232 (PFAM); mobidb-lite (MOBIDB_LITE); mobidb-lite (MOBIDB_LITE); mobidb-lite (MOBIDB_LITE); IPR027725 (PANTHER); PTHR10015:SF300 (PANTHER); IPR036390 (SUPERFAMILY)	Transcriptional regulator at heat shock promoter elements (HSE).
maker-VaccDscaff12-snap-gene-61.33-mRNA-1	Jacalin-related lectin 3	682	0	70.68	F:GO:0030246	F:carbohydrate binding	NA	NA	IPR001229 (PFAM); IPR036404 (G3DSA:2.100.10.GENE3D); mobidb-lite (MOBIDB_LITE); mobidb-lite (MOBIDB_LITE); PTHR47293:SF26 (PANTHER); PTHR47293:SF26 (PANTHER); PTHR47293 (PANTHER); PTHR47293:SF26 (PANTHER); PTHR47293 (PANTHER); PTHR47293 (PANTHER); IPR001229 (PROSITE_PROFILES); IPR001229 (PROSITE_PROFILES); IPR001229 (PROSITE_PROFILES); IPR033734 (CDD); IPR033734 (CDD); IPR033734 (CDD); IPR036404 …	carbohydrate binding
maker-VaccDscaff12-augustus-gene-80.29-mRNA-1	Cytochrome P450 82A3 like	513	0	70.56	F:GO:0004497; F:GO:0016705; F:GO:0046872; C:GO:0016020	F:monooxygenase activity; F:oxidoreductase activity, acting on paired donors, with incorporation or reduction of molecular oxygen; F:metal ion binding; C:membrane	NA	NA	IPR002401 (PRINTS); IPR001128 (PRINTS); IPR001128 (PFAM); IPR036396 (G3DSA:1.10.630.GENE3D); PTHR24281 (PANTHER); PTHR24281:SF2 (PANTHER); IPR036396 (SUPERFAMILY)	monooxygenases
maker-VaccDscaff12-augustus-gene-94.22-mRNA-1	Remorin, C-terminal protein	571	0	70.54	C:GO:0005886	C:plasma membrane	NA	NA	IPR005516 (PFAM); mobidb-lite (MOBIDB_LITE); mobidb-lite (MOBIDB_LITE); mobidb-lite (MOBIDB_LITE); mobidb-lite (MOBIDB_LITE); mobidb-lite (MOBIDB_LITE); PTHR31471:SF13 (PANTHER); PTHR31471 (PANTHER)	NA
snap_masked-VaccDscaff12-processed-gene-105.23-mRNA-1	hypothetical protein C3L33_12488, partial	134	1.53103e-08	70.49	NA	NA	NA	NA	mobidb-lite (MOBIDB_LITE); mobidb-lite (MOBIDB_LITE); mobidb-lite (MOBIDB_LITE)	NA
maker-VaccDscaff12-augustus-gene-82.29-mRNA-1	mitogen-activated protein kinase kinase kinase YODA-like isoform X1	703	0	70.48	P:GO:0023014; P:GO:0032147; P:GO:0035556; F:GO:0004674; F:GO:0005524	P:signal transduction by protein phosphorylation; P:activation of protein kinase activity; P:intracellular signal transduction; F:protein serine/threonine kinase activity; F:ATP binding	NA	NA	IPR000719 (PFAM); G3DSA:1.10.510.10 (GENE3D); mobidb-lite (MOBIDB_LITE); mobidb-lite (MOBIDB_LITE); mobidb-lite (MOBIDB_LITE); mobidb-lite (MOBIDB_LITE); mobidb-lite (MOBIDB_LITE); mobidb-lite (MOBIDB_LITE); mobidb-lite (MOBIDB_LITE); mobidb-lite (MOBIDB_LITE); mobidb-lite (MOBIDB_LITE); mobidb-lite (MOBIDB_LITE); PTHR24361:SF729 (PANTHER); PTHR24361 (PANTHER); IPR000719 (PROSITE_PROFILES); IPR01…	regulating coordinated local cell proliferation, which shapes the morphology of plant organs
augustus_masked-VaccDscaff12-processed-gene-79.0-mRNA-1	Histone-lysine N-methyltransferase	105	1.45172e-44	70	F:GO:0016740	F:transferase activity	NA	NA	mobidb-lite (MOBIDB_LITE); mobidb-lite (MOBIDB_LITE); mobidb-lite (MOBIDB_LITE); PTHR35324:SF4 (PANTHER); PTHR35324 (PANTHER)	methylates 'Lys-27' of histone H3, leading to transcriptional repression of the affected target genes
augustus_masked-VaccDscaff12-processed-gene-95.7-mRNA-1	transcription factor HEC2-like	225	1.76567e-103	69.97	F:GO:0046983	F:protein dimerization activity	NA	NA	IPR011598 (PFAM); IPR036638 (G3DSA:4.10.280.GENE3D); mobidb-lite (MOBIDB_LITE); mobidb-lite (MOBIDB_LITE); PTHR45914:SF19 (PANTHER); PTHR45914 (PANTHER); IPR011598 (PROSITE_PROFILES); IPR011598 (CDD); IPR036638 (SUPERFAMILY)	Required for the female reproductive tract development and fertility
augustus_masked-VaccDscaff12-processed-gene-136.0-mRNA-1	AT-hook motif nuclear-localized protein 17	289	2.12955e-112	69.89	P:GO:0006355; F:GO:0003680; F:GO:0003700	P:regulation of transcription, DNA-templated; F:AT DNA binding; F:DNA-binding transcription factor activity	NA	NA	IPR005175 (PFAM); IPR014476 (PIRSF); G3DSA:3.30.1330.80 (GENE3D); mobidb-lite (MOBIDB_LITE); mobidb-lite (MOBIDB_LITE); mobidb-lite (MOBIDB_LITE); mobidb-lite (MOBIDB_LITE); PTHR31100:SF69 (PANTHER); IPR014476 (PANTHER); IPR005175 (PROSITE_PROFILES); IPR005175 (CDD); SSF117856 (SUPERFAMILY)	Transcription factor at nuclear matrix attachment regions
maker-VaccDscaff12-snap-gene-99.25-mRNA-1	UDP-glucose flavonoid 3-O-glucosyltransferase	958	0	69.87	F:GO:0008194; F:GO:0016758; C:GO:0043231	F:UDP-glycosyltransferase activity; F:transferase activity, transferring hexosyl groups; C:intracellular membrane-bounded organelle	NA	NA	IPR002213 (PFAM); G3DSA:3.40.50.2000 (GENE3D); G3DSA:3.40.50.2000 (GENE3D); G3DSA:3.40.50.2000 (GENE3D); PTHR11926 (PANTHER); cd03784 (CDD); cd03784 (CDD); SSF53756 (SUPERFAMILY); SSF53756 (SUPERFAMILY)	flavonol glucosyltransferase
maker-VaccDscaff12-augustus-gene-100.20-mRNA-1	Transcription factor like	348	1.93849e-148	69.86	P:GO:0016310; F:GO:0016301	P:phosphorylation; F:kinase activity	NA	NA	IPR025610 (PFAM); mobidb-lite (MOBIDB_LITE); mobidb-lite (MOBIDB_LITE); mobidb-lite (MOBIDB_LITE); PTHR46633:SF5 (PANTHER); PTHR46633 (PANTHER)	NA
maker-VaccDscaff12-snap-gene-92.48-mRNA-1	calcium-binding allergen Ole e 8	492	8.76541e-73	69.82	F:GO:0005509	F:calcium ion binding	NA	NA	G3DSA:1.10.238.10 (GENE3D); IPR002048 (PFAM); G3DSA:1.10.238.10 (GENE3D); G3DSA:1.10.238.10 (GENE3D); IPR002048 (PFAM); G3DSA:1.10.238.10 (GENE3D); G3DSA:1.10.238.10 (GENE3D); PTHR10827:SF51 (PANTHER); PTHR10827 (PANTHER); PTHR10827:SF51 (PANTHER); PTHR10827 (PANTHER); IPR002048 (PROSITE_PROFILES); IPR002048 (PROSITE_PROFILES); IPR002048 (PROSITE_PROFILES); IPR002048 (PROSITE_PROFILES); IPR002048…	calcium ion binding
maker-VaccDscaff12-augustus-gene-82.32-mRNA-1	protein OSB1, mitochondrial	288	2.30061e-114	69.8	P:GO:0006260; F:GO:0003677; C:GO:0009295	P:DNA replication; F:DNA binding; C:nucleoid	NA	NA	IPR000424 (PFAM); G3DSA:2.40.50.140 (GENE3D); IPR011344 (PANTHER); PTHR10302:SF0 (PANTHER); IPR000424 (PROSITE_PROFILES); IPR012340 (SUPERFAMILY)	Regulates mitochondrial DNA recombination
maker-VaccDscaff12-snap-gene-80.37-mRNA-1	cytochrome P450 CYP82D47-like	603	0	69.69	F:GO:0016491; F:GO:0046872; C:GO:0016020	F:oxidoreductase activity; F:metal ion binding; C:membrane	NA	NA	IPR002401 (PRINTS); IPR001128 (PRINTS); IPR001128 (PFAM); IPR036396 (G3DSA:1.10.630.GENE3D); IPR036396 (G3DSA:1.10.630.GENE3D); PTHR24281 (PANTHER); IPR036396 (SUPERFAMILY); IPR036396 (SUPERFAMILY)	heme-thiolate monooxygenase
snap_masked-VaccDscaff12-processed-gene-116.33-mRNA-1	Arrestin domain-containing protein	162	4.59855e-52	69.38	NA	NA	NA	NA	IPR016972 (PIRSF); PTHR33526:SF13 (PANTHER); PTHR33526 (PANTHER)	proteassomal degradation
augustus_masked-VaccDscaff12-processed-gene-127.0-mRNA-1	probable E3 ubiquitin-protein ligase RNF217	889	5.35193e-101	69.32	F:GO:0016740; C:GO:0016020	F:transferase activity; C:membrane	NA	NA	G3DSA:1.20.120.1750 (GENE3D); IPR013083 (G3DSA:3.30.40.GENE3D); IPR002867 (PFAM); mobidb-lite (MOBIDB_LITE); mobidb-lite (MOBIDB_LITE); mobidb-lite (MOBIDB_LITE); PTHR11685:SF301 (PANTHER); PTHR11685:SF301 (PANTHER); IPR031127 (PANTHER); IPR001841 (PROSITE_PROFILES); IPR001841 (PROSITE_PROFILES); IPR001841 (PROSITE_PROFILES); PS51873 (PROSITE_PROFILES); PS51873 (PROSITE_PROFILES); PS51873 (PROSIT…	NA
augustus_masked-VaccDscaff12-processed-gene-78.6-mRNA-1	Pre-mRNA-splicing factor ATP-dependent RNA helicase	226	2.24921e-55	69.25	C:GO:0016020	C:membrane	NA	NA	IPR005134 (PFAM); PTHR31721:SF3 (PANTHER); PTHR31721 (PANTHER)	pre-mRNA splicing
maker-VaccDscaff12-augustus-gene-93.20-mRNA-1	Autophagy-related protein	246	2.59679e-130	69.21	P:GO:0009628; P:GO:0032259; F:GO:0008168	P:response to abiotic stimulus; P:methylation; F:methyltransferase activity	NA	NA	mobidb-lite (MOBIDB_LITE); mobidb-lite (MOBIDB_LITE); PTHR33676 (PANTHER); PTHR33676:SF3 (PANTHER)	NA
maker-VaccDscaff12-snap-gene-104.35-mRNA-1	putative receptor protein kinase ZmPK1	408	1.46445e-153	69.19	P:GO:0006468; P:GO:0048544; F:GO:0004674; F:GO:0005524; C:GO:0016021	P:protein phosphorylation; P:recognition of pollen; F:protein serine/threonine kinase activity; F:ATP binding; C:integral component of membrane	NA	NA	G3DSA:1.10.510.10 (GENE3D); IPR000719 (PFAM); G3DSA:3.30.200.20 (GENE3D); PTHR27002 (PANTHER); PTHR27002:SF507 (PANTHER); IPR003609 (PROSITE_PROFILES); IPR000719 (PROSITE_PROFILES); IPR011009 (SUPERFAMILY)	Probable receptor
maker-VaccDscaff12-snap-gene-68.48-mRNA-1	CBS domain-containing protein CBSX3, mitochondrial	248	7.31509e-139	69.13	NA	NA	NA	NA	IPR000644 (PFAM); G3DSA:3.10.580.10 (GENE3D); G3DSA:3.10.580.10 (GENE3D); PTHR43080 (PANTHER); PTHR43080:SF12 (PANTHER); IPR000644 (PROSITE_PROFILES); IPR000644 (PROSITE_PROFILES); cd04622 (CDD); cd04623 (CDD); SSF54631 (SUPERFAMILY)	cobalt ion binding
augustus_masked-VaccDscaff12-processed-gene-117.2-mRNA-1	basic leucine zipper 4	214	1.70235e-52	69.12	P:GO:0006355; F:GO:0003677	P:regulation of transcription, DNA-templated; F:DNA binding	NA	NA	IPR004827 (PFAM); G3DSA:1.20.5.170 (GENE3D); PTHR45764:SF13 (PANTHER); PTHR45764 (PANTHER); IPR004827 (PROSITE_PROFILES); cd14702 (CDD); SSF57959 (SUPERFAMILY)	involved in somatic embryogenesis
maker-VaccDscaff12-augustus-gene-97.26-mRNA-1	probable E3 ubiquitin-protein ligase RHG1A	693	0	68.94	F:GO:0061630	F:ubiquitin protein ligase activity	NA	NA	IPR013083 (G3DSA:3.30.40.GENE3D); IPR001841 (PFAM); mobidb-lite (MOBIDB_LITE); mobidb-lite (MOBIDB_LITE); mobidb-lite (MOBIDB_LITE); mobidb-lite (MOBIDB_LITE); mobidb-lite (MOBIDB_LITE); mobidb-lite (MOBIDB_LITE); mobidb-lite (MOBIDB_LITE); mobidb-lite (MOBIDB_LITE); PTHR22937:SF111 (PANTHER); PTHR22937 (PANTHER); IPR001841 (PROSITE_PROFILES); cd16481 (CDD); SSF57850 (SUPERFAMILY)	proteassomal degradation
augustus_masked-VaccDscaff12-processed-gene-105.0-mRNA-1	MFP1 attachment factor 1	172	1.84554e-29	68.92	F:GO:0005515; C:GO:0043231	F:protein binding; C:intracellular membrane-bounded organelle	NA	NA	IPR025265 (PFAM); IPR038214 (G3DSA:1.10.246.GENE3D); mobidb-lite (MOBIDB_LITE); mobidb-lite (MOBIDB_LITE); PTHR34362 (PANTHER)	Regulates the mitotic activity in roots
maker-VaccDscaff12-augustus-gene-126.30-mRNA-1	probable inactive poly [ADP-ribose] polymerase SRO3	502	0	68.89	F:GO:0016757	F:transferase activity, transferring glycosyl groups	NA	NA	IPR022003 (PFAM); IPR012317 (PFAM); G3DSA:3.90.228.10 (GENE3D); mobidb-lite (MOBIDB_LITE); mobidb-lite (MOBIDB_LITE); PTHR32263 (PANTHER); PTHR32263:SF19 (PANTHER); IPR012317 (PROSITE_PROFILES); IPR004170 (PROSITE_PROFILES); SSF56399 (SUPERFAMILY)	involved in stress and developmental responses
augustus_masked-VaccDscaff12-processed-gene-71.2-mRNA-1	putative RING-H2 finger protein ATL69	247	6.43849e-32	68.63	F:GO:0008270	F:zinc ion binding	NA	NA	IPR001841 (PFAM); IPR013083 (G3DSA:3.30.40.GENE3D); PTHR15710 (PANTHER); PTHR15710:SF59 (PANTHER); IPR001841 (PROSITE_PROFILES); cd16454 (CDD); SSF57850 (SUPERFAMILY)	proteassomal degradation
maker-VaccDscaff12-snap-gene-84.63-mRNA-1	Serpin-ZX like	1545	0	68.53	C:GO:0110165	C:cellular anatomical entity	NA	NA	IPR042185 (G3DSA:2.30.39.GENE3D); IPR042178 (G3DSA:3.30.497.GENE3D); IPR042178 (G3DSA:3.30.497.GENE3D); IPR042185 (G3DSA:2.30.39.GENE3D); IPR042185 (G3DSA:2.30.39.GENE3D); IPR023796 (PFAM); IPR042185 (G3DSA:2.30.39.GENE3D); IPR042178 (G3DSA:3.30.497.GENE3D); G3DSA:2.10.300.20 (GENE3D); IPR042178 (G3DSA:3.30.497.GENE3D); IPR000215 (PANTHER); IPR000215 (PANTHER); PTHR11461:SF314 (PANTHER); IPR00021…	control of elicitor-stimulated programmed cell death (PCD)
maker-VaccDscaff12-snap-gene-97.30-mRNA-1	transcription factor SPATULA-like	327	3.94758e-174	68.39	F:GO:0046983	F:protein dimerization activity	NA	NA	IPR036638 (G3DSA:4.10.280.GENE3D); IPR011598 (PFAM); mobidb-lite (MOBIDB_LITE); mobidb-lite (MOBIDB_LITE); mobidb-lite (MOBIDB_LITE); PTHR45855 (PANTHER); PTHR45855:SF11 (PANTHER); IPR011598 (PROSITE_PROFILES); IPR011598 (CDD); IPR036638 (SUPERFAMILY)	role in floral organogenesis
augustus_masked-VaccDscaff12-processed-gene-68.13-mRNA-1	zinc-finger homeodomain protein 5-like	269	7.84845e-104	68.33	F:GO:0003677; C:GO:0005634	F:DNA binding; C:nucleus	NA	NA	IPR006455 (TIGRFAM); IPR006456 (TIGRFAM); IPR006456 (PFAM); G3DSA:1.10.10.60 (GENE3D); mobidb-lite (MOBIDB_LITE); mobidb-lite (MOBIDB_LITE); mobidb-lite (MOBIDB_LITE); mobidb-lite (MOBIDB_LITE); PTHR31948 (PANTHER); PTHR31948:SF60 (PANTHER); IPR006456 (PROSITE_PROFILES); IPR009057 (SUPERFAMILY)	Regulates floral architecture and leaf development. Regulators in the abscisic acid (ABA) signal pathway
maker-VaccDscaff12-snap-gene-127.30-mRNA-1	uncharacterized protein LOC114292450	134	3.42245e-20	68.29	NA	NA	NA	NA	no IPS match	NA
maker-VaccDscaff12-snap-gene-111.28-mRNA-1	QWRF motif-containing protein 2-like	536	1.22271e-106	68.19	P:GO:0007098; P:GO:0051225; F:GO:0008017; C:GO:0005737; C:GO:0005813; C:GO:0005880	P:centrosome cycle; P:spindle assembly; F:microtubule binding; C:cytoplasm; C:centrosome; C:nuclear microtubule	NA	NA	IPR007573 (PFAM); mobidb-lite (MOBIDB_LITE); mobidb-lite (MOBIDB_LITE); mobidb-lite (MOBIDB_LITE); mobidb-lite (MOBIDB_LITE); mobidb-lite (MOBIDB_LITE); mobidb-lite (MOBIDB_LITE); mobidb-lite (MOBIDB_LITE); PTHR31807 (PANTHER); PTHR31807 (PANTHER); PTHR31807:SF34 (PANTHER)	microtubule binding
maker-VaccDscaff12-augustus-gene-84.47-mRNA-1	Serpin-ZX like	269	1.05796e-83	68.13	C:GO:0110165	C:cellular anatomical entity	NA	NA	IPR042185 (G3DSA:2.30.39.GENE3D); IPR042178 (G3DSA:3.30.497.GENE3D); IPR023796 (PFAM); IPR042178 (G3DSA:3.30.497.GENE3D); PTHR11461:SF314 (PANTHER); IPR000215 (PANTHER); PTHR11461:SF314 (PANTHER); IPR036186 (SUPERFAMILY)	control of elicitor-stimulated programmed cell death (PCD)
maker-VaccDscaff12-snap-gene-90.28-mRNA-1	Serpin-ZX like	667	0	68.13	C:GO:0110165	C:cellular anatomical entity	NA	NA	IPR042185 (G3DSA:2.30.39.GENE3D); IPR042185 (G3DSA:2.30.39.GENE3D); IPR042185 (G3DSA:2.30.39.GENE3D); IPR042178 (G3DSA:3.30.497.GENE3D); IPR042178 (G3DSA:3.30.497.GENE3D); IPR042178 (G3DSA:3.30.497.GENE3D); IPR023796 (PFAM); IPR000215 (PANTHER); PTHR11461:SF314 (PANTHER); IPR000215 (PANTHER); IPR000215 (PANTHER); PTHR11461:SF314 (PANTHER); PTHR11461:SF314 (PANTHER); IPR036186 (SUPERFAMILY); IPR03…	control of elicitor-stimulated programmed cell death (PCD)
maker-VaccDscaff12-augustus-gene-85.22-mRNA-1	cell polarity protein mor2	140	4.34117e-14	68.07	C:GO:0071944	C:cell periphery	NA	NA	PTHR12295:SF31 (PANTHER); IPR039867 (PANTHER)	maintenance of cell polarity
maker-VaccDscaff12-augustus-gene-84.51-mRNA-1	Serpin-ZX like	405	0	67.91	C:GO:0110165	C:cellular anatomical entity	NA	NA	IPR042185 (G3DSA:2.30.39.GENE3D); IPR023796 (PFAM); IPR042178 (G3DSA:3.30.497.GENE3D); PTHR11461:SF314 (PANTHER); IPR000215 (PANTHER); IPR036186 (SUPERFAMILY)	control of elicitor-stimulated programmed cell death (PCD)
maker-VaccDscaff12-augustus-gene-136.21-mRNA-1	Ubiquitin carboxyl-terminal hydrolase	976	0	67.73	P:GO:0006508; P:GO:0044267; P:GO:0048731; F:GO:0036459; C:GO:0016020	P:proteolysis; P:cellular protein metabolic process; P:system development; F:thiol-dependent ubiquitinyl hydrolase activity; C:membrane	EC:3.4.19.12	Ubiquitinyl hydrolase 1	IPR001394 (PFAM); G3DSA:3.90.70.10 (GENE3D); mobidb-lite (MOBIDB_LITE); mobidb-lite (MOBIDB_LITE); mobidb-lite (MOBIDB_LITE); mobidb-lite (MOBIDB_LITE); mobidb-lite (MOBIDB_LITE); mobidb-lite (MOBIDB_LITE); mobidb-lite (MOBIDB_LITE); mobidb-lite (MOBIDB_LITE); mobidb-lite (MOBIDB_LITE); PTHR24006 (PANTHER); PTHR24006:SF690 (PANTHER); IPR028889 (PROSITE_PROFILES); cd02661 (CDD); IPR038765 (SUPERFA…	protein deubiquitination
maker-VaccDscaff12-augustus-gene-97.27-mRNA-1	NAC domain-containing protein 71-like isoform X1	311	7.90676e-106	67.63	P:GO:0006355; F:GO:0003677; C:GO:0005634	P:regulation of transcription, DNA-templated; F:DNA binding; C:nucleus	NA	NA	IPR003441 (PFAM); IPR036093 (G3DSA:3.30.310.GENE3D); PTHR31989:SF25 (PANTHER); PTHR31989 (PANTHER); IPR003441 (PROSITE_PROFILES); IPR036093 (SUPERFAMILY)	cell proliferation in the tissue reunion process of incised stems
maker-VaccDscaff12-snap-gene-90.27-mRNA-1	Serpin-ZX like	1147	0	67.47	C:GO:0110165	C:cellular anatomical entity	NA	NA	IPR042178 (G3DSA:3.30.497.GENE3D); IPR023796 (PFAM); IPR042185 (G3DSA:2.30.39.GENE3D); IPR042185 (G3DSA:2.30.39.GENE3D); IPR042178 (G3DSA:3.30.497.GENE3D); IPR042185 (G3DSA:2.30.39.GENE3D); IPR042178 (G3DSA:3.30.497.GENE3D); PTHR11461:SF314 (PANTHER); PTHR11461:SF314 (PANTHER); IPR000215 (PANTHER); IPR036186 (SUPERFAMILY); IPR036186 (SUPERFAMILY); IPR036186 (SUPERFAMILY)	control of elicitor-stimulated programmed cell death (PCD)
maker-VaccDscaff12-snap-gene-81.29-mRNA-1	probable transcription factor KAN4	353	2.19111e-141	67.26	F:GO:0003677	F:DNA binding	NA	NA	IPR001005 (PFAM); G3DSA:1.10.10.60 (GENE3D); IPR006447 (TIGRFAM); mobidb-lite (MOBIDB_LITE); mobidb-lite (MOBIDB_LITE); PTHR31496 (PANTHER); PTHR31496:SF25 (PANTHER); IPR009057 (SUPERFAMILY)	regulates carpel integuments formation
augustus_masked-VaccDscaff12-processed-gene-112.0-mRNA-1	Leucine zipper protein	150	2.18751e-17	67.26	C:GO:0016020	C:membrane	NA	NA	PTHR33098:SF58 (PANTHER); PTHR33098 (PANTHER)	NA
maker-VaccDscaff12-snap-gene-110.29-mRNA-1	ATP synthase subunit alpha	175	2.07592e-37	67.17	F:GO:0016740	F:transferase activity	NA	NA	no IPS match	NA
maker-VaccDscaff12-augustus-gene-70.49-mRNA-1	mannose/glucose-specific lectin-like isoform X2	135	3.08649e-34	67.14	F:GO:0030246	F:carbohydrate binding	NA	NA	IPR036404 (G3DSA:2.100.10.GENE3D); IPR001229 (PFAM); PTHR47293 (PANTHER); PTHR47293:SF6 (PANTHER); IPR001229 (PROSITE_PROFILES); IPR033734 (CDD); IPR036404 (SUPERFAMILY)	NA
augustus_masked-VaccDscaff12-processed-gene-115.3-mRNA-1	GTP pyrophosphokinase	117	3.03417e-29	67.12	P:GO:0016310; F:GO:0016301; F:GO:0016853	P:phosphorylation; F:kinase activity; F:isomerase activity	NA	NA	mobidb-lite (MOBIDB_LITE); mobidb-lite (MOBIDB_LITE); PTHR33347 (PANTHER); PTHR33347:SF1 (PANTHER)	NA
snap_masked-VaccDscaff12-processed-gene-135.19-mRNA-1	leucine-rich repeat receptor-like serine/threonine-protein kinase BAM1	103	1.36932e-19	67.11	P:GO:0016310; F:GO:0016301; C:GO:0016020	P:phosphorylation; F:kinase activity; C:membrane	NA	NA	IPR032675 (G3DSA:3.80.10.GENE3D); SSF52058 (SUPERFAMILY)	cell-cell communication process required during early anther development, and regulating cell division and differentiation to organize cell layers
snap_masked-VaccDscaff12-processed-gene-133.19-mRNA-1	probable rhamnogalacturonate lyase B isoform X2	524	0	67.08	F:GO:0016829	F:lyase activity	NA	NA	IPR010325 (PFAM); IPR029411 (PFAM); PTHR32018 (PANTHER); PTHR32018 (PANTHER); PTHR32018:SF12 (PANTHER); PTHR32018:SF12 (PANTHER); PTHR32018 (PANTHER); cd10317 (CDD); IPR008979 (SUPERFAMILY); IPR008979 (SUPERFAMILY)	Degrades the rhamnogalacturonan I (RG-I) backbone of pectin
snap_masked-VaccDscaff12-processed-gene-133.15-mRNA-1	protein TIFY 6B-like isoform X1	121	8.83786e-16	67.05	NA	NA	NA	NA	mobidb-lite (MOBIDB_LITE); mobidb-lite (MOBIDB_LITE)	Repressor of jasmonate responses.
maker-VaccDscaff12-snap-gene-95.34-mRNA-1	Cytochrome P450 82A3 like	198	5.65038e-71	66.89	F:GO:0004497; F:GO:0005488; F:GO:0016705; C:GO:0016020	F:monooxygenase activity; F:binding; F:oxidoreductase activity, acting on paired donors, with incorporation or reduction of molecular oxygen; C:membrane	NA	NA	IPR036396 (G3DSA:1.10.630.GENE3D); IPR001128 (PFAM); PTHR24281 (PANTHER); PTHR24281:SF2 (PANTHER); IPR036396 (SUPERFAMILY)	monooxygenases
maker-VaccDscaff12-augustus-gene-94.21-mRNA-1	Trimethylguanosine synthase	966	0	66.84	P:GO:0001510; P:GO:0036260; F:GO:0008168	P:RNA methylation; P:RNA capping; F:methyltransferase activity	NA	NA	IPR019012 (PFAM); G3DSA:2.20.70.10 (GENE3D); G3DSA:3.40.50.150 (GENE3D); mobidb-lite (MOBIDB_LITE); mobidb-lite (MOBIDB_LITE); PTHR14741 (PANTHER); IPR001202 (PROSITE_PROFILES); cd02440 (CDD); IPR001202 (CDD); IPR029063 (SUPERFAMILY)	serial methylation steps for the conversion of the 7-monomethylguanosine (m7G) caps
maker-VaccDscaff12-augustus-gene-62.32-mRNA-1	GTPase HflX	283	4.95525e-87	66.48	F:GO:0003824; F:GO:0097159; F:GO:1901363	F:catalytic activity; F:organic cyclic compound binding; F:heterocyclic compound binding	NA	NA	IPR042108 (G3DSA:3.40.50.GENE3D); IPR025121 (PFAM); PTHR10229:SF0 (PANTHER); IPR016496 (PANTHER)	role during protein synthesis or ribosome biogenesis
maker-VaccDscaff12-snap-gene-108.30-mRNA-1	pumilio homolog 12-like	559	5.5817e-109	66.43	P:GO:0010608; F:GO:0003729; C:GO:0005737	P:posttranscriptional regulation of gene expression; F:mRNA binding; C:cytoplasm	NA	NA	IPR001313 (PFAM); IPR011989 (G3DSA:1.25.10.GENE3D); mobidb-lite (MOBIDB_LITE); mobidb-lite (MOBIDB_LITE); PTHR12537 (PANTHER); PTHR12537:SF63 (PANTHER); PTHR12537:SF63 (PANTHER); IPR001313 (PROSITE_PROFILES); IPR001313 (PROSITE_PROFILES); IPR001313 (PROSITE_PROFILES); IPR001313 (PROSITE_PROFILES); IPR001313 (PROSITE_PROFILES); IPR033133 (PROSITE_PROFILES); IPR001313 (PROSITE_PROFILES); IPR001313 …	regulates translation and mRNA stability by binding the 3'-UTR of target mRNAs
maker-VaccDscaff12-augustus-gene-115.28-mRNA-1	UPF0329 protein ECU05_1680/ECU11_0050-like	564	1.23462e-60	66.36	NA	NA	NA	NA	mobidb-lite (MOBIDB_LITE); mobidb-lite (MOBIDB_LITE); mobidb-lite (MOBIDB_LITE); mobidb-lite (MOBIDB_LITE); mobidb-lite (MOBIDB_LITE); mobidb-lite (MOBIDB_LITE); mobidb-lite (MOBIDB_LITE); mobidb-lite (MOBIDB_LITE); mobidb-lite (MOBIDB_LITE); mobidb-lite (MOBIDB_LITE)	NA
augustus_masked-VaccDscaff12-processed-gene-59.6-mRNA-1	Transmembrane protein	117	3.89211e-09	66.2	C:GO:0016021	C:integral component of membrane	NA	NA	mobidb-lite (MOBIDB_LITE); mobidb-lite (MOBIDB_LITE); mobidb-lite (MOBIDB_LITE)	NA
augustus_masked-VaccDscaff12-processed-gene-124.2-mRNA-1	endo-1,4-beta-xylanase 1-like	92	4.65535e-26	66.18	F:GO:0016798	F:hydrolase activity, acting on glycosyl bonds	NA	NA	IPR008979 (G3DSA:2.60.120.GENE3D); IPR003305 (PFAM); IPR008979 (SUPERFAMILY)	hydrolyzes insoluble and soluble xylan substrates
maker-VaccDscaff12-augustus-gene-63.29-mRNA-1	Transcription factor bHLH110	428	0	66.07	P:GO:0045944; F:GO:0001228; F:GO:0003677; F:GO:0046983; C:GO:0005634	P:positive regulation of transcription by RNA polymerase II; F:DNA-binding transcription activator activity, RNA polymerase II-specific; F:DNA binding; F:protein dimerization activity; C:nucleus	NA	NA	IPR036638 (G3DSA:4.10.280.GENE3D); mobidb-lite (MOBIDB_LITE); mobidb-lite (MOBIDB_LITE); mobidb-lite (MOBIDB_LITE); PTHR16223 (PANTHER); PTHR16223:SF56 (PANTHER); IPR011598 (PROSITE_PROFILES); IPR011598 (CDD); IPR036638 (SUPERFAMILY)	DNA-binding
maker-VaccDscaff12-augustus-gene-84.46-mRNA-1	CST complex subunit CTC1 isoform X1	1379	0	66.07	P:GO:0000723; C:GO:0000781	P:telomere maintenance; C:chromosome, telomeric region	NA	NA	IPR028262 (PFAM); mobidb-lite (MOBIDB_LITE); IPR042617 (PANTHER)	protect telomeres from DNA degradation
maker-VaccDscaff12-augustus-gene-83.43-mRNA-1	Serpin-ZX like	344	5.20211e-148	65.91	C:GO:0016020	C:membrane	NA	NA	IPR042185 (G3DSA:2.30.39.GENE3D); IPR023796 (PFAM); IPR042178 (G3DSA:3.30.497.GENE3D); IPR000215 (PANTHER); PTHR11461:SF314 (PANTHER); IPR036186 (SUPERFAMILY)	control of elicitor-stimulated programmed cell death (PCD)
maker-VaccDscaff12-snap-gene-84.60-mRNA-1	Serpin-ZX like	949	0	65.87	C:GO:0110165	C:cellular anatomical entity	NA	NA	IPR042178 (G3DSA:3.30.497.GENE3D); IPR042178 (G3DSA:3.30.497.GENE3D); IPR042185 (G3DSA:2.30.39.GENE3D); IPR042185 (G3DSA:2.30.39.GENE3D); IPR042178 (G3DSA:3.30.497.GENE3D); IPR023796 (PFAM); IPR000215 (PANTHER); PTHR11461:SF314 (PANTHER); IPR000215 (PANTHER); IPR036186 (SUPERFAMILY); IPR036186 (SUPERFAMILY); IPR036186 (SUPERFAMILY)	control of elicitor-stimulated programmed cell death (PCD)
maker-VaccDscaff12-augustus-gene-116.39-mRNA-1	Thyroid receptor-interacting protein like	496	1.97995e-145	65.86	NA	NA	NA	NA	IPR005607 (PFAM); mobidb-lite (MOBIDB_LITE); mobidb-lite (MOBIDB_LITE); mobidb-lite (MOBIDB_LITE); mobidb-lite (MOBIDB_LITE); mobidb-lite (MOBIDB_LITE); mobidb-lite (MOBIDB_LITE); PTHR31923:SF27 (PANTHER); PTHR31923 (PANTHER); IPR005607 (PROSITE_PROFILES); SSF140383 (SUPERFAMILY)	NA
maker-VaccDscaff12-snap-gene-68.51-mRNA-1	proteoglycan 4	637	1.07938e-128	65.83	NA	NA	NA	NA	mobidb-lite (MOBIDB_LITE); mobidb-lite (MOBIDB_LITE); mobidb-lite (MOBIDB_LITE); mobidb-lite (MOBIDB_LITE); mobidb-lite (MOBIDB_LITE); mobidb-lite (MOBIDB_LITE); mobidb-lite (MOBIDB_LITE); mobidb-lite (MOBIDB_LITE); mobidb-lite (MOBIDB_LITE); mobidb-lite (MOBIDB_LITE); mobidb-lite (MOBIDB_LITE); mobidb-lite (MOBIDB_LITE); mobidb-lite (MOBIDB_LITE); mobidb-lite (MOBIDB_LITE); mobidb-lite (MOBIDB_L…	NA
maker-VaccDscaff12-snap-gene-69.38-mRNA-1	Retrovirus-related Pol polyprotein from transposon TNT 1-94	91	1.68933e-07	65.82	F:GO:0046914	F:transition metal ion binding	NA	NA	no IPS match	NA
maker-VaccDscaff12-augustus-gene-67.49-mRNA-1	Serpin-ZX like	424	0	65.73	C:GO:0110165	C:cellular anatomical entity	NA	NA	IPR042178 (G3DSA:3.30.497.GENE3D); IPR023796 (PFAM); IPR042185 (G3DSA:2.30.39.GENE3D); mobidb-lite (MOBIDB_LITE); mobidb-lite (MOBIDB_LITE); mobidb-lite (MOBIDB_LITE); PTHR11461:SF314 (PANTHER); IPR000215 (PANTHER); IPR036186 (SUPERFAMILY)	control of elicitor-stimulated programmed cell death (PCD)
maker-VaccDscaff12-augustus-gene-73.33-mRNA-1	J domain-containing protein required for chloroplast accumulation response 1-like isoform X1	733	0	65.61	P:GO:0016192; C:GO:0110165	P:vesicle-mediated transport; C:cellular anatomical entity	NA	NA	IPR036869 (G3DSA:1.10.287.GENE3D); mobidb-lite (MOBIDB_LITE); mobidb-lite (MOBIDB_LITE); mobidb-lite (MOBIDB_LITE); mobidb-lite (MOBIDB_LITE); mobidb-lite (MOBIDB_LITE); mobidb-lite (MOBIDB_LITE); mobidb-lite (MOBIDB_LITE); mobidb-lite (MOBIDB_LITE); mobidb-lite (MOBIDB_LITE); mobidb-lite (MOBIDB_LITE); PTHR23172:SF64 (PANTHER); PTHR23172 (PANTHER); IPR001623 (CDD); IPR036869 (SUPERFAMILY)	Required for chloroplast photorelocation movement
augustus_masked-VaccDscaff12-processed-gene-60.8-mRNA-1	dehydration-responsive element-binding protein 2D-like	202	1.19201e-91	65.53	P:GO:0006355; F:GO:0003677	P:regulation of transcription, DNA-templated; F:DNA binding	NA	NA	IPR001471 (PRINTS); IPR001471 (PFAM); IPR036955 (G3DSA:3.30.730.GENE3D); mobidb-lite (MOBIDB_LITE); mobidb-lite (MOBIDB_LITE); mobidb-lite (MOBIDB_LITE); PTHR31241 (PANTHER); PTHR31241:SF34 (PANTHER); IPR001471 (PROSITE_PROFILES); IPR001471 (CDD); IPR016177 (SUPERFAMILY)	mediates high salinity-inducible transcription
maker-VaccDscaff12-augustus-gene-125.22-mRNA-1	EPIDERMAL PATTERNING FACTOR-like protein 2	144	2.51901e-30	65.26	P:GO:0010052	P:guard cell differentiation	NA	NA	PF17181 (PFAM); PTHR33109:SF52 (PANTHER); IPR039455 (PANTHER)	Controls stomatal patterning
maker-VaccDscaff12-augustus-gene-131.18-mRNA-1	PB1 domain containing protein	491	1.03103e-163	65.25	NA	NA	NA	NA	IPR000270 (PFAM); G3DSA:3.10.20.90 (GENE3D); mobidb-lite (MOBIDB_LITE); mobidb-lite (MOBIDB_LITE); mobidb-lite (MOBIDB_LITE); mobidb-lite (MOBIDB_LITE); PTHR31066:SF40 (PANTHER); PTHR31066 (PANTHER); cd06410 (CDD); SSF54277 (SUPERFAMILY)	NA
maker-VaccDscaff12-augustus-gene-72.29-mRNA-1	Titin like	847	0	65.14	NA	NA	NA	NA	mobidb-lite (MOBIDB_LITE); mobidb-lite (MOBIDB_LITE); mobidb-lite (MOBIDB_LITE); mobidb-lite (MOBIDB_LITE); mobidb-lite (MOBIDB_LITE); mobidb-lite (MOBIDB_LITE); mobidb-lite (MOBIDB_LITE); mobidb-lite (MOBIDB_LITE); PTHR34461:SF2 (PANTHER); PTHR34461 (PANTHER); PTHR34461:SF2 (PANTHER); PTHR34461 (PANTHER)	NA
maker-VaccDscaff12-snap-gene-91.25-mRNA-1	phosphatidate phosphatase PAH2-like	1006	0	65.08	NA	NA	NA	NA	IPR013209 (PFAM); IPR007651 (PFAM); mobidb-lite (MOBIDB_LITE); mobidb-lite (MOBIDB_LITE); mobidb-lite (MOBIDB_LITE); mobidb-lite (MOBIDB_LITE); mobidb-lite (MOBIDB_LITE); mobidb-lite (MOBIDB_LITE); mobidb-lite (MOBIDB_LITE); mobidb-lite (MOBIDB_LITE); mobidb-lite (MOBIDB_LITE); mobidb-lite (MOBIDB_LITE); IPR026058 (PANTHER); PTHR12181:SF12 (PANTHER); IPR036412 (SUPERFAMILY)	phospholipid biosynthesis
augustus_masked-VaccDscaff12-processed-gene-81.7-mRNA-1	B3 domain-containing protein REM16	738	0	65.06	F:GO:0003677; C:GO:0005634	F:DNA binding; C:nucleus	NA	NA	IPR015300 (G3DSA:2.40.330.GENE3D); IPR003340 (PFAM); IPR015300 (G3DSA:2.40.330.GENE3D); mobidb-lite (MOBIDB_LITE); mobidb-lite (MOBIDB_LITE); mobidb-lite (MOBIDB_LITE); mobidb-lite (MOBIDB_LITE); PTHR31391:SF75 (PANTHER); PTHR31391 (PANTHER); PTHR31391:SF75 (PANTHER); PTHR31391 (PANTHER); IPR003340 (PROSITE_PROFILES); IPR003340 (PROSITE_PROFILES); IPR003340 (PROSITE_PROFILES); IPR003340 (PROSITE_…	NA
maker-VaccDscaff12-snap-gene-130.28-mRNA-1	protein COBRA-like	540	1.93499e-71	65	C:GO:0005886; C:GO:0031225	C:plasma membrane; C:anchored component of membrane	NA	NA	IPR006918 (PIRSF); PTHR31673:SF29 (PANTHER); IPR006918 (PANTHER); PTHR31673:SF29 (PANTHER); IPR006918 (PANTHER); PTHR31673:SF29 (PANTHER); IPR006918 (PANTHER); PTHR31673:SF29 (PANTHER); IPR006918 (PANTHER); PTHR31673:SF29 (PANTHER)	determining the orientation of cell expansion, probably by playing an important role in cellulose deposition
maker-VaccDscaff12-augustus-gene-88.30-mRNA-1	Ethylene-responsive transcription factor ERF114	249	2.25642e-53	64.63	P:GO:0006355; F:GO:0003677; F:GO:0003700; C:GO:0005634	P:regulation of transcription, DNA-templated; F:DNA binding; F:DNA-binding transcription factor activity; C:nucleus	NA	NA	IPR001471 (PRINTS); IPR036955 (G3DSA:3.30.730.GENE3D); IPR001471 (PFAM); mobidb-lite (MOBIDB_LITE); mobidb-lite (MOBIDB_LITE); mobidb-lite (MOBIDB_LITE); mobidb-lite (MOBIDB_LITE); mobidb-lite (MOBIDB_LITE); mobidb-lite (MOBIDB_LITE); PTHR31190:SF167 (PANTHER); PTHR31190 (PANTHER); IPR001471 (PROSITE_PROFILES); IPR001471 (CDD); IPR016177 (SUPERFAMILY)	Transcriptional regulator of cell proliferation and axillary bud outgrowth
maker-VaccDscaff12-augustus-gene-59.48-mRNA-1	B-box zinc finger protein 21	312	1.09602e-77	64.58	P:GO:0009639; P:GO:0031323	P:response to red or far red light; P:regulation of cellular metabolic process	NA	NA	G3DSA:3.30.40.200 (GENE3D); IPR000315 (PFAM); PTHR31832:SF18 (PANTHER); PTHR31832 (PANTHER); IPR000315 (PROSITE_PROFILES); IPR000315 (PROSITE_PROFILES); IPR000315 (CDD); IPR000315 (CDD)	regulator of seedling photomorphogenesis
augustus_masked-VaccDscaff12-processed-gene-104.9-mRNA-1	hyphally-regulated protein-like	186	2.71481e-48	64.47	C:GO:0016020; C:GO:0016021	C:membrane; C:integral component of membrane	NA	NA	mobidb-lite (MOBIDB_LITE); mobidb-lite (MOBIDB_LITE); PTHR34663 (PANTHER); PTHR34663:SF9 (PANTHER); PTHR34663:SF9 (PANTHER); PTHR34663 (PANTHER)	NA
maker-VaccDscaff12-snap-gene-110.38-mRNA-1	transcription initiation factor TFIID subunit 4b-like isoform X1	858	0	64.37	F:GO:0003676; F:GO:0005515	F:nucleic acid binding; F:protein binding	NA	NA	IPR022003 (PFAM); IPR007900 (PFAM); mobidb-lite (MOBIDB_LITE); mobidb-lite (MOBIDB_LITE); mobidb-lite (MOBIDB_LITE); mobidb-lite (MOBIDB_LITE); mobidb-lite (MOBIDB_LITE); mobidb-lite (MOBIDB_LITE); mobidb-lite (MOBIDB_LITE); mobidb-lite (MOBIDB_LITE); mobidb-lite (MOBIDB_LITE); mobidb-lite (MOBIDB_LITE); mobidb-lite (MOBIDB_LITE); mobidb-lite (MOBIDB_LITE); mobidb-lite (MOBIDB_LITE); mobidb-lite …	components of the transcription factor IID (TFIID) complex
maker-VaccDscaff12-snap-gene-61.36-mRNA-1	BEL1-like homeodomain protein 7 isoform X1	434	0	64.35	P:GO:0006355; F:GO:0003677; C:GO:0005634	P:regulation of transcription, DNA-templated; F:DNA binding; C:nucleus	NA	NA	IPR006563 (PFAM); G3DSA:1.10.10.60 (GENE3D); IPR008422 (PFAM); mobidb-lite (MOBIDB_LITE); mobidb-lite (MOBIDB_LITE); PTHR11850 (PANTHER); PTHR11850:SF232 (PANTHER); PTHR11850:SF232 (PANTHER); PTHR11850 (PANTHER); IPR001356 (PROSITE_PROFILES); IPR001356 (CDD); IPR009057 (SUPERFAMILY)	DNA-binding
maker-VaccDscaff12-snap-gene-135.53-mRNA-1	transcription factor bHLH30-like	259	3.58963e-100	64.17	F:GO:0046983	F:protein dimerization activity	NA	NA	IPR011598 (PFAM); IPR036638 (G3DSA:4.10.280.GENE3D); G3DSA:3.30.70.260 (GENE3D); PTHR45844:SF16 (PANTHER); PTHR45844 (PANTHER); IPR011598 (PROSITE_PROFILES); IPR011598 (CDD); IPR036638 (SUPERFAMILY); SSF55021 (SUPERFAMILY)	DNA binding
maker-VaccDscaff12-snap-gene-83.54-mRNA-1	Serpin-ZX like	1059	3.13647e-157	64.03	C:GO:0016020	C:membrane	NA	NA	IPR042185 (G3DSA:2.30.39.GENE3D); IPR042185 (G3DSA:2.30.39.GENE3D); IPR042178 (G3DSA:3.30.497.GENE3D); IPR023796 (PFAM); IPR042178 (G3DSA:3.30.497.GENE3D); IPR042185 (G3DSA:2.30.39.GENE3D); IPR042178 (G3DSA:3.30.497.GENE3D); IPR000215 (PANTHER); PTHR11461:SF314 (PANTHER); IPR000215 (PANTHER); PTHR11461:SF314 (PANTHER); IPR036186 (SUPERFAMILY); IPR036186 (SUPERFAMILY); IPR036186 (SUPERFAMILY)	control of elicitor-stimulated programmed cell death (PCD)
maker-VaccDscaff12-snap-gene-105.31-mRNA-1	cytochrome P450 81E8-like	465	2.48977e-146	63.72	F:GO:0004497; F:GO:0005488; F:GO:0016705; C:GO:0016020	F:monooxygenase activity; F:binding; F:oxidoreductase activity, acting on paired donors, with incorporation or reduction of molecular oxygen; C:membrane	NA	NA	IPR001128 (PRINTS); IPR002401 (PRINTS); IPR036396 (G3DSA:1.10.630.GENE3D); IPR001128 (PFAM); PTHR24281 (PANTHER); IPR036396 (SUPERFAMILY)	monooxygenases
maker-VaccDscaff12-augustus-gene-84.48-mRNA-1	Serpin-ZX like	360	0	63.7	P:GO:0010951; F:GO:0004867; C:GO:0005615	P:negative regulation of endopeptidase activity; F:serine-type endopeptidase inhibitor activity; C:extracellular space	NA	NA	IPR023796 (PFAM); IPR042185 (G3DSA:2.30.39.GENE3D); IPR042178 (G3DSA:3.30.497.GENE3D); IPR042178 (G3DSA:3.30.497.GENE3D); IPR042185 (G3DSA:2.30.39.GENE3D); PTHR11461:SF314 (PANTHER); IPR000215 (PANTHER); IPR036186 (SUPERFAMILY)	control of elicitor-stimulated programmed cell death (PCD)
snap_masked-VaccDscaff12-processed-gene-63.14-mRNA-1	cyclin-T1-3-like	561	0	63.41	P:GO:0016310; F:GO:0016301; C:GO:0005634	P:phosphorylation; F:kinase activity; C:nucleus	NA	NA	G3DSA:1.10.472.10 (GENE3D); IPR006671 (PFAM); mobidb-lite (MOBIDB_LITE); PTHR10026:SF124 (PANTHER); PTHR10026 (PANTHER); IPR013763 (CDD); IPR036915 (SUPERFAMILY); IPR036915 (SUPERFAMILY); IPR036915 (SUPERFAMILY)	Cell cycle, Cell division
snap_masked-VaccDscaff12-processed-gene-70.20-mRNA-1	mannose/glucose-specific lectin-like	167	3.35983e-24	63.32	F:GO:0030246; C:GO:0016020; C:GO:0016021	F:carbohydrate binding; C:membrane; C:integral component of membrane	NA	NA	IPR001229 (PFAM); IPR036404 (G3DSA:2.100.10.GENE3D); PTHR46506 (PANTHER); PTHR46506:SF9 (PANTHER); IPR001229 (PROSITE_PROFILES); IPR033734 (CDD); IPR036404 (SUPERFAMILY)	NA
maker-VaccDscaff12-augustus-gene-75.23-mRNA-1	NAC domain-containing protein 83-like isoform X2	378	0	63.32	P:GO:0006355; F:GO:0003677; C:GO:0005634	P:regulation of transcription, DNA-templated; F:DNA binding; C:nucleus	NA	NA	IPR003441 (PFAM); IPR036093 (G3DSA:3.30.310.GENE3D); mobidb-lite (MOBIDB_LITE); mobidb-lite (MOBIDB_LITE); mobidb-lite (MOBIDB_LITE); mobidb-lite (MOBIDB_LITE); mobidb-lite (MOBIDB_LITE); PTHR31989 (PANTHER); PTHR31989:SF62 (PANTHER); IPR003441 (PROSITE_PROFILES); IPR036093 (SUPERFAMILY)	negatively regulates the expression of genes involved in xylem vessel formation
maker-VaccDscaff12-augustus-gene-118.24-mRNA-1	growth-regulating factor 1-like	486	0	63.23	P:GO:0006351; P:GO:0006355; P:GO:0032502; F:GO:0005524; C:GO:0005634	P:transcription, DNA-templated; P:regulation of transcription, DNA-templated; P:developmental process; F:ATP binding; C:nucleus	NA	NA	IPR014978 (PFAM); IPR014977 (PFAM); mobidb-lite (MOBIDB_LITE); mobidb-lite (MOBIDB_LITE); mobidb-lite (MOBIDB_LITE); IPR031137 (PANTHER); PTHR31602:SF51 (PANTHER); IPR014977 (PROSITE_PROFILES); IPR014978 (PROSITE_PROFILES)	regulation of cell expansion in leaf and cotyledons tissues
augustus_masked-VaccDscaff12-processed-gene-114.10-mRNA-1	NADH-ubiquinone oxidoreductase-related-like protein	341	3.22002e-113	62.97	NA	NA	NA	NA	mobidb-lite (MOBIDB_LITE); mobidb-lite (MOBIDB_LITE); mobidb-lite (MOBIDB_LITE); mobidb-lite (MOBIDB_LITE); PTHR33595:SF3 (PANTHER); PTHR33595 (PANTHER)	NA
maker-VaccDscaff12-snap-gene-94.38-mRNA-1	pentatricopeptide repeat-containing protein At5g19020, mitochondrial	140	2.36741e-54	62.96	P:GO:0009451; C:GO:0043231	P:RNA modification; C:intracellular membrane-bounded organelle	NA	NA	IPR002885 (TIGRFAM); IPR002885 (PFAM); IPR011990 (G3DSA:1.25.40.GENE3D); PTHR24015 (PANTHER); IPR002885 (PROSITE_PROFILES); IPR002885 (PROSITE_PROFILES)	NA
augustus_masked-VaccDscaff12-processed-gene-91.4-mRNA-1	BRI1 kinase inhibitor 1-like	294	1.86343e-55	62.8	P:GO:0016310; P:GO:0033673; F:GO:0016301; F:GO:0019210; C:GO:0005886	P:phosphorylation; P:negative regulation of kinase activity; F:kinase activity; F:kinase inhibitor activity; C:plasma membrane	NA	NA	mobidb-lite (MOBIDB_LITE); mobidb-lite (MOBIDB_LITE); mobidb-lite (MOBIDB_LITE); mobidb-lite (MOBIDB_LITE); mobidb-lite (MOBIDB_LITE); mobidb-lite (MOBIDB_LITE); mobidb-lite (MOBIDB_LITE); IPR039620 (PANTHER); PTHR33312:SF19 (PANTHER)	Negative regulator of brassinosteroid signaling.
maker-VaccDscaff12-snap-gene-94.37-mRNA-1	pentatricopeptide repeat-containing protein At5g19020, mitochondrial	174	1.64898e-45	62.27	NA	NA	NA	NA	IPR002885 (PFAM); IPR011990 (G3DSA:1.25.40.GENE3D); PTHR24015 (PANTHER)	NA
maker-VaccDscaff12-snap-gene-85.24-mRNA-1	Dipeptidyl aminopeptidase	202	2.63475e-33	62.11	F:GO:0070011; C:GO:0005737	F:peptidase activity, acting on L-amino acid peptides; C:cytoplasm	NA	NA	mobidb-lite (MOBIDB_LITE); mobidb-lite (MOBIDB_LITE); PTHR43056:SF13 (PANTHER); PTHR43056 (PANTHER)	protease
maker-VaccDscaff12-snap-gene-83.52-mRNA-1	Serpin-ZX like	806	1.30979e-139	62.05	C:GO:0110165	C:cellular anatomical entity	NA	NA	IPR042185 (G3DSA:2.30.39.GENE3D); IPR042178 (G3DSA:3.30.497.GENE3D); IPR023796 (PFAM); IPR042185 (G3DSA:2.30.39.GENE3D); IPR042178 (G3DSA:3.30.497.GENE3D); mobidb-lite (MOBIDB_LITE); PTHR11461:SF314 (PANTHER); IPR000215 (PANTHER); PTHR11461:SF314 (PANTHER); IPR036186 (SUPERFAMILY); IPR036186 (SUPERFAMILY)	control of elicitor-stimulated programmed cell death (PCD)
maker-VaccDscaff12-snap-gene-71.40-mRNA-1	Pre-mRNA-splicing factor like	1033	0	61.87	NA	NA	NA	NA	IPR032795 (PFAM); mobidb-lite (MOBIDB_LITE); mobidb-lite (MOBIDB_LITE); mobidb-lite (MOBIDB_LITE); mobidb-lite (MOBIDB_LITE); mobidb-lite (MOBIDB_LITE); mobidb-lite (MOBIDB_LITE); mobidb-lite (MOBIDB_LITE); mobidb-lite (MOBIDB_LITE); mobidb-lite (MOBIDB_LITE); mobidb-lite (MOBIDB_LITE); PTHR34282:SF1 (PANTHER); PTHR34282 (PANTHER)	pre-mRNA splicing
augustus_masked-VaccDscaff12-processed-gene-83.2-mRNA-1	leucine-rich repeat extensin-like protein 5	264	9.46425e-39	61.48	NA	NA	NA	NA	mobidb-lite (MOBIDB_LITE); mobidb-lite (MOBIDB_LITE); PTHR37380 (PANTHER)	Modulates cell morphogenesis by regulating cell wall formation and assembly, and/or growth polarization
snap_masked-VaccDscaff12-processed-gene-118.8-mRNA-1	Stimulated by retinoic acid protein	101	3.55435e-36	61.17	NA	NA	NA	NA	mobidb-lite (MOBIDB_LITE); mobidb-lite (MOBIDB_LITE); mobidb-lite (MOBIDB_LITE); mobidb-lite (MOBIDB_LITE); PTHR33696 (PANTHER); PTHR33696:SF3 (PANTHER)	NA
snap_masked-VaccDscaff12-processed-gene-80.12-mRNA-1	hypothetical protein F0562_012447	204	6.91153e-15	60.99	NA	NA	NA	NA	mobidb-lite (MOBIDB_LITE); mobidb-lite (MOBIDB_LITE)	NA
maker-VaccDscaff12-snap-gene-79.25-mRNA-1	zeta-carotene desaturase	180	4.05098e-16	60.57	F:GO:0004806; F:GO:0016787; F:GO:0016788; C:GO:0016020; C:GO:0016021	F:triglyceride lipase activity; F:hydrolase activity; F:hydrolase activity, acting on ester bonds; C:membrane; C:integral component of membrane	NA	NA	PTHR45650:SF14 (PANTHER); PTHR45650 (PANTHER)	biosynthesis of carotenoids
maker-VaccDscaff12-augustus-gene-121.31-mRNA-1	putative disease resistance RPP13-like protein 1	178	9.16594e-07	60.42	F:GO:0043531	F:ADP binding	NA	NA	no IPS match	Potential disease resistance protein
augustus_masked-VaccDscaff12-processed-gene-74.4-mRNA-1	hypothetical protein C3L33_17714, partial	170	7.79487e-20	60.2	NA	NA	NA	NA	IPR002156 (PFAM); IPR036397 (G3DSA:3.30.420.GENE3D); PTHR34023 (PANTHER); PTHR34023:SF2 (PANTHER); cd06222 (CDD); IPR012337 (SUPERFAMILY)	NA

## Sheet: T2-FirmnessRetention
TranscriptID	Blastp Description	Protein Length	e-value	Mean % identity	GO Terms	GO Description	Enzyme Codes	Enzyme Names	InterPro IDs	Manual Annotation
maker-VaccDscaff13-snap-gene-145.21-mRNA-1	urease accessory protein G	322	2.19479e-174	96.24	P:GO:0006807; F:GO:0003924; F:GO:0016151	P:nitrogen compound metabolic process; F:GTPase activity; F:nickel cation binding	EC:3.6.1.15	Nucleoside-triphosphate phosphatase	IPR003495 (PFAM); IPR004400 (TIGRFAM); IPR012202 (PIRSF); G3DSA:3.40.50.300 (GENE3D); mobidb-lite (MOBIDB_LITE); mobidb-lite (MOBIDB_LITE); IPR004400 (PANTHER); IPR004400 (HAMAP); cd05540 (CDD); IPR027417 (SUPERFAMILY)	activation of urease
maker-VaccDscaff13-augustus-gene-151.17-mRNA-1	dolichol-phosphate mannosyltransferase subunit 1	242	3.25052e-165	96.13	P:GO:0006506; P:GO:0019348; P:GO:0035269; P:GO:0060359; F:GO:0004582; C:GO:0005789; C:GO:0033185	P:GPI anchor biosynthetic process; P:dolichol metabolic process; P:protein O-linked mannosylation; P:response to ammonium ion; F:dolichyl-phosphate beta-D-mannosyltransferase activity; C:endoplasmic reticulum membrane; C:dolichol-phosphate-mannose synthase complex	EC:2.4.1.83	Dolichyl-phosphate beta-D-mannosyltransferase	IPR029044 (G3DSA:3.90.550.GENE3D); IPR001173 (PFAM); PTHR43398:SF1 (PANTHER); IPR039528 (PANTHER); IPR039528 (CDD); IPR029044 (SUPERFAMILY)	mediates the biogenesis of isoprenyl-linked glycans and influences development, stress response, and ammonium hypersensitivity
maker-VaccDscaff13-augustus-gene-142.38-mRNA-1	mediator of RNA polymerase II transcription subunit 7a	169	1.50401e-95	95.24	P:GO:0006357; F:GO:0003712; C:GO:0016592; C:GO:0070847	P:regulation of transcription by RNA polymerase II; F:transcription coregulator activity; C:mediator complex; C:core mediator complex	NA	NA	IPR009244 (PFAM); PTHR21428 (PANTHER); IPR037212 (SUPERFAMILY)	Component of the Mediator complex
maker-VaccDscaff13-snap-gene-139.40-mRNA-1	GDSL esterase/lipase At2g23540-like	374	0	93.59	F:GO:0004806	F:triglyceride lipase activity	EC:3.1.1.1; EC:3.1.1.3	Carboxylesterase; Triacylglycerol lipase	IPR036514 (G3DSA:3.40.50.GENE3D); IPR001087 (PFAM); PTHR45648:SF1 (PANTHER); PTHR45648 (PANTHER); IPR035669 (CDD); SSF52266 (SUPERFAMILY)	Lipid degradation
maker-VaccDscaff13-snap-gene-146.21-mRNA-1	oxygen-evolving enhancer protein 1, chloroplastic	549	0	91.57	P:GO:0010207; P:GO:0042549; P:GO:0055114; C:GO:0009535; C:GO:0009654	P:photosystem II assembly; P:photosystem II stabilization; P:oxidation-reduction process; C:chloroplast thylakoid membrane; C:photosystem II oxygen evolving complex	NA	NA	G3DSA:2.40.160.30 (GENE3D); G3DSA:3.30.2050.10 (GENE3D); IPR002628 (PFAM); IPR008892 (PFAM); PTHR34058:SF2 (PANTHER); IPR002628 (PANTHER); IPR011250 (SUPERFAMILY)	Stabilizes the manganese cluster which is the primary site of water splitting
maker-VaccDscaff13-augustus-gene-131.20-mRNA-1	peptidyl-prolyl cis-trans isomerase CYP40-like	400	0	91	P:GO:0000413; P:GO:0006457; F:GO:0003755	P:protein peptidyl-prolyl isomerization; P:protein folding; F:peptidyl-prolyl cis-trans isomerase activity	EC:5.2.1.8	Peptidylprolyl isomerase	IPR002130 (PRINTS); IPR002130 (PFAM); IPR029000 (G3DSA:2.40.100.GENE3D); IPR011990 (G3DSA:1.25.40.GENE3D); IPR001440 (PFAM); PTHR11071:SF442 (PANTHER); PTHR11071 (PANTHER); IPR013026 (PROSITE_PROFILES); IPR013026 (PROSITE_PROFILES); IPR019734 (PROSITE_PROFILES); IPR019734 (PROSITE_PROFILES); IPR002130 (PROSITE_PROFILES); cd01926 (CDD); IPR011990 (SUPERFAMILY); IPR029000 (SUPERFAMILY)	folding of proteins
maker-VaccDscaff13-snap-gene-132.25-mRNA-1	peptidyl-prolyl cis-trans isomerase CYP40-like	425	1.73568e-108	90.75	P:GO:0000413; P:GO:0042026; F:GO:0003755; F:GO:0016018; F:GO:0051082	P:protein peptidyl-prolyl isomerization; P:protein refolding; F:peptidyl-prolyl cis-trans isomerase activity; F:cyclosporin A binding; F:unfolded protein binding	EC:5.2.1.8	Peptidylprolyl isomerase	IPR002130 (PRINTS); IPR002130 (PFAM); G3DSA:1.10.150.160 (GENE3D); IPR029000 (G3DSA:2.40.100.GENE3D); mobidb-lite (MOBIDB_LITE); PTHR11071:SF442 (PANTHER); PTHR11071 (PANTHER); IPR002130 (PROSITE_PROFILES); IPR029000 (SUPERFAMILY)	folding of proteins
maker-VaccDscaff13-augustus-gene-135.29-mRNA-1	autophagy-related protein 101	218	8.7052e-130	90.2	P:GO:0000045; C:GO:0000407	P:autophagosome assembly; C:phagophore assembly site	NA	NA	IPR012445 (PFAM); IPR012445 (PANTHER); PTHR13292:SF1 (PANTHER)	general autophagy- and senescence-induced mitophagy
maker-VaccDscaff13-augustus-gene-150.17-mRNA-1	probable galacturonosyltransferase-like 1	352	0	89.45	F:GO:0016757	F:transferase activity, transferring glycosyl groups	NA	NA	IPR002495 (PFAM); IPR029044 (G3DSA:3.90.550.GENE3D); PTHR13778:SF37 (PANTHER); PTHR13778 (PANTHER); IPR029044 (SUPERFAMILY)	pectin biosynthesis
maker-VaccDscaff13-snap-gene-128.22-mRNA-1	regulator of nonsense transcripts UPF2	695	0	89.37	P:GO:0000184; F:GO:0003723; C:GO:0000502	P:nuclear-transcribed mRNA catabolic process, nonsense-mediated decay; F:RNA binding; C:proteasome complex	NA	NA	IPR016021 (G3DSA:1.25.40.GENE3D); IPR016021 (G3DSA:1.25.40.GENE3D); IPR003890 (PFAM); mobidb-lite (MOBIDB_LITE); mobidb-lite (MOBIDB_LITE); mobidb-lite (MOBIDB_LITE); mobidb-lite (MOBIDB_LITE); mobidb-lite (MOBIDB_LITE); mobidb-lite (MOBIDB_LITE); IPR039762 (PANTHER); PTHR12839:SF8 (PANTHER); IPR016024 (SUPERFAMILY); IPR016024 (SUPERFAMILY)	nonsense-mediated decay (NMD) of mRNAs containing premature stop codons
snap_masked-VaccDscaff13-processed-gene-144.24-mRNA-1	U-box domain-containing protein 62-like	382	1.21026e-32	89.34	P:GO:0016567; F:GO:0004842	P:protein ubiquitination; F:ubiquitin-protein transferase activity	NA	NA	IPR003340 (PFAM); IPR015300 (G3DSA:2.40.330.GENE3D); IPR015300 (G3DSA:2.40.330.GENE3D); mobidb-lite (MOBIDB_LITE); mobidb-lite (MOBIDB_LITE); mobidb-lite (MOBIDB_LITE); mobidb-lite (MOBIDB_LITE); PTHR33644:SF5 (PANTHER); PTHR33644 (PANTHER); IPR003340 (PROSITE_PROFILES); IPR003340 (PROSITE_PROFILES); IPR003340 (CDD); IPR003340 (CDD); IPR015300 (SUPERFAMILY); IPR015300 (SUPERFAMILY)	proteassomal degradation
maker-VaccDscaff13-augustus-gene-134.30-mRNA-1	L-ascorbate oxidase homolog	569	0	89.3	P:GO:0055114; F:GO:0005507; F:GO:0016491	P:oxidation-reduction process; F:copper ion binding; F:oxidoreductase activity	NA	NA	IPR008972 (G3DSA:2.60.40.GENE3D); IPR011706 (PFAM); IPR008972 (G3DSA:2.60.40.GENE3D); IPR001117 (PFAM); IPR008972 (G3DSA:2.60.40.GENE3D); IPR011707 (PFAM); PTHR11709 (PANTHER); PTHR11709:SF280 (PANTHER); IPR034273 (CDD); IPR008972 (SUPERFAMILY); IPR008972 (SUPERFAMILY); IPR008972 (SUPERFAMILY)	pollen tube growth
augustus_masked-VaccDscaff13-processed-gene-150.4-mRNA-1	elongation of fatty acids protein 3-like	293	1.24254e-136	88.95	C:GO:0016021	C:integral component of membrane	NA	NA	IPR002076 (PFAM); PTHR11157:SF123 (PANTHER); IPR002076 (PANTHER)	lipid-mediated regulation of abiotic stress signaling, inhibit abscisic acid (ABA)-mediated stress responses
maker-VaccDscaff13-augustus-gene-130.37-mRNA-1	Actin cytoskeleton-regulatory complex protein	1619	0	88.86	P:GO:0000045; C:GO:0000421	P:autophagosome assembly; C:autophagosome membrane	NA	NA	IPR015943 (G3DSA:2.130.10.GENE3D); mobidb-lite (MOBIDB_LITE); mobidb-lite (MOBIDB_LITE); mobidb-lite (MOBIDB_LITE); mobidb-lite (MOBIDB_LITE); mobidb-lite (MOBIDB_LITE); PTHR19878 (PANTHER); PTHR19878:SF17 (PANTHER); IPR017986 (PROSITE_PROFILES); IPR001680 (PROSITE_PROFILES); IPR036322 (SUPERFAMILY)	proper organization of the cell membrane-associated actin cytoskeleton and promotes its destabilization
augustus_masked-VaccDscaff13-processed-gene-132.5-mRNA-1	peroxidase 10-like	327	0	88.27	P:GO:0006979; P:GO:0042744; P:GO:0055114; P:GO:0098869; F:GO:0004601; F:GO:0020037; F:GO:0046872; C:GO:0005576	P:response to oxidative stress; P:hydrogen peroxide catabolic process; P:oxidation-reduction process; P:cellular oxidant detoxification; F:peroxidase activity; F:heme binding; F:metal ion binding; C:extracellular region	EC:1.11.1.7	Peroxidase	IPR002016 (PRINTS); IPR000823 (PRINTS); IPR002016 (PFAM); G3DSA:1.10.520.10 (GENE3D); G3DSA:1.10.420.10 (GENE3D); PTHR31388:SF180 (PANTHER); PTHR31388 (PANTHER); IPR002016 (PROSITE_PROFILES); IPR033905 (CDD); IPR010255 (SUPERFAMILY)	Removal of H2O2, oxidation of toxic reductants, biosynthesis and degradation of lignin, suberization, auxin catabolism, response to environmental stresses
maker-VaccDscaff13-augustus-gene-147.18-mRNA-1	BTB/POZ domain-containing protein At3g50780	532	0	88.1	P:GO:0006508; P:GO:0051301; F:GO:0008233	P:proteolysis; P:cell division; F:peptidase activity	NA	NA	G3DSA:3.30.710.10 (GENE3D); mobidb-lite (MOBIDB_LITE); mobidb-lite (MOBIDB_LITE); IPR038920 (PANTHER); PTHR31060:SF5 (PANTHER); IPR011333 (SUPERFAMILY)	NA
augustus_masked-VaccDscaff13-processed-gene-146.5-mRNA-1	HTH-type transcriptional regulator	150	6.46321e-50	88	NA	NA	NA	NA	IPR025322 (PFAM); PTHR33052:SF86 (PANTHER); PTHR33052 (PANTHER)	NA
maker-VaccDscaff13-augustus-gene-144.39-mRNA-1	ABC transporter B family member 15	1232	0	87.64	P:GO:0055085; F:GO:0005524; F:GO:0016887; F:GO:0042626; C:GO:0016021	P:transmembrane transport; F:ATP binding; F:ATPase activity; F:ATPase-coupled transmembrane transporter activity; C:integral component of membrane	EC:3.6.1.3; EC:3.6.1.15	Adenosinetriphosphatase; Nucleoside-triphosphate phosphatase	IPR003439 (PFAM); IPR003439 (PFAM); G3DSA:3.40.50.300 (GENE3D); IPR011527 (PFAM); mobidb-lite (MOBIDB_LITE); IPR039421 (PANTHER); PTHR24221:SF476 (PANTHER); IPR003439 (PROSITE_PROFILES); IPR003439 (PROSITE_PROFILES); IPR011527 (PROSITE_PROFILES); IPR011527 (PROSITE_PROFILES); cd18577 (CDD); cd03249 (CDD); cd18578 (CDD); cd03249 (CDD); IPR027417 (SUPERFAMILY); IPR036640 (SUPERFAMILY); IPR036640 (S…	transmembrane transport
snap_masked-VaccDscaff13-processed-gene-138.14-mRNA-1	geraniol 8-hydroxylase	260	3.1448e-118	87.37	P:GO:0016099; P:GO:0055114; F:GO:0005506; F:GO:0020037; F:GO:0102811; C:GO:0005789; C:GO:0016021	P:monoterpenoid biosynthetic process; P:oxidation-reduction process; F:iron ion binding; F:heme binding; F:geraniol 10-hydroxylase activity; C:endoplasmic reticulum membrane; C:integral component of membrane	EC:1.14.14.83; EC:1.14.13	Geraniol 8-hydroxylase; Acting on paired donors, with incorporation or reduction of molecular oxygen. The oxygen incorporated need not be derived from O(2)	IPR001128 (PRINTS); IPR002403 (PRINTS); IPR001128 (PFAM); IPR036396 (G3DSA:1.10.630.GENE3D); PTHR24281 (PANTHER); IPR036396 (SUPERFAMILY)	biosynthesis of hydroxygeraniol, a precursor of the terpenoid indole alkaloids
maker-VaccDscaff13-augustus-gene-131.17-mRNA-1	patatin-like protein 2	419	0	87.2	P:GO:0016042; F:GO:0004620; F:GO:0047372	P:lipid catabolic process; F:phospholipase activity; F:acylglycerol lipase activity	EC:3.1.1.23; EC:3.1.1.1	Acylglycerol lipase; Carboxylesterase	IPR002641 (PFAM); G3DSA:3.40.1090.10 (GENE3D); PTHR32176 (PANTHER); PTHR32176:SF43 (PANTHER); IPR002641 (PROSITE_PROFILES); cd07214 (CDD); IPR016035 (SUPERFAMILY)	Lipid degradation
augustus_masked-VaccDscaff13-processed-gene-130.3-mRNA-1	3-ketodihydrosphingosine reductase	244	2.34228e-126	87.14	NA	NA	NA	NA	G3DSA:3.40.50.720 (GENE3D); IPR002347 (PFAM); mobidb-lite (MOBIDB_LITE); PTHR43431:SF4 (PANTHER); PTHR43431 (PANTHER); IPR036291 (SUPERFAMILY)	NA
maker-VaccDscaff13-snap-gene-131.23-mRNA-1	CDPK-related kinase 5	626	0	86.3	P:GO:0018105; P:GO:0035556; P:GO:0046777; F:GO:0004683; F:GO:0005509; F:GO:0005516; F:GO:0005524; F:GO:0009931; C:GO:0005737	P:peptidyl-serine phosphorylation; P:intracellular signal transduction; P:protein autophosphorylation; F:calmodulin-dependent protein kinase activity; F:calcium ion binding; F:calmodulin binding; F:ATP binding; F:calcium-dependent protein serine/threonine kinase activity; C:cytoplasm	EC:2.7.11.17	Calcium/calmodulin-dependent protein kinase	G3DSA:1.10.510.10 (GENE3D); IPR000719 (PFAM); G3DSA:3.30.200.20 (GENE3D); G3DSA:1.10.238.10 (GENE3D); mobidb-lite (MOBIDB_LITE); mobidb-lite (MOBIDB_LITE); mobidb-lite (MOBIDB_LITE); mobidb-lite (MOBIDB_LITE); mobidb-lite (MOBIDB_LITE); PTHR24349:SF115 (PANTHER); PTHR24349 (PANTHER); IPR000719 (PROSITE_PROFILES); cd05117 (CDD); IPR011009 (SUPERFAMILY); IPR011992 (SUPERFAMILY)	signal transduction pathways that involve calcium as a second messenger
maker-VaccDscaff13-snap-gene-146.22-mRNA-1	CASP-like protein 5C1	176	3.80269e-41	86.24	C:GO:0005886; C:GO:0016021	C:plasma membrane; C:integral component of membrane	NA	NA	IPR006702 (PFAM); mobidb-lite (MOBIDB_LITE); mobidb-lite (MOBIDB_LITE); PTHR32021 (PANTHER); PTHR32021:SF30 (PANTHER)	NA
maker-VaccDscaff13-augustus-gene-151.18-mRNA-1	mast cell carboxypeptidase A	95	2.82025e-39	86.23	P:GO:0006508; F:GO:0004181; F:GO:0008270; F:GO:0016747; C:GO:0005615; C:GO:0016021	P:proteolysis; F:metallocarboxypeptidase activity; F:zinc ion binding; F:transferase activity, transferring acyl groups other than amino-acyl groups; C:extracellular space; C:integral component of membrane	EC:3.4.17	Acting on peptide bonds (peptidases)	PTHR11705:SF119 (PANTHER); PTHR11705 (PANTHER)	protease
maker-VaccDscaff13-snap-gene-133.25-mRNA-1	UDP-N-acetylglucosamine transferase subunit ALG14 homolog	231	1.41899e-132	85.61	P:GO:0006488; F:GO:0004577; C:GO:0016021; C:GO:0043541	P:dolichol-linked oligosaccharide biosynthetic process; F:N-acetylglucosaminyldiphosphodolichol N-acetylglucosaminyltransferase activity; C:integral component of membrane; C:UDP-N-acetylglucosamine transferase complex	EC:2.4.1.141	N-acetylglucosaminyldiphosphodolichol N-acetylglucosaminyltransferase	G3DSA:3.40.50.2000 (GENE3D); IPR013969 (PFAM); IPR013969 (PANTHER)	N-glycosylation
maker-VaccDscaff13-augustus-gene-131.19-mRNA-1	phosphoglycerate mutase-like protein 4 isoform X2	244	6.8826e-138	85.1	P:GO:0016311; F:GO:0004647	P:dephosphorylation; F:phosphoserine phosphatase activity	EC:3.1.3.3	Phosphoserine phosphatase	PIRSF000709 (PIRSF); IPR029033 (G3DSA:3.40.50.GENE3D); IPR013078 (PFAM); mobidb-lite (MOBIDB_LITE); PTHR23029 (PANTHER); IPR013078 (CDD); IPR029033 (SUPERFAMILY)	carbohydrates metabolism
maker-VaccDscaff13-augustus-gene-138.30-mRNA-1	geraniol 8-hydroxylase-like	512	0	85.09	P:GO:0016099; P:GO:0055114; F:GO:0005506; F:GO:0020037; F:GO:0102811; C:GO:0005789; C:GO:0016021	P:monoterpenoid biosynthetic process; P:oxidation-reduction process; F:iron ion binding; F:heme binding; F:geraniol 10-hydroxylase activity; C:endoplasmic reticulum membrane; C:integral component of membrane	EC:1.14.14.83; EC:1.14.13	Geraniol 8-hydroxylase; Acting on paired donors, with incorporation or reduction of molecular oxygen. The oxygen incorporated need not be derived from O(2)	IPR002401 (PRINTS); IPR001128 (PRINTS); IPR001128 (PFAM); IPR036396 (G3DSA:1.10.630.GENE3D); PTHR24281 (PANTHER); IPR036396 (SUPERFAMILY)	biosynthesis of hydroxygeraniol, a precursor of the terpenoid indole alkaloids
maker-VaccDscaff13-augustus-gene-139.31-mRNA-1	serine/threonine-protein kinase TOR	184	1.97811e-23	84.96	P:GO:0000077; P:GO:0000723; P:GO:0006468; P:GO:0008630; P:GO:1904262; F:GO:0004674; F:GO:0005524; F:GO:0044877; C:GO:0016021	P:DNA damage checkpoint; P:telomere maintenance; P:protein phosphorylation; P:intrinsic apoptotic signaling pathway in response to DNA damage; P:negative regulation of TORC1 signaling; F:protein serine/threonine kinase activity; F:ATP binding; F:protein-containing complex binding; C:integral component of membrane	NA	NA	IPR017456 (PFAM); G3DSA:3.40.50.300 (GENE3D); PTHR11139:SF102 (PANTHER); PTHR11139 (PANTHER); cd03113 (CDD); IPR027417 (SUPERFAMILY)	cell growth regulator that controls development from early embryo to seed production. TOR is also a negative regulator of autophagy in plants
augustus_masked-VaccDscaff13-processed-gene-136.9-mRNA-1	geraniol 8-hydroxylase-like	676	0	84.63	P:GO:0055114; F:GO:0004497; F:GO:0005506; F:GO:0016705; F:GO:0020037; C:GO:0016021	P:oxidation-reduction process; F:monooxygenase activity; F:iron ion binding; F:oxidoreductase activity, acting on paired donors, with incorporation or reduction of molecular oxygen; F:heme binding; C:integral component of membrane	NA	NA	IPR001128 (PRINTS); IPR002401 (PRINTS); IPR001128 (PFAM); IPR036396 (G3DSA:1.10.630.GENE3D); PTHR24281 (PANTHER); IPR036396 (SUPERFAMILY); IPR036396 (SUPERFAMILY)	biosynthesis of hydroxygeraniol, a precursor of the terpenoid indole alkaloids
maker-VaccDscaff13-augustus-gene-136.41-mRNA-1	geraniol 8-hydroxylase-like	497	0	84.38	P:GO:0055114; F:GO:0004497; F:GO:0005506; F:GO:0016705; F:GO:0020037; C:GO:0016021	P:oxidation-reduction process; F:monooxygenase activity; F:iron ion binding; F:oxidoreductase activity, acting on paired donors, with incorporation or reduction of molecular oxygen; F:heme binding; C:integral component of membrane	NA	NA	IPR001128 (PRINTS); IPR002401 (PRINTS); IPR001128 (PFAM); IPR036396 (G3DSA:1.10.630.GENE3D); PTHR24281 (PANTHER); IPR036396 (SUPERFAMILY)	biosynthesis of hydroxygeraniol, a precursor of the terpenoid indole alkaloids
maker-VaccDscaff13-augustus-gene-138.27-mRNA-1	Geraniol 8-hydroxylase	494	0	84.21	P:GO:0016099; P:GO:0055114; F:GO:0005506; F:GO:0020037; F:GO:0102811; C:GO:0005789; C:GO:0016021	P:monoterpenoid biosynthetic process; P:oxidation-reduction process; F:iron ion binding; F:heme binding; F:geraniol 10-hydroxylase activity; C:endoplasmic reticulum membrane; C:integral component of membrane	EC:1.14.14.83; EC:1.14.13	Geraniol 8-hydroxylase; Acting on paired donors, with incorporation or reduction of molecular oxygen. The oxygen incorporated need not be derived from O(2)	IPR002401 (PRINTS); IPR001128 (PRINTS); IPR001128 (PFAM); IPR036396 (G3DSA:1.10.630.GENE3D); PTHR24281 (PANTHER); IPR036396 (SUPERFAMILY)	biosynthesis of hydroxygeraniol, a precursor of the terpenoid indole alkaloids
maker-VaccDscaff13-augustus-gene-146.19-mRNA-1	Ternary complex factor MIP1, leucine-zipper	610	0	84.16	F:GO:0003677	F:DNA binding	NA	NA	IPR025757 (PFAM); IPR006869 (PFAM); mobidb-lite (MOBIDB_LITE); mobidb-lite (MOBIDB_LITE); mobidb-lite (MOBIDB_LITE); mobidb-lite (MOBIDB_LITE); mobidb-lite (MOBIDB_LITE); mobidb-lite (MOBIDB_LITE); PTHR23054:SF65 (PANTHER); PTHR23054 (PANTHER)	NA
augustus_masked- -mRNA-1	probable calcium-binding protein CML41	187	5.82593e-87	84.04	F:GO:0005509	F:calcium ion binding	NA	NA	IPR002048 (PFAM); G3DSA:1.10.238.10 (GENE3D); G3DSA:1.10.238.10 (GENE3D); PF13833 (PFAM); mobidb-lite (MOBIDB_LITE); mobidb-lite (MOBIDB_LITE); PTHR23050 (PANTHER); PTHR23050:SF390 (PANTHER); IPR002048 (PROSITE_PROFILES); IPR002048 (PROSITE_PROFILES); IPR002048 (PROSITE_PROFILES); IPR002048 (PROSITE_PROFILES); IPR002048 (CDD); IPR002048 (CDD); IPR011992 (SUPERFAMILY)	calcium sensor
maker-VaccDscaff13-augustus-gene-136.42-mRNA-1	geraniol 8-hydroxylase-like	497	0	83.77	P:GO:0055114; F:GO:0004497; F:GO:0005506; F:GO:0016705; F:GO:0020037; C:GO:0016021	P:oxidation-reduction process; F:monooxygenase activity; F:iron ion binding; F:oxidoreductase activity, acting on paired donors, with incorporation or reduction of molecular oxygen; F:heme binding; C:integral component of membrane	NA	NA	IPR002401 (PRINTS); IPR001128 (PRINTS); IPR001128 (PFAM); IPR036396 (G3DSA:1.10.630.GENE3D); PTHR24281 (PANTHER); IPR036396 (SUPERFAMILY)	biosynthesis of hydroxygeraniol, a precursor of the terpenoid indole alkaloids
maker-VaccDscaff13-snap-gene-139.38-mRNA-1	geraniol 8-hydroxylase-like	493	0	83.67	P:GO:0016099; P:GO:0055114; F:GO:0005506; F:GO:0020037; F:GO:0102811; C:GO:0005789; C:GO:0016021	P:monoterpenoid biosynthetic process; P:oxidation-reduction process; F:iron ion binding; F:heme binding; F:geraniol 10-hydroxylase activity; C:endoplasmic reticulum membrane; C:integral component of membrane	EC:1.14.14.83; EC:1.14.13	Geraniol 8-hydroxylase; Acting on paired donors, with incorporation or reduction of molecular oxygen. The oxygen incorporated need not be derived from O(2)	IPR002401 (PRINTS); IPR001128 (PRINTS); IPR001128 (PFAM); IPR036396 (G3DSA:1.10.630.GENE3D); PTHR24281 (PANTHER); IPR036396 (SUPERFAMILY)	biosynthesis of hydroxygeraniol, a precursor of the terpenoid indole alkaloids
maker-VaccDscaff13-augustus-gene-139.32-mRNA-1	geraniol 8-hydroxylase-like	496	0	83.17	P:GO:0016099; P:GO:0055114; F:GO:0005506; F:GO:0020037; F:GO:0102811; C:GO:0005789; C:GO:0016021	P:monoterpenoid biosynthetic process; P:oxidation-reduction process; F:iron ion binding; F:heme binding; F:geraniol 10-hydroxylase activity; C:endoplasmic reticulum membrane; C:integral component of membrane	EC:1.14.14.83; EC:1.14.13	Geraniol 8-hydroxylase; Acting on paired donors, with incorporation or reduction of molecular oxygen. The oxygen incorporated need not be derived from O(2)	IPR001128 (PRINTS); IPR002401 (PRINTS); IPR036396 (G3DSA:1.10.630.GENE3D); IPR001128 (PFAM); PTHR24281 (PANTHER); IPR036396 (SUPERFAMILY)	biosynthesis of hydroxygeraniol, a precursor of the terpenoid indole alkaloids
maker-VaccDscaff13-augustus-gene-150.18-mRNA-1	glutaminyl-peptide cyclotransferase-like isoform X2	113	7.97468e-14	83.07	P:GO:0042372; F:GO:0008909; C:GO:0009536	P:phylloquinone biosynthetic process; F:isochorismate synthase activity; C:plastid	EC:5.4.4.2	Isochorismate synthase	IPR007788 (PFAM); PTHR47253 (PANTHER); PTHR47253:SF4 (PANTHER)	Converts glutamine
snap_masked-VaccDscaff13-processed-gene-138.20-mRNA-1	rRNA intron-encoded homing endonuclease	141	4.63288e-08	82.17	P:GO:0006506; P:GO:0090305; P:GO:0097502; F:GO:0004519; F:GO:0004584; C:GO:0016021	P:GPI anchor biosynthetic process; P:nucleic acid phosphodiester bond hydrolysis; P:mannosylation; F:endonuclease activity; F:dolichyl-phosphate-mannose-glycolipid alpha-mannosyltransferase activity; C:integral component of membrane	EC:2.4.1.130	Glycosyltransferases	no IPS match	NA
maker-VaccDscaff13-snap-gene-139.36-mRNA-1	geraniol 10-hydroxylase	296	2.85454e-104	82.11	P:GO:0016099; P:GO:0055114; F:GO:0005506; F:GO:0020037; F:GO:0102811; C:GO:0005789; C:GO:0016021	P:monoterpenoid biosynthetic process; P:oxidation-reduction process; F:iron ion binding; F:heme binding; F:geraniol 10-hydroxylase activity; C:endoplasmic reticulum membrane; C:integral component of membrane	EC:1.14.14.83; EC:1.14.13	Geraniol 8-hydroxylase; Acting on paired donors, with incorporation or reduction of molecular oxygen. The oxygen incorporated need not be derived from O(2)	IPR001128 (PFAM); IPR036396 (G3DSA:1.10.630.GENE3D); PTHR24299 (PANTHER); IPR036396 (SUPERFAMILY)	biosynthesis of hydroxygeraniol, a precursor of the terpenoid indole alkaloids
maker-VaccDscaff13-augustus-gene-127.15-mRNA-1	Stromelysin-1 like	127	5.62841e-57	81.89	P:GO:0006413; F:GO:0003743	P:translational initiation; F:translation initiation factor activity	NA	NA	IPR012881 (PFAM); PTHR31865:SF16 (PANTHER); PTHR31865 (PANTHER)	NA
augustus_masked-VaccDscaff13-processed-gene-140.4-mRNA-1	Molybdenum cofactor sulfurase	920	0	81.88	F:GO:0016740	F:transferase activity	NA	NA	IPR015422 (G3DSA:3.90.1150.GENE3D); IPR015421 (G3DSA:3.40.640.GENE3D); mobidb-lite (MOBIDB_LITE); mobidb-lite (MOBIDB_LITE); mobidb-lite (MOBIDB_LITE); mobidb-lite (MOBIDB_LITE); mobidb-lite (MOBIDB_LITE); mobidb-lite (MOBIDB_LITE); mobidb-lite (MOBIDB_LITE); mobidb-lite (MOBIDB_LITE); mobidb-lite (MOBIDB_LITE); PTHR14237 (PANTHER); PTHR14237:SF58 (PANTHER); IPR015424 (SUPERFAMILY)	Modulates cold stress- and osmotic stress-responsive gene expression by acting as key regulator of abscisic acid (ABA) biosynthesis.
maker-VaccDscaff13-augustus-gene-143.12-mRNA-1	extra-large guanine nucleotide-binding protein 1-like	975	0	81.83	P:GO:0007188; F:GO:0001664; F:GO:0003924; F:GO:0005525; F:GO:0031683; C:GO:0005834	P:adenylate cyclase-modulating G protein-coupled receptor signaling pathway; F:G protein-coupled receptor binding; F:GTPase activity; F:GTP binding; F:G-protein beta/gamma-subunit complex binding; C:heterotrimeric G-protein complex	EC:3.6.1.15	Nucleoside-triphosphate phosphatase	IPR001019 (PRINTS); G3DSA:3.40.50.300 (GENE3D); IPR011025 (G3DSA:1.10.400.GENE3D); IPR001019 (PFAM); mobidb-lite (MOBIDB_LITE); IPR001019 (PANTHER); PTHR10218:SF222 (PANTHER); IPR001019 (CDD); IPR027417 (SUPERFAMILY); IPR011025 (SUPERFAMILY)	modulators or transducers in various transmembrane signaling systems , root morphogenesis by regulation of the cell proliferation
maker-VaccDscaff13-augustus-gene-128.18-mRNA-1	red chlorophyll catabolite reductase, chloroplastic	320	1.03361e-149	81.68	P:GO:0015996; P:GO:0055114; F:GO:0005509; F:GO:0051743; C:GO:0009507	P:chlorophyll catabolic process; P:oxidation-reduction process; F:calcium ion binding; F:red chlorophyll catabolite reductase activity; C:chloroplast	NA	NA	G3DSA:3.40.1500.20 (GENE3D); IPR009439 (PFAM); mobidb-lite (MOBIDB_LITE); mobidb-lite (MOBIDB_LITE); PTHR34685:SF2 (PANTHER); IPR009439 (PANTHER)	key reaction of chlorophyll catabolism, color change during leaf senescence and fruit ripening
maker-VaccDscaff13-augustus-gene-133.22-mRNA-1	LOB domain-containing protein 36-like	320	2.42961e-97	81.55	NA	NA	NA	NA	IPR004883 (PFAM); mobidb-lite (MOBIDB_LITE); PTHR31301 (PANTHER); PTHR31301:SF119 (PANTHER); IPR004883 (PROSITE_PROFILES)	leaf and petal morphogenesis
maker-VaccDscaff13-augustus-gene-136.45-mRNA-1	geraniol 8-hydroxylase-like	497	0	81.38	P:GO:0055114; F:GO:0004497; F:GO:0005506; F:GO:0016705; F:GO:0020037; C:GO:0016021	P:oxidation-reduction process; F:monooxygenase activity; F:iron ion binding; F:oxidoreductase activity, acting on paired donors, with incorporation or reduction of molecular oxygen; F:heme binding; C:integral component of membrane	NA	NA	IPR001128 (PRINTS); IPR002401 (PRINTS); IPR036396 (G3DSA:1.10.630.GENE3D); IPR001128 (PFAM); PTHR24281 (PANTHER); IPR036396 (SUPERFAMILY)	biosynthesis of hydroxygeraniol, a precursor of the terpenoid indole alkaloids
snap_masked-VaccDscaff13-processed-gene-150.12-mRNA-1	protein FAR1-RELATED SEQUENCE 5-like	72	1.22256e-11	81.1	NA	NA	NA	NA	mobidb-lite (MOBIDB_LITE); mobidb-lite (MOBIDB_LITE); mobidb-lite (MOBIDB_LITE)	regulating light control of development
maker-VaccDscaff13-snap-gene-128.21-mRNA-1	Patatin-like protein 1	376	2.1903e-179	81	P:GO:0016042; F:GO:0004620; F:GO:0047372	P:lipid catabolic process; F:phospholipase activity; F:acylglycerol lipase activity	EC:3.1.1.23; EC:3.1.1.1	Acylglycerol lipase; Carboxylesterase	G3DSA:3.40.1090.10 (GENE3D); IPR002641 (PFAM); PTHR32176 (PANTHER); PTHR32176:SF37 (PANTHER); IPR002641 (PROSITE_PROFILES); cd07214 (CDD); IPR016035 (SUPERFAMILY)	Lipid degradation
maker-VaccDscaff13-augustus-gene-136.46-mRNA-1	geraniol 8-hydroxylase-like	497	0	80.92	P:GO:0016099; P:GO:0055114; F:GO:0005506; F:GO:0016709; F:GO:0020037; C:GO:0012505; C:GO:0016021; C:GO:0043227	P:monoterpenoid biosynthetic process; P:oxidation-reduction process; F:iron ion binding; F:oxidoreductase activity, acting on paired donors, with incorporation or reduction of molecular oxygen, NAD(P)H as one donor, and incorporation of one atom of oxygen; F:heme binding; C:endomembrane system; C:integral component of membrane; C:membrane-bounded organelle	EC:1.14.13	Acting on paired donors, with incorporation or reduction of molecular oxygen. The oxygen incorporated need not be derived from O(2)	IPR002401 (PRINTS); IPR001128 (PRINTS); IPR036396 (G3DSA:1.10.630.GENE3D); IPR001128 (PFAM); PTHR24281 (PANTHER); IPR036396 (SUPERFAMILY)	biosynthesis of hydroxygeraniol, a precursor of the terpenoid indole alkaloids
maker-VaccDscaff13-snap-gene-127.23-mRNA-1	CLK4-associating serine/arginine rich protein isoform X2	550	4.30773e-155	80.76	NA	NA	NA	NA	IPR019147 (PFAM); mobidb-lite (MOBIDB_LITE); mobidb-lite (MOBIDB_LITE); mobidb-lite (MOBIDB_LITE); mobidb-lite (MOBIDB_LITE); mobidb-lite (MOBIDB_LITE); mobidb-lite (MOBIDB_LITE); mobidb-lite (MOBIDB_LITE); mobidb-lite (MOBIDB_LITE); mobidb-lite (MOBIDB_LITE); IPR040397 (PANTHER); IPR040397 (PANTHER); PTHR13161:SF4 (PANTHER); PTHR13161:SF4 (PANTHER)	alternative splicing regulator
maker-VaccDscaff13-augustus-gene-134.27-mRNA-1	upstream activation factor subunit spp27-like isoform X1	333	1.55571e-146	80.55	NA	NA	NA	NA	IPR014876 (PFAM); IPR003121 (PFAM); IPR036885 (G3DSA:1.10.245.GENE3D); mobidb-lite (MOBIDB_LITE); mobidb-lite (MOBIDB_LITE); mobidb-lite (MOBIDB_LITE); mobidb-lite (MOBIDB_LITE); PTHR13844:SF53 (PANTHER); PTHR13844 (PANTHER); cd10567 (CDD); cd10567 (CDD); IPR036885 (SUPERFAMILY); SSF109715 (SUPERFAMILY); IPR036885 (SUPERFAMILY)	RNA polymerase I general transcription initiation factor
maker-VaccDscaff13-snap-gene-149.18-mRNA-1	probable vacuolar amino acid transporter YPQ1	378	0	80.45	C:GO:0016021	C:integral component of membrane	NA	NA	G3DSA:1.20.1280.290 (GENE3D); IPR006603 (PFAM); mobidb-lite (MOBIDB_LITE); PTHR16201 (PANTHER); PTHR16201:SF46 (PANTHER)	amino acid transporter
maker-VaccDscaff13-augustus-gene-144.38-mRNA-1	Protein monoglycylase	182	4.82723e-84	80.24	NA	NA	NA	NA	mobidb-lite (MOBIDB_LITE); mobidb-lite (MOBIDB_LITE); mobidb-lite (MOBIDB_LITE); mobidb-lite (MOBIDB_LITE); PTHR36387 (PANTHER)	post-translational modifications of tubulin
maker-VaccDscaff13-snap-gene-136.52-mRNA-1	geraniol 8-hydroxylase-like	86	9.63494e-18	80.01	P:GO:0055114; F:GO:0005506; F:GO:0016709; F:GO:0020037; C:GO:0016021	P:oxidation-reduction process; F:iron ion binding; F:oxidoreductase activity, acting on paired donors, with incorporation or reduction of molecular oxygen, NAD(P)H as one donor, and incorporation of one atom of oxygen; F:heme binding; C:integral component of membrane	EC:1.14.13	Acting on paired donors, with incorporation or reduction of molecular oxygen. The oxygen incorporated need not be derived from O(2)	no IPS match	NA
augustus_masked-VaccDscaff13-processed-gene-139.5-mRNA-1	pentatricopeptide repeat-containing protein At3g50420	700	0	79.04	P:GO:0009451; C:GO:0043231	P:RNA modification; C:intracellular membrane-bounded organelle	NA	NA	IPR011990 (G3DSA:1.25.40.GENE3D); IPR011990 (G3DSA:1.25.40.GENE3D); IPR002885 (PFAM); IPR002885 (TIGRFAM); IPR002885 (PFAM); PTHR24015 (PANTHER); IPR002885 (PROSITE_PROFILES); IPR002885 (PROSITE_PROFILES); IPR002885 (PROSITE_PROFILES); IPR002885 (PROSITE_PROFILES); IPR002885 (PROSITE_PROFILES); IPR002885 (PROSITE_PROFILES); IPR002885 (PROSITE_PROFILES); IPR002885 (PROSITE_PROFILES); IPR002885 (PR…	NA
maker-VaccDscaff13-augustus-gene-146.14-mRNA-1	BTB/POZ domain-containing protein	659	0	78.86	NA	NA	NA	NA	G3DSA:3.30.710.10 (GENE3D); IPR000210 (PFAM); IPR027356 (PFAM); mobidb-lite (MOBIDB_LITE); PTHR32370 (PANTHER); PTHR32370:SF8 (PANTHER); IPR027356 (PROSITE_PROFILES); IPR000210 (PROSITE_PROFILES); cd18312 (CDD); IPR011333 (SUPERFAMILY)	NA
maker-VaccDscaff13-augustus-gene-134.25-mRNA-1	serine/threonine-protein kinase SAPK10	359	0	78.6	P:GO:0006468; P:GO:0035556; F:GO:0004674; F:GO:0005524; C:GO:0005737	P:protein phosphorylation; P:intracellular signal transduction; F:protein serine/threonine kinase activity; F:ATP binding; C:cytoplasm	NA	NA	G3DSA:3.30.200.20 (GENE3D); PIRSF000654 (PIRSF); G3DSA:1.10.510.10 (GENE3D); G3DSA:3.30.200.20 (GENE3D); G3DSA:1.10.510.10 (GENE3D); IPR000719 (PFAM); PTHR24343 (PANTHER); PTHR24343:SF379 (PANTHER); PTHR24343 (PANTHER); PTHR24343:SF379 (PANTHER); PTHR24343:SF379 (PANTHER); PTHR24343 (PANTHER); IPR000719 (PROSITE_PROFILES); IPR011009 (SUPERFAMILY)	signal transduction of hyperosmotic response, ABA signaling
maker-VaccDscaff13-snap-gene-144.41-mRNA-1	Vacuolar protein sorting-associated protein	2166	0	78.54	P:GO:0006623; P:GO:0045053; C:GO:0019898	P:protein targeting to vacuole; P:protein retention in Golgi apparatus; C:extrinsic component of membrane	NA	NA	IPR031645 (PFAM); IPR009543 (PFAM); mobidb-lite (MOBIDB_LITE); PTHR16166:SF130 (PANTHER); IPR026847 (PANTHER)	cytoplasm to vacuole transport
augustus_masked-VaccDscaff13-processed-gene-127.3-mRNA-1	uncharacterized protein LOC110662930	391	8.91825e-154	78.21	NA	NA	NA	NA	PTHR32011 (PANTHER); PTHR32011:SF2 (PANTHER)	NA
maker-VaccDscaff13-snap-gene-130.39-mRNA-1	Hypothetical predicted protein	612	0	78.13	NA	NA	NA	NA	IPR006869 (PFAM); IPR025757 (PFAM); mobidb-lite (MOBIDB_LITE); mobidb-lite (MOBIDB_LITE); mobidb-lite (MOBIDB_LITE); mobidb-lite (MOBIDB_LITE); mobidb-lite (MOBIDB_LITE); mobidb-lite (MOBIDB_LITE); mobidb-lite (MOBIDB_LITE); PTHR46248 (PANTHER); PTHR46248:SF2 (PANTHER)	NA
maker-VaccDscaff13-augustus-gene-138.31-mRNA-1	salicylic acid-binding protein 2-like	263	6.03375e-135	77.54	P:GO:0009694; P:GO:0009696; F:GO:0080030; F:GO:0080031; F:GO:0080032	P:jasmonic acid metabolic process; P:salicylic acid metabolic process; F:methyl indole-3-acetate esterase activity; F:methyl salicylate esterase activity; F:methyl jasmonate esterase activity	EC:3.1.1.1	Carboxylesterase	IPR029058 (G3DSA:3.40.50.GENE3D); IPR000073 (PFAM); PTHR10992 (PANTHER); PTHR10992:SF1031 (PANTHER); IPR029058 (SUPERFAMILY)	convert methyl salicylate (MeSA) to salicylic acid (SA) as part of the signal transduction pathways that activate systemic acquired resistance
maker-VaccDscaff13-snap-gene-131.21-mRNA-1	protein ROOT PRIMORDIUM DEFECTIVE 1	551	0	76.56	C:GO:0005739	C:mitochondrion	NA	NA	IPR021099 (PFAM); mobidb-lite (MOBIDB_LITE); mobidb-lite (MOBIDB_LITE); mobidb-lite (MOBIDB_LITE); mobidb-lite (MOBIDB_LITE); mobidb-lite (MOBIDB_LITE); mobidb-lite (MOBIDB_LITE); PTHR31476 (PANTHER); PTHR31476:SF17 (PANTHER)	pre-arranging the maintenance of the active cell proliferation during root primordium development
augustus_masked-VaccDscaff13-processed-gene-139.10-mRNA-1	aspartic proteinase CDR1-like	542	9.63069e-49	76.49	P:GO:0006508; P:GO:0030163; F:GO:0004190; C:GO:0005576	P:proteolysis; P:protein catabolic process; F:aspartic-type endopeptidase activity; C:extracellular region	EC:3.4.23	Acting on peptide bonds (peptidases)	IPR021109 (G3DSA:2.40.70.GENE3D); IPR032861 (PFAM); IPR001461 (PANTHER); PTHR13683:SF690 (PANTHER); IPR033121 (PROSITE_PROFILES); IPR021109 (SUPERFAMILY)	protease, salicylic acid-dependent inducible resistance responses
maker-VaccDscaff13-augustus-gene-137.19-mRNA-1	methylesterase 10-like	360	5.66155e-95	76.47	NA	NA	NA	NA	IPR000073 (PFAM); IPR029058 (G3DSA:3.40.50.GENE3D); PTHR10992:SF1031 (PANTHER); PTHR10992:SF1031 (PANTHER); PTHR10992 (PANTHER); PTHR10992 (PANTHER); IPR029058 (SUPERFAMILY); IPR029058 (SUPERFAMILY)	NA
maker-VaccDscaff13-snap-gene-129.29-mRNA-1	Patatin-like protein 1	776	0	76.31	P:GO:0016042; F:GO:0016787	P:lipid catabolic process; F:hydrolase activity	NA	NA	G3DSA:3.40.1090.10 (GENE3D); IPR002641 (PFAM); PTHR32176 (PANTHER); PTHR32176:SF6 (PANTHER); PTHR32176 (PANTHER); PTHR32176:SF6 (PANTHER); IPR002641 (PROSITE_PROFILES); IPR002641 (PROSITE_PROFILES); cd07214 (CDD); cd07214 (CDD); IPR016035 (SUPERFAMILY); IPR016035 (SUPERFAMILY)	phospholipases
augustus_masked-VaccDscaff13-processed-gene-145.2-mRNA-1	wall-associated receptor kinase-like 14	686	0	75.54	P:GO:0006468; P:GO:0007166; F:GO:0004674; F:GO:0005524; C:GO:0005886; C:GO:0016021	P:protein phosphorylation; P:cell surface receptor signaling pathway; F:protein serine/threonine kinase activity; F:ATP binding; C:plasma membrane; C:integral component of membrane	NA	NA	IPR000719 (PFAM); G3DSA:1.10.510.10 (GENE3D); G3DSA:3.30.200.20 (GENE3D); PTHR27005 (PANTHER); PTHR27005:SF184 (PANTHER); IPR000719 (PROSITE_PROFILES); cd14066 (CDD); IPR011009 (SUPERFAMILY)
augustus_masked-VaccDscaff13-processed-gene-141.5-mRNA-1	U-box domain-containing protein 62-like	328	3.03578e-31	75.38	P:GO:0016567; F:GO:0004842	P:protein ubiquitination; F:ubiquitin-protein transferase activity	NA	NA	IPR003340 (PFAM); IPR015300 (G3DSA:2.40.330.GENE3D); IPR015300 (G3DSA:2.40.330.GENE3D); mobidb-lite (MOBIDB_LITE); mobidb-lite (MOBIDB_LITE); PTHR33644 (PANTHER); PTHR33644:SF5 (PANTHER); IPR003340 (PROSITE_PROFILES); IPR003340 (PROSITE_PROFILES); IPR003340 (CDD); IPR003340 (CDD); IPR015300 (SUPERFAMILY); IPR015300 (SUPERFAMILY)	proteassomal degradation
augustus_masked-VaccDscaff13-processed-gene-148.6-mRNA-1	lysM domain receptor-like kinase 4	638	0	74.81	P:GO:0016310; F:GO:0016301; C:GO:0016020	P:phosphorylation; F:kinase activity; C:membrane	NA	NA	G3DSA:3.30.200.20 (GENE3D); G3DSA:1.10.510.10 (GENE3D); IPR018392 (PFAM); IPR001245 (PFAM); PTHR45927:SF11 (PANTHER); PTHR45927 (PANTHER); IPR000719 (PROSITE_PROFILES); IPR018392 (PROSITE_PROFILES); IPR018392 (PROSITE_PROFILES); IPR011009 (SUPERFAMILY)	cell surface receptor in chitin elicitor
maker-VaccDscaff13-augustus-gene-134.26-mRNA-1	reticulon-like protein B13	221	3.94808e-86	74.58	P:GO:0071786; C:GO:0071458; C:GO:0071782	P:endoplasmic reticulum tubular network organization; C:integral component of cytoplasmic side of endoplasmic reticulum membrane; C:endoplasmic reticulum tubular network	NA	NA	IPR003388 (PFAM); mobidb-lite (MOBIDB_LITE); PTHR10994:SF145 (PANTHER); PTHR10994 (PANTHER); IPR003388 (PROSITE_PROFILES)	endoplasmic reticulum tubular network organization
maker-VaccDscaff13-snap-gene-131.27-mRNA-1	crocetin glucosyltransferase, chloroplastic-like	489	0	74.38	F:GO:0080043; F:GO:0080044; C:GO:0043231	F:quercetin 3-O-glucosyltransferase activity; F:quercetin 7-O-glucosyltransferase activity; C:intracellular membrane-bounded organelle	NA	NA	G3DSA:3.40.50.2000 (GENE3D); G3DSA:3.40.50.2000 (GENE3D); IPR002213 (PFAM); PTHR11926 (PANTHER); cd03784 (CDD); SSF53756 (SUPERFAMILY)	Glycosyltransferase
augustus_masked-VaccDscaff13-processed-gene-151.1-mRNA-1	protein INVOLVED IN DE NOVO 2-like	440	2.5461e-91	74.25	P:GO:0031047	P:gene silencing by RNA	NA	NA	IPR005379 (PFAM); PTHR21596 (PANTHER)	RNA-directed DNA methylation, gene silencing
augustus_masked-VaccDscaff13-processed-gene-136.1-mRNA-1	Geraniol 8-hydroxylase	99	2.77134e-26	74.22	P:GO:0016099; P:GO:0055114; F:GO:0005506; F:GO:0020037; F:GO:0102811; C:GO:0005789; C:GO:0016021	P:monoterpenoid biosynthetic process; P:oxidation-reduction process; F:iron ion binding; F:heme binding; F:geraniol 10-hydroxylase activity; C:endoplasmic reticulum membrane; C:integral component of membrane	EC:1.14.14.83; EC:1.14.13	Geraniol 8-hydroxylase; Acting on paired donors, with incorporation or reduction of molecular oxygen. The oxygen incorporated need not be derived from O(2)	no IPS match	biosynthesis of hydroxygeraniol, a precursor of the terpenoid indole alkaloids
snap_masked-VaccDscaff13-processed-gene-132.14-mRNA-1	probable leucine-rich repeat receptor-like protein kinase At1g68400	646	0	72.98	P:GO:0016310; F:GO:0016301; C:GO:0016020	P:phosphorylation; F:kinase activity; C:membrane	NA	NA	IPR032675 (G3DSA:3.80.10.GENE3D); IPR001245 (PFAM); G3DSA:3.30.200.20 (GENE3D); IPR013210 (PFAM); G3DSA:1.10.510.10 (GENE3D); PTHR27008:SF352 (PANTHER); PTHR27008 (PANTHER); IPR000719 (PROSITE_PROFILES); SSF52058 (SUPERFAMILY); IPR011009 (SUPERFAMILY)	NA
snap_masked-VaccDscaff13-processed-gene-131.14-mRNA-1	crocetin glucosyltransferase, chloroplastic-like	371	1.35725e-158	72.96	F:GO:0016757	F:transferase activity, transferring glycosyl groups	NA	NA	IPR002213 (PFAM); G3DSA:3.40.50.2000 (GENE3D); G3DSA:3.40.50.2000 (GENE3D); PTHR11926 (PANTHER); cd03784 (CDD); SSF53756 (SUPERFAMILY)	Glycosyltransferase
maker-VaccDscaff13-snap-gene-134.35-mRNA-1	probable disease resistance protein At5g66900	819	0	72.4	F:GO:0043531	F:ADP binding	NA	NA	PR00364 (PRINTS); IPR008808 (PFAM); IPR036388 (G3DSA:1.10.10.GENE3D); IPR032675 (G3DSA:3.80.10.GENE3D); G3DSA:3.40.50.300 (GENE3D); IPR002182 (PFAM); PTHR36766 (PANTHER); PTHR36766:SF3 (PANTHER); IPR008808 (PROSITE_PROFILES); SSF52058 (SUPERFAMILY); IPR027417 (SUPERFAMILY)	NA
snap_masked-VaccDscaff13-processed-gene-145.10-mRNA-1	NASP-related protein sim3-like	347	3.39008e-92	71.82	P:GO:0006335; P:GO:0034080; F:GO:0042393; C:GO:0005654; C:GO:0016021	P:DNA replication-dependent nucleosome assembly; P:CENP-A containing nucleosome assembly; F:histone binding; C:nucleoplasm; C:integral component of membrane	NA	NA	mobidb-lite (MOBIDB_LITE); mobidb-lite (MOBIDB_LITE); mobidb-lite (MOBIDB_LITE); mobidb-lite (MOBIDB_LITE); mobidb-lite (MOBIDB_LITE); mobidb-lite (MOBIDB_LITE); PTHR15081 (PANTHER); PTHR15081:SF1 (PANTHER); IPR019734 (PROSITE_PROFILES); IPR013026 (PROSITE_PROFILES); IPR011990 (SUPERFAMILY)	Promotes delivery and incorporation of CENP-A in centromeric chromatin
augustus_masked-VaccDscaff13-processed-gene-137.3-mRNA-1	uncharacterized protein LOC114279671	137	2.16642e-19	70.83	NA	NA	NA	NA	IPR029480 (PFAM); mobidb-lite (MOBIDB_LITE); mobidb-lite (MOBIDB_LITE); PTHR10775 (PANTHER); PTHR10775:SF137 (PANTHER)	NA
maker-VaccDscaff13-snap-gene-142.51-mRNA-1	leucine-rich repeat extensin-like protein 2 isoform X3	466	6.0862e-165	70.7	C:GO:0016020	C:membrane	NA	NA	mobidb-lite (MOBIDB_LITE); mobidb-lite (MOBIDB_LITE); mobidb-lite (MOBIDB_LITE); mobidb-lite (MOBIDB_LITE); PTHR33826 (PANTHER); PTHR33826:SF4 (PANTHER)	Modulates cell morphogenesis by regulating cell wall formation and assembly, and/or growth polarization
snap_masked-VaccDscaff13-processed-gene-127.8-mRNA-1	hypothetical protein Ccrd_005433	168	6.85155e-09	70.53	NA	NA	NA	NA	mobidb-lite (MOBIDB_LITE)	NA
maker-VaccDscaff13-augustus-gene-134.28-mRNA-1	probable disease resistance protein At5g66900	829	0	70.32	F:GO:0043531	F:ADP binding	NA	NA	PR00364 (PRINTS); IPR002182 (PFAM); IPR008808 (PFAM); G3DSA:3.40.50.300 (GENE3D); IPR032675 (G3DSA:3.80.10.GENE3D); PTHR36766 (PANTHER); PTHR36766:SF3 (PANTHER); IPR008808 (PROSITE_PROFILES); cd00009 (CDD); SSF52058 (SUPERFAMILY); IPR027417 (SUPERFAMILY)	protease, salicylic acid-dependent inducible resistance responses
snap_masked-VaccDscaff13-processed-gene-141.11-mRNA-1	aspartic proteinase CDR1-like	389	7.34475e-143	69.04	P:GO:0019538	P:protein metabolic process	NA	NA	IPR032799 (PFAM); IPR021109 (G3DSA:2.40.70.GENE3D); IPR032861 (PFAM); IPR021109 (G3DSA:2.40.70.GENE3D); IPR001461 (PANTHER); PTHR13683:SF721 (PANTHER); IPR033121 (PROSITE_PROFILES); IPR034161 (CDD); IPR021109 (SUPERFAMILY)	May release an endogenous peptide elicitor required for the activation of inducible resistance mechanisms
maker-VaccDscaff13-snap-gene-144.40-mRNA-1	Vacuolar protein sorting-associated protein like	870	0	68.16	F:GO:0005488; C:GO:0016020	F:binding; C:membrane	NA	NA	PTHR16166:SF128 (PANTHER); IPR026847 (PANTHER)	cytoplasm to vacuole transport
maker-VaccDscaff13-augustus-gene-151.20-mRNA-1	B3 domain-containing transcription factor VRN1-like	374	1.76639e-66	66.88	F:GO:0003677; C:GO:0005634	F:DNA binding; C:nucleus	NA	NA	IPR015300 (G3DSA:2.40.330.GENE3D); IPR015300 (G3DSA:2.40.330.GENE3D); IPR003340 (PFAM); mobidb-lite (MOBIDB_LITE); mobidb-lite (MOBIDB_LITE); PTHR31920 (PANTHER); PTHR31920:SF34 (PANTHER); IPR003340 (PROSITE_PROFILES); IPR003340 (PROSITE_PROFILES); IPR003340 (CDD); IPR003340 (CDD); IPR015300 (SUPERFAMILY); IPR015300 (SUPERFAMILY); IPR015300 (SUPERFAMILY)	regulation of vernalization
maker-VaccDscaff13-augustus-gene-133.23-mRNA-1	mitogen-activated protein kinase kinase kinase YODA-like isoform X1	652	0	66.78	P:GO:0023014; P:GO:0032147; P:GO:0035556; F:GO:0004674	P:signal transduction by protein phosphorylation; P:activation of protein kinase activity; P:intracellular signal transduction; F:protein serine/threonine kinase activity	NA	NA	IPR000719 (PFAM); G3DSA:3.30.200.20 (GENE3D); G3DSA:1.10.510.10 (GENE3D); mobidb-lite (MOBIDB_LITE); mobidb-lite (MOBIDB_LITE); mobidb-lite (MOBIDB_LITE); mobidb-lite (MOBIDB_LITE); mobidb-lite (MOBIDB_LITE); mobidb-lite (MOBIDB_LITE); mobidb-lite (MOBIDB_LITE); mobidb-lite (MOBIDB_LITE); PTHR24361 (PANTHER); PTHR24361:SF768 (PANTHER); IPR000719 (PROSITE_PROFILES); IPR011009 (SUPERFAMILY)	regulating coordinated local cell proliferation
snap_masked-VaccDscaff13-processed-gene-134.16-mRNA-1	alpha-ketoglutarate-dependent dioxygenase alkB homolog 6	81	9.40535e-09	66.67	P:GO:0055114; F:GO:0051213	P:oxidation-reduction process; F:dioxygenase activity	NA	NA	no IPS match	dioxygenase
maker-VaccDscaff13-augustus-gene-135.30-mRNA-1	dof zinc finger protein DOF1.1-like	318	7.47019e-116	66.57	P:GO:0006355; F:GO:0003677; C:GO:0005634	P:regulation of transcription, DNA-templated; F:DNA binding; C:nucleus	NA	NA	IPR003851 (PFAM); mobidb-lite (MOBIDB_LITE); mobidb-lite (MOBIDB_LITE); mobidb-lite (MOBIDB_LITE); mobidb-lite (MOBIDB_LITE); PTHR31992 (PANTHER); PTHR31992:SF135 (PANTHER); IPR003851 (PROSITE_PROFILES)	root development, radial growth
maker-VaccDscaff13-snap-gene-141.41-mRNA-1	protein ACCELERATED CELL DEATH 6-like	570	2.67731e-137	66.31	C:GO:0016020	C:membrane	NA	NA	IPR020683 (PFAM); IPR026961 (PFAM); IPR036770 (G3DSA:1.25.40.GENE3D); mobidb-lite (MOBIDB_LITE); mobidb-lite (MOBIDB_LITE); PTHR24177:SF239 (PANTHER); PTHR24177 (PANTHER); IPR020683 (PROSITE_PROFILES); IPR036770 (SUPERFAMILY)	NA
maker-VaccDscaff13-augustus-gene-140.15-mRNA-1	cell division cycle-associated protein 7-like	431	0	66.26	P:GO:0006355; P:GO:0051301; C:GO:0005634	P:regulation of transcription, DNA-templated; P:cell division; C:nucleus	NA	NA	IPR018866 (PFAM); mobidb-lite (MOBIDB_LITE); mobidb-lite (MOBIDB_LITE); mobidb-lite (MOBIDB_LITE); mobidb-lite (MOBIDB_LITE); mobidb-lite (MOBIDB_LITE); mobidb-lite (MOBIDB_LITE); mobidb-lite (MOBIDB_LITE); mobidb-lite (MOBIDB_LITE); mobidb-lite (MOBIDB_LITE); IPR040221 (PANTHER); PTHR31169:SF20 (PANTHER); PTHR31169:SF20 (PANTHER); IPR040221 (PANTHER); cd00065 (CDD)	NA
snap_masked-VaccDscaff13-processed-gene-128.7-mRNA-1	heat shock factor protein HSF24	226	5.82518e-29	65.54	P:GO:0034605; P:GO:0043618; F:GO:0043565	P:cellular response to heat; P:regulation of transcription from RNA polymerase II promoter in response to stress; F:sequence-specific DNA binding	NA	NA	mobidb-lite (MOBIDB_LITE); mobidb-lite (MOBIDB_LITE); mobidb-lite (MOBIDB_LITE)	inds heat shock promoter elements (HSE) and activates transcription
snap_masked-VaccDscaff13-processed-gene-140.5-mRNA-1	aspartic proteinase CDR1-like	628	1.41402e-137	64.66	P:GO:0019538; F:GO:0008233	P:protein metabolic process; F:peptidase activity	NA	NA	IPR032861 (PFAM); IPR012334 (G3DSA:2.160.20.GENE3D); IPR032799 (PFAM); IPR021109 (G3DSA:2.40.70.GENE3D); IPR021109 (G3DSA:2.40.70.GENE3D); mobidb-lite (MOBIDB_LITE); mobidb-lite (MOBIDB_LITE); mobidb-lite (MOBIDB_LITE); mobidb-lite (MOBIDB_LITE); IPR001461 (PANTHER); PTHR13683:SF721 (PANTHER); IPR033121 (PROSITE_PROFILES); IPR034161 (CDD); IPR021109 (SUPERFAMILY); IPR011050 (SUPERFAMILY)	May release an endogenous peptide elicitor protease, salicylic acid-dependent inducible resistance responses
maker-VaccDscaff13-augustus-gene-142.34-mRNA-1	B3 domain-containing transcription factor VRN1-like	264	1.7263e-104	64.45	F:GO:0003677; C:GO:0005634	F:DNA binding; C:nucleus	NA	NA	IPR015300 (G3DSA:2.40.330.GENE3D); IPR003340 (PFAM); PTHR31920:SF49 (PANTHER); PTHR31920 (PANTHER); IPR003340 (PROSITE_PROFILES); IPR003340 (CDD); IPR015300 (SUPERFAMILY)	regulation of vernalization
maker-VaccDscaff13-snap-gene-137.21-mRNA-1	protein FAR-RED ELONGATED HYPOCOTYL 3-like	125	9.03748e-53	63.83	P:GO:0055114; F:GO:0004491	P:oxidation-reduction process; F:methylmalonate-semialdehyde dehydrogenase (acylating) activity	EC:1.2.1.27	Methylmalonate-semialdehyde dehydrogenase (CoA acylating)	no IPS match	involved in light responses, regulator of chlorophyll biosynthesis
augustus_masked-VaccDscaff13-processed-gene-129.6-mRNA-1	Fragile X mental retardation syndrome-related protein	143	1.34056e-09	63.68	P:GO:0048364	P:root development	NA	NA	mobidb-lite (MOBIDB_LITE)	NA
snap_masked-VaccDscaff13-processed-gene-127.7-mRNA-1	hypothetical protein PanWU01x14_302210	224	1.60243e-20	63.66	NA	NA	NA	NA	mobidb-lite (MOBIDB_LITE)	NA
augustus_masked-VaccDscaff13-processed-gene-144.7-mRNA-1	protein SICKLE-like isoform X2	415	1.14092e-162	63.63	P:GO:0000398; P:GO:0031323; P:GO:0035194; P:GO:0070918; P:GO:0080090; C:GO:0110165	P:mRNA splicing, via spliceosome; P:regulation of cellular metabolic process; P:posttranscriptional gene silencing by RNA; P:production of small RNA involved in gene silencing by RNA; P:regulation of primary metabolic process; C:cellular anatomical entity	NA	NA	mobidb-lite (MOBIDB_LITE); mobidb-lite (MOBIDB_LITE); mobidb-lite (MOBIDB_LITE); mobidb-lite (MOBIDB_LITE); mobidb-lite (MOBIDB_LITE); mobidb-lite (MOBIDB_LITE); IPR039292 (PANTHER)	Involved in miRNAs and siRNAs biogenesis and thus promotes gene silencing. abiotic stress (e.g. chilling and salt) tolerance
snap_masked-VaccDscaff13-processed-gene-130.24-mRNA-1	NAC transcription factor 25-like	131	3.92446e-15	63.1	P:GO:0006508; F:GO:0003676; F:GO:0004190; F:GO:0008270	P:proteolysis; F:nucleic acid binding; F:aspartic-type endopeptidase activity; F:zinc ion binding	NA	NA	PTHR33054 (PANTHER)	Required for normal seed development and morphology, pollen development
maker-VaccDscaff13-snap-gene-136.51-mRNA-1	geraniol 8-hydroxylase-like	143	2.09946e-16	62.85	F:GO:0005488; F:GO:0016491	F:binding; F:oxidoreductase activity	NA	NA	IPR001128 (PFAM); IPR036396 (G3DSA:1.10.630.GENE3D); IPR036396 (SUPERFAMILY)	biosynthesis of hydroxygeraniol, a precursor of the terpenoid indole alkaloids
augustus_masked-VaccDscaff13-processed-gene-139.9-mRNA-1	aspartic proteinase CDR1-like	234	1.05555e-58	62.11	P:GO:0006508; P:GO:0030163; F:GO:0004190; C:GO:0005576	P:proteolysis; P:protein catabolic process; F:aspartic-type endopeptidase activity; C:extracellular region	NA	NA	IPR021109 (G3DSA:2.40.70.GENE3D); IPR032799 (PFAM); IPR032861 (PFAM); IPR021109 (G3DSA:2.40.70.GENE3D); IPR001461 (PANTHER); PTHR13683:SF721 (PANTHER); IPR033121 (PROSITE_PROFILES); IPR034161 (CDD); IPR021109 (SUPERFAMILY)	protease, salicylic acid-dependent inducible resistance responses
maker-VaccDscaff13-augustus-gene-147.19-mRNA-1	BEL1-like homeodomain protein 4	849	0	61.53	P:GO:0006355; F:GO:0003677; C:GO:0005634	P:regulation of transcription, DNA-templated; F:DNA binding; C:nucleus	NA	NA	IPR006563 (PFAM); IPR008422 (PFAM); G3DSA:1.10.10.60 (GENE3D); mobidb-lite (MOBIDB_LITE); mobidb-lite (MOBIDB_LITE); mobidb-lite (MOBIDB_LITE); mobidb-lite (MOBIDB_LITE); mobidb-lite (MOBIDB_LITE); mobidb-lite (MOBIDB_LITE); mobidb-lite (MOBIDB_LITE); mobidb-lite (MOBIDB_LITE); mobidb-lite (MOBIDB_LITE); mobidb-lite (MOBIDB_LITE); PTHR11850 (PANTHER); PTHR11850:SF246 (PANTHER); IPR001356 (PROSITE…	establishes leaf shape
maker-VaccDscaff13-augustus-gene-133.24-mRNA-1	Transcription factor HHO5	322	1.47579e-94	60.82	F:GO:0003677; C:GO:0005634	F:DNA binding; C:nucleus	NA	NA	IPR001005 (PFAM); G3DSA:1.10.10.60 (GENE3D); IPR006447 (TIGRFAM); mobidb-lite (MOBIDB_LITE); PTHR31003 (PANTHER); PTHR31003:SF22 (PANTHER); IPR017930 (PROSITE_PROFILES); IPR009057 (SUPERFAMILY)	regulates floral meristem homeostasis and organ number in the flower
snap_masked-VaccDscaff13-processed-gene-136.27-mRNA-1	uncharacterized protein LOC111904648	62	2.47333e-06	60.34	NA	NA	NA	NA	no IPS match	NA
maker-VaccDscaff13-snap-gene-138.34-mRNA-1	proton pump-interactor 1-like	152	2.51657e-13	60.25	C:GO:0016020; C:GO:0016021	C:membrane; C:integral component of membrane	NA	NA	IPR011320 (PFAM); IPR037056 (G3DSA:3.40.970.GENE3D); IPR009027 (SUPERFAMILY)	proton transport
maker-VaccDscaff13-snap-gene-142.53-mRNA-1	Zinc finger SWIM domain-containing protein	155	3.00371e-27	60	F:GO:0008270	F:zinc ion binding	NA	NA	no IPS match	homologous recombination repair (HRR) pathway

## Sheet: T3-Ripe FDF
TranscriptID	Blastp Description	Protein Length	e-value	Mean % identity	GO Terms	GO Description	Enzyme Codes	Enzyme Names	InterPro IDs	Manual Annotation
augustus_masked-VaccDscaff22-processed-gene-110.9-mRNA-1	26S proteasome non-ATPase regulatory subunit 14 homolog	216	2.65e-115	99.94	P:GO:0043161; P:GO:0070536; F:GO:0004843; F:GO:0008237; F:GO:0061578; F:GO:0070628; C:GO:0008541	P:proteasome-mediated ubiquitin-dependent protein catabolic process; P:protein K63-linked deubiquitination; F:thiol-dependent ubiquitin-specific protease activity; F:metallopeptidase activity; F:Lys63-specific deubiquitinase activity; F:proteasome binding; C:proteasome regulatory particle, lid subcomplex	EC:3.4.19.12	Ubiquitinyl hydrolase 1	G3DSA:3.40.140.10 (GENE3D); IPR024969 (PFAM); PTHR10410 (PANTHER); IPR035299 (PTHR10410:PANTHER)	protein deubiquitination
maker-VaccDscaff22-augustus-gene-110.34-mRNA-1	26S proteasome non-ATPase regulatory subunit 14 homolog	137	8.12e-70	99.83	P:GO:0043161; P:GO:0070536; F:GO:0004843; F:GO:0008237; F:GO:0061578; F:GO:0070628; C:GO:0008541	P:proteasome-mediated ubiquitin-dependent protein catabolic process; P:protein K63-linked deubiquitination; F:thiol-dependent ubiquitin-specific protease activity; F:metallopeptidase activity; F:Lys63-specific deubiquitinase activity; F:proteasome binding; C:proteasome regulatory particle, lid subcomplex	EC:3.4.19.12	Ubiquitinyl hydrolase 1	G3DSA:3.40.140.10 (GENE3D); IPR000555 (PFAM); PTHR10410 (PANTHER); IPR035299 (PTHR10410:PANTHER); IPR037518 (PROSITE_PROFILES); SSF102712 (SUPERFAMILY)	protein deubiquitination
maker-VaccDscaff22-augustus-gene-105.22-mRNA-1	luminal-binding protein 5	668	0	98.07	P:GO:0030433; P:GO:0030968; P:GO:0042026; P:GO:0051085; F:GO:0005524; F:GO:0031072; F:GO:0042623; F:GO:0044183; F:GO:0051082; F:GO:0051787; C:GO:0005788; C:GO:0016020; C:GO:0034663	P:ubiquitin-dependent ERAD pathway; P:endoplasmic reticulum unfolded protein response; P:protein refolding; P:chaperone cofactor-dependent protein refolding; F:ATP binding; F:heat shock protein binding; F:ATPase activity, coupled; F:protein folding chaperone; F:unfolded protein binding; F:misfolded protein binding; C:endoplasmic reticulum lumen; C:membrane; C:endoplasmic reticulum chaperone compl…	EC:3.6.1.3; EC:3.6.1.15	Adenosinetriphosphatase; Nucleoside-triphosphate phosphatase	PR00301 (PRINTS); IPR029048 (G3DSA:1.20.1270.GENE3D); G3DSA:3.30.420.40 (GENE3D); G3DSA:3.90.640.10 (GENE3D); G3DSA:3.30.420.40 (GENE3D); IPR029047 (G3DSA:2.60.34.GENE3D); IPR013126 (PFAM); mobidb-lite (MOBIDB_LITE); PTHR19375:SF377 (PANTHER); IPR013126 (PANTHER); PS51257 (PROSITE_PROFILES); IPR042050 (CDD); SSF53067 (SUPERFAMILY); SSF53067 (SUPERFAMILY); IPR029047 (SUPERFAMILY); IPR029048 (SUPER…	facilitating the assembly of multimeric protein complexes inside the ER
maker-VaccDscaff22-augustus-gene-99.28-mRNA-1	E3 ubiquitin-protein ligase DIS1	305	0	97.94	P:GO:0006511; P:GO:0007275; F:GO:0008270; F:GO:0016874; C:GO:0005737	P:ubiquitin-dependent protein catabolic process; P:multicellular organism development; F:zinc ion binding; F:ligase activity; C:cytoplasm	NA	NA	IPR013083 (G3DSA:3.30.40.GENE3D); IPR013083 (G3DSA:3.30.40.GENE3D); IPR008974 (G3DSA:2.60.210.GENE3D); IPR018121 (PFAM); mobidb-lite (MOBIDB_LITE); PTHR10315:SF111 (PANTHER); PTHR10315 (PANTHER); IPR001841 (PROSITE_PROFILES); IPR013010 (PROSITE_PROFILES); cd03829 (CDD); cd16571 (CDD); SSF57850 (SUPERFAMILY); IPR008974 (SUPERFAMILY)	proteasomal degradation
maker-VaccDscaff22-augustus-gene-110.28-mRNA-1	mitochondrial adenine nucleotide transporter ADNT1-like	357	0	96.07	P:GO:0055085; F:GO:0022857; C:GO:0016021	P:transmembrane transport; F:transmembrane transporter activity; C:integral component of membrane	NA	NA	IPR002067 (PRINTS); IPR018108 (PFAM); IPR023395 (G3DSA:1.50.40.GENE3D); PTHR24089 (PANTHER); PTHR24089:SF691 (PANTHER); IPR018108 (PROSITE_PROFILES); IPR018108 (PROSITE_PROFILES); IPR018108 (PROSITE_PROFILES); IPR023395 (SUPERFAMILY)	catalyzes specifically the transport of ATP, ADP and AMP by a counter-exchange mechanism across the inner mitochondrial membrane
maker-VaccDscaff22-augustus-gene-95.32-mRNA-1	U3 small nucleolar ribonucleoprotein protein IMP4	298	0	95.69	P:GO:0006364; F:GO:0030515; C:GO:0032040; C:GO:0034457	P:rRNA processing; F:snoRNA binding; C:small-subunit processome; C:Mpp10 complex	NA	NA	G3DSA:3.40.50.10480 (GENE3D); IPR007109 (PFAM); PTHR22734:SF2 (PANTHER); PTHR22734 (PANTHER); IPR007109 (PROSITE_PROFILES); SSF52954 (SUPERFAMILY)	ribosomal pre-RNA processing
maker-VaccDscaff22-augustus-gene-87.26-mRNA-1	notchless protein homolog	483	0	95.35	P:GO:0000027; P:GO:0009553; C:GO:0005730	P:ribosomal large subunit assembly; P:embryo sac development; C:nucleolus	NA	NA	IPR020472 (PRINTS); IPR001632 (PRINTS); IPR015943 (G3DSA:2.130.10.GENE3D); IPR001680 (PFAM); IPR012972 (PFAM); PTHR19848 (PANTHER); PTHR19848:SF0 (PANTHER); IPR017986 (PROSITE_PROFILES); IPR001680 (PROSITE_PROFILES); IPR001680 (PROSITE_PROFILES); IPR001680 (PROSITE_PROFILES); IPR001680 (PROSITE_PROFILES); IPR001680 (PROSITE_PROFILES); IPR001680 (PROSITE_PROFILES); IPR001680 (PROSITE_PROFILES); cd…	female gametophyte development
maker-VaccDscaff22-augustus-gene-102.31-mRNA-1	peptidyl-prolyl cis-trans isomerase CYP22	191	2.71e-120	95.19	P:GO:0000413; P:GO:0042026; F:GO:0003755; F:GO:0016018; F:GO:0051082	P:protein peptidyl-prolyl isomerization; P:protein refolding; F:peptidyl-prolyl cis-trans isomerase activity; F:cyclosporin A binding; F:unfolded protein binding	EC:5.2.1.8	Peptidylprolyl isomerase	IPR002130 (PRINTS); IPR002130 (PFAM); IPR029000 (G3DSA:2.40.100.GENE3D); IPR024936 (PIRSF); PTHR11071:SF58 (PANTHER); PTHR11071 (PANTHER); IPR002130 (PROSITE_PROFILES); cd01926 (CDD); IPR029000 (SUPERFAMILY)	folding of proteins
maker-VaccDscaff22-augustus-gene-94.26-mRNA-1	ubiquitin carboxyl-terminal hydrolase 24 isoform X1	103	9.27e-62	94.95	P:GO:0006511; P:GO:0016579; F:GO:0004197; F:GO:0004843	P:ubiquitin-dependent protein catabolic process; P:protein deubiquitination; F:cysteine-type endopeptidase activity; F:thiol-dependent ubiquitin-specific protease activity	EC:3.4.22; EC:3.4.19.12	Acting on peptide bonds (peptidases); Ubiquitinyl hydrolase 1	IPR001394 (PFAM); G3DSA:3.90.70.10 (GENE3D); PTHR24006:SF749 (PANTHER); PTHR24006 (PANTHER); IPR028889 (PROSITE_PROFILES); cd02257 (CDD); IPR038765 (SUPERFAMILY)	protein deubiquitination
maker-VaccDscaff22-augustus-gene-106.22-mRNA-1	protein KINESIN LIGHT CHAIN-RELATED 1	604	0	94.65	NA	NA	NA	NA	IPR011990 (G3DSA:1.25.40.GENE3D); PF13424 (PFAM); IPR011990 (G3DSA:1.25.40.GENE3D); IPR041617 (PFAM); IPR011990 (G3DSA:1.25.40.GENE3D); mobidb-lite (MOBIDB_LITE); mobidb-lite (MOBIDB_LITE); mobidb-lite (MOBIDB_LITE); mobidb-lite (MOBIDB_LITE); mobidb-lite (MOBIDB_LITE); mobidb-lite (MOBIDB_LITE); PTHR46284:SF7 (PANTHER); PTHR46284 (PANTHER); IPR013026 (PROSITE_PROFILES); IPR019734 (PROSITE_PROFIL…	cytoskeleton
maker-VaccDscaff22-snap-gene-89.36-mRNA-1	zinc finger CCCH domain-containing protein 53-like	275	2.59e-56	94.2	F:GO:0003677; F:GO:0003723; F:GO:0046872	F:DNA binding; F:RNA binding; F:metal ion binding	NA	NA	IPR012677 (G3DSA:3.30.70.GENE3D); IPR000504 (PFAM); IPR012677 (G3DSA:3.30.70.GENE3D); PTHR24009 (PANTHER); PTHR24009 (PANTHER); PTHR24009:SF3 (PANTHER); PTHR24009:SF3 (PANTHER); IPR000504 (PROSITE_PROFILES); IPR000504 (PROSITE_PROFILES); IPR000504 (PROSITE_PROFILES); IPR034365 (CDD); IPR034365 (CDD); IPR034365 (CDD); IPR035979 (SUPERFAMILY); IPR035979 (SUPERFAMILY); IPR035979 (SUPERFAMILY)	NA
maker-VaccDscaff22-snap-gene-92.38-mRNA-1	probable glycerol-3-phosphate dehydrogenase [NAD(+)] 1, cytosolic	434	0	94.02	P:GO:0005975; P:GO:0006116; P:GO:0046168; F:GO:0004367; F:GO:0051287; C:GO:0005829; C:GO:0009331	P:carbohydrate metabolic process; P:NADH oxidation; P:glycerol-3-phosphate catabolic process; F:glycerol-3-phosphate dehydrogenase [NAD+] activity; F:NAD binding; C:cytosol; C:glycerol-3-phosphate dehydrogenase complex	EC:1.1.1.8; EC:1.1.1.94	Glycerol-3-phosphate dehydrogenase (NAD(+)); Glycerol-3-phosphate dehydrogenase (NAD(P)(+))	IPR006168 (PRINTS); IPR011128 (PFAM); G3DSA:3.40.50.720 (GENE3D); IPR013328 (G3DSA:1.10.1040.GENE3D); IPR006109 (PFAM); mobidb-lite (MOBIDB_LITE); PTHR11728:SF33 (PANTHER); PTHR11728 (PANTHER); IPR008927 (SUPERFAMILY); IPR036291 (SUPERFAMILY)	cell redox homeostasis
maker-VaccDscaff22-augustus-gene-105.17-mRNA-1	glutamine-dependent NAD(+) synthetase	730	0	93.79	P:GO:0009435; F:GO:0003952; F:GO:0004359; F:GO:0005524; C:GO:0005737	P:NAD biosynthetic process; F:NAD+ synthase (glutamine-hydrolyzing) activity; F:glutaminase activity; F:ATP binding; C:cytoplasm	EC:3.5.1.2; EC:6.3.5.1	Glutaminase; NAD(+) synthase (glutamine-hydrolyzing)	IPR003010 (PFAM); IPR014445 (PIRSF); IPR014729 (G3DSA:3.40.50.GENE3D); IPR022310 (PFAM); IPR036526 (G3DSA:3.60.110.GENE3D); IPR003694 (TIGRFAM); IPR003694 (PANTHER); PTHR23090:SF9 (PANTHER); IPR003010 (PROSITE_PROFILES); IPR014445 (HAMAP); IPR003694 (CDD); cd07570 (CDD); IPR036526 (SUPERFAMILY); SSF52402 (SUPERFAMILY)	NAD(+) biosynthesis
maker-VaccDscaff22-snap-gene-87.34-mRNA-1	notchless protein homolog	450	0	93.72	P:GO:0000027; C:GO:0005730	P:ribosomal large subunit assembly; C:nucleolus	NA	NA	IPR020472 (PRINTS); IPR012972 (PFAM); IPR015943 (G3DSA:2.130.10.GENE3D); IPR001680 (PFAM); PTHR19848:SF0 (PANTHER); PTHR19848 (PANTHER); IPR001680 (PROSITE_PROFILES); IPR001680 (PROSITE_PROFILES); IPR001680 (PROSITE_PROFILES); IPR001680 (PROSITE_PROFILES); IPR001680 (PROSITE_PROFILES); IPR001680 (PROSITE_PROFILES); IPR017986 (PROSITE_PROFILES); cd00200 (CDD); IPR036322 (SUPERFAMILY)	female gametophyte development
maker-VaccDscaff22-snap-gene-88.28-mRNA-1	glutamine--fructose-6-phosphate aminotransferase [isomerizing] 2	690	0	92.83	P:GO:0006002; P:GO:0006047; P:GO:0006487; F:GO:0004360; F:GO:0097367; C:GO:0005829	P:fructose 6-phosphate metabolic process; P:UDP-N-acetylglucosamine metabolic process; P:protein N-linked glycosylation; F:glutamine-fructose-6-phosphate transaminase (isomerizing) activity; F:carbohydrate derivative binding; C:cytosol	EC:2.6.1.16	Glutamine--fructose-6-phosphate transaminase (isomerizing)	PF13522 (PFAM); G3DSA:3.40.50.10490 (GENE3D); IPR001347 (PFAM); G3DSA:3.40.50.10490 (GENE3D); IPR029055 (G3DSA:3.60.20.GENE3D); mobidb-lite (MOBIDB_LITE); PTHR10937:SF13 (PANTHER); PTHR10937 (PANTHER); IPR001347 (PROSITE_PROFILES); IPR017932 (PROSITE_PROFILES); IPR001347 (PROSITE_PROFILES); cd00714 (CDD); IPR035490 (CDD); IPR035466 (CDD); IPR029055 (SUPERFAMILY); SSF53697 (SUPERFAMILY)	Controls the flux of glucose into the hexosamine pathway
maker-VaccDscaff22-augustus-gene-104.29-mRNA-1	short-chain dehydrogenase TIC 32, chloroplastic	330	1.26e-167	92.35	P:GO:0055114; F:GO:0016630	P:oxidation-reduction process; F:protochlorophyllide reductase activity	EC:1.3.1.33	Protochlorophyllide reductase	IPR002347 (PRINTS); IPR002347 (PRINTS); IPR002347 (PFAM); G3DSA:3.40.50.720 (GENE3D); PTHR24320:SF114 (PANTHER); PTHR24320 (PANTHER); IPR036291 (SUPERFAMILY)	protein precursor import into chloroplasts
maker-VaccDscaff22-augustus-gene-101.32-mRNA-1	hydroxyproline O-arabinosyltransferase 3	370	0	91.95	F:GO:0008483; C:GO:0016021	F:transaminase activity; C:integral component of membrane	NA	NA	PTHR31485 (PANTHER); PTHR31485:SF19 (PANTHER)	Glycosyltransferase involved in the O-arabinosylation of several proteins including extensins and small signaling peptides
maker-VaccDscaff22-snap-gene-87.37-mRNA-1	alpha-N-acetylglucosaminidase	436	0	91.61	NA	NA	NA	NA	IPR024733 (PFAM); G3DSA:3.20.20.80 (GENE3D); IPR024240 (PFAM); IPR029018 (G3DSA:3.30.379.GENE3D); PTHR12872:SF3 (PANTHER); IPR007781 (PANTHER); IPR017853 (SUPERFAMILY)	essential for seed development
augustus_masked-VaccDscaff22-processed-gene-95.7-mRNA-1	xanthoxin dehydrogenase-like isoform X1	522	1.82e-166	91.31	P:GO:0009688; P:GO:0055114; F:GO:0010301; C:GO:0005829	P:abscisic acid biosynthetic process; P:oxidation-reduction process; F:xanthoxin dehydrogenase activity; C:cytosol	EC:1.1.1.288; EC:1.1.1.1; EC:1.1.1.71	Xanthoxin dehydrogenase; Alcohol dehydrogenase; Alcohol dehydrogenase (NAD(P)(+))	IPR002347 (PRINTS); IPR002347 (PRINTS); IPR002347 (PFAM); PF13561 (PFAM); G3DSA:3.40.50.720 (GENE3D); PTHR42820 (PANTHER); PTHR42820:SF3 (PANTHER); cd05326 (CDD); IPR036291 (SUPERFAMILY); IPR036291 (SUPERFAMILY)	biosynthesis of abscisic acid
maker-VaccDscaff22-augustus-gene-100.29-mRNA-1	NADPH:quinone oxidoreductase-like	195	4.48e-118	90.69	P:GO:0055114; F:GO:0010181; F:GO:0016491; C:GO:0005829	P:oxidation-reduction process; F:FMN binding; F:oxidoreductase activity; C:cytosol	NA	NA	IPR029039 (G3DSA:3.40.50.GENE3D); IPR005025 (PFAM); PTHR30543:SF2 (PANTHER); PTHR30543 (PANTHER); IPR029039 (SUPERFAMILY)	detoxification pathways
maker-VaccDscaff22-augustus-gene-102.28-mRNA-1	E3 ubiquitin-protein ligase KEG isoform X1	1616	0	89.97	P:GO:0006468; P:GO:0006952; P:GO:0009788; P:GO:0016197; P:GO:0016567; P:GO:0032940; P:GO:0045324; P:GO:0048589; F:GO:0004672; F:GO:0004842; F:GO:0005524; F:GO:0043621; F:GO:0046872; C:GO:0005769; C:GO:0005802	P:protein phosphorylation; P:defense response; P:negative regulation of abscisic acid-activated signaling pathway; P:endosomal transport; P:protein ubiquitination; P:secretion by cell; P:late endosome to vacuole transport; P:developmental growth; F:protein kinase activity; F:ubiquitin-protein transferase activity; F:ATP binding; F:protein self-association; F:metal ion binding; C:early endosome; C…	NA	NA	IPR002110 (PRINTS); IPR036770 (G3DSA:1.25.40.GENE3D); IPR013083 (G3DSA:3.30.40.GENE3D); G3DSA:1.10.510.10 (GENE3D); IPR001245 (PFAM); IPR036770 (G3DSA:1.25.40.GENE3D); IPR040847 (PFAM); IPR036770 (G3DSA:1.25.40.GENE3D); IPR020683 (PFAM); IPR018957 (PFAM); mobidb-lite (MOBIDB_LITE); mobidb-lite (MOBIDB_LITE); PTHR46960 (PANTHER); IPR020683 (PROSITE_PROFILES); IPR002110 (PROSITE_PROFILES); IPR00211…	negative regulator of abscisic acid signaling, stress responses
maker-VaccDscaff22-augustus-gene-93.18-mRNA-1	cytokinin dehydrogenase 6	526	0	89.75	P:GO:0009690; P:GO:0055114; F:GO:0019139; F:GO:0071949; C:GO:0016021	P:cytokinin metabolic process; P:oxidation-reduction process; F:cytokinin dehydrogenase activity; F:FAD binding; C:integral component of membrane	EC:1.5.99.12	Cytokinin dehydrogenase	IPR016167 (G3DSA:3.30.43.GENE3D); IPR006094 (PFAM); IPR016170 (G3DSA:3.40.462.GENE3D); IPR015345 (PFAM); IPR016169 (G3DSA:3.30.465.GENE3D); PTHR13878:SF120 (PANTHER); PTHR13878 (PANTHER); IPR016166 (PROSITE_PROFILES); IPR036318 (SUPERFAMILY); IPR016164 (SUPERFAMILY)	oxidation of cytokinins
maker-VaccDscaff22-augustus-gene-102.26-mRNA-1	nudix hydrolase 16, mitochondrial-like	181	7.33e-96	89.21	F:GO:0016787; C:GO:0005737	F:hydrolase activity; C:cytoplasm	NA	NA	G3DSA:3.90.79.10 (GENE3D); IPR000086 (PFAM); PTHR12629:SF47 (PANTHER); PTHR12629 (PANTHER); IPR000086 (PROSITE_PROFILES); cd04666 (CDD); IPR015797 (SUPERFAMILY)	hydrolysis of some nucleoside diphosphate derivatives
maker-VaccDscaff22-augustus-gene-89.26-mRNA-1	F-box/WD-40 repeat-containing protein At3g52030	72	4.61e-39	89.14	P:GO:0051568; F:GO:0042393; C:GO:0048188	P:histone H3-K4 methylation; F:histone binding; C:Set1C/COMPASS complex	NA	NA	PTHR22847:SF668 (PANTHER); PTHR22847 (PANTHER)	histone binding
maker-VaccDscaff22-augustus-gene-102.27-mRNA-1	pentatricopeptide repeat-containing protein At3g46870	266	5.08e-125	88.32	NA	NA	NA	NA	IPR011990 (G3DSA:1.25.40.GENE3D); IPR002885 (PFAM); IPR002885 (TIGRFAM); mobidb-lite (MOBIDB_LITE); PTHR46870:SF2 (PANTHER); PTHR46870 (PANTHER); IPR002885 (PROSITE_PROFILES); IPR002885 (PROSITE_PROFILES)	proper export of mRNAs from the nucleus to the cytoplasm
maker-VaccDscaff22-augustus-gene-109.17-mRNA-1	protein SEH1	325	0	88.16	P:GO:0015031; P:GO:0034629; P:GO:1904263; F:GO:0005198; C:GO:0031080; C:GO:0035859	P:protein transport; P:cellular protein-containing complex localization; P:positive regulation of TORC1 signaling; F:structural molecule activity; C:nuclear pore outer ring; C:Seh1-associated complex	NA	NA	IPR015943 (G3DSA:2.130.10.GENE3D); IPR001680 (PFAM); IPR037363 (PANTHER); IPR037597 (PTHR11024:PANTHER); IPR001680 (PROSITE_PROFILES); IPR017986 (PROSITE_PROFILES); IPR036322 (SUPERFAMILY)	NA
maker-VaccDscaff22-snap-gene-90.42-mRNA-1	methyltransferase-like protein 13	259	1.75e-155	88.03	P:GO:0032259; F:GO:0008168; C:GO:0016021	P:methylation; F:methyltransferase activity; C:integral component of membrane	NA	NA	IPR013216 (PFAM); G3DSA:3.40.50.150 (GENE3D); PTHR12176:SF62 (PANTHER); PTHR12176 (PANTHER); cd02440 (CDD); IPR029063 (SUPERFAMILY)	NA
maker-VaccDscaff22-augustus-gene-108.34-mRNA-1	F-box protein SKIP8	224	4.18e-131	87.87	C:GO:0016021	C:integral component of membrane	NA	NA	G3DSA:1.20.1280.50 (GENE3D); G3DSA:3.10.450.50 (GENE3D); IPR037401 (PFAM); PTHR47124 (PANTHER); IPR001810 (PROSITE_PROFILES); IPR036047 (SUPERFAMILY); IPR032710 (SUPERFAMILY)	proteasomal degradation
maker-VaccDscaff22-augustus-gene-91.24-mRNA-1	putative calcium-transporting ATPase 11, plasma membrane-type isoform X1	1036	0	87.5	P:GO:0070588; F:GO:0005388; F:GO:0005516; F:GO:0005524; C:GO:0016021; C:GO:0043231	P:calcium ion transmembrane transport; F:calcium transmembrane transporter activity, phosphorylative mechanism; F:calmodulin binding; F:ATP binding; C:integral component of membrane; C:intracellular membrane-bounded organelle	EC:7.2.2.10	P-type Ca(2+) transporter	IPR001757 (PRINTS); PR00119 (PRINTS); PF00702 (PFAM); G3DSA:1.20.1110.10 (GENE3D); IPR006408 (TIGRFAM); IPR004014 (PFAM); IPR023299 (G3DSA:3.40.1110.GENE3D); IPR001757 (TIGRFAM); G3DSA:1.20.5.170 (GENE3D); G3DSA:2.70.150.10 (GENE3D); PF00122 (PFAM); IPR006068 (PFAM); IPR024750 (PFAM); IPR023214 (G3DSA:3.40.50.GENE3D); PTHR24093 (PANTHER); PTHR24093:SF448 (PANTHER); cd02081 (CDD); IPR036412 (SUPER…	translocation of calcium from the cytosol out of the cell or into organelles
maker-VaccDscaff22-augustus-gene-100.26-mRNA-1	two-component response regulator ORR9-like	159	9.75e-82	87.48	P:GO:0000160	P:phosphorelay signal transduction system	NA	NA	G3DSA:3.40.50.2300 (GENE3D); IPR001789 (PFAM); mobidb-lite (MOBIDB_LITE); PTHR43874:SF81 (PANTHER); PTHR43874 (PANTHER); IPR001789 (PROSITE_PROFILES); IPR001789 (CDD); IPR011006 (SUPERFAMILY)	negative regulators of the cytokinin signaling
augustus_masked-VaccDscaff22-processed-gene-95.8-mRNA-1	short chain alcohol dehydrogenase isoform X1	276	7.1e-137	87.45	P:GO:0009688; P:GO:0055114; F:GO:0010301; C:GO:0005829	P:abscisic acid biosynthetic process; P:oxidation-reduction process; F:xanthoxin dehydrogenase activity; C:cytosol	EC:1.1.1.288; EC:1.1.1.1; EC:1.1.1.71	Xanthoxin dehydrogenase; Alcohol dehydrogenase; Alcohol dehydrogenase (NAD(P)(+))	IPR002347 (PRINTS); IPR002347 (PRINTS); G3DSA:3.40.50.720 (GENE3D); PF13561 (PFAM); PTHR42820 (PANTHER); PTHR42820:SF3 (PANTHER); cd05326 (CDD); IPR036291 (SUPERFAMILY)	biosynthesis of abscisic acid
maker-VaccDscaff22-snap-gene-87.36-mRNA-1	alpha-N-acetylglucosaminidase	797	0	87.44	NA	NA	NA	NA	G3DSA:1.20.120.670 (GENE3D); G3DSA:3.20.20.80 (GENE3D); IPR024733 (PFAM); IPR024732 (PFAM); IPR029018 (G3DSA:3.30.379.GENE3D); IPR024240 (PFAM); IPR007781 (PANTHER); PTHR12872:SF3 (PANTHER)	essential for seed development
snap_masked-VaccDscaff22-processed-gene-97.24-mRNA-1	SCY1-like protein 2	82	2.78e-11	87.36	P:GO:0006468; F:GO:0004672; F:GO:0005524	P:protein phosphorylation; F:protein kinase activity; F:ATP binding	NA	NA	no IPS match	NA
augustus_masked-VaccDscaff22-processed-gene-105.2-mRNA-1	glutamine-dependent NAD(+) synthetase	778	0	87.25	P:GO:0009435; F:GO:0003952; F:GO:0004359; F:GO:0005524; C:GO:0005737	P:NAD biosynthetic process; F:NAD+ synthase (glutamine-hydrolyzing) activity; F:glutaminase activity; F:ATP binding; C:cytoplasm	EC:3.5.1.2; EC:6.3.5.1	Glutaminase; NAD(+) synthase (glutamine-hydrolyzing)	IPR022310 (PFAM); IPR036526 (G3DSA:3.60.110.GENE3D); IPR014445 (PIRSF); IPR003010 (PFAM); IPR014729 (G3DSA:3.40.50.GENE3D); IPR003694 (TIGRFAM); PTHR23090:SF9 (PANTHER); IPR003694 (PANTHER); IPR003010 (PROSITE_PROFILES); IPR014445 (HAMAP); IPR003694 (CDD); cd07570 (CDD); SSF52402 (SUPERFAMILY); IPR036526 (SUPERFAMILY)	NAD(+) biosynthesis
maker-VaccDscaff22-augustus-gene-98.34-mRNA-1	annexin D3-like	318	0	86.61	P:GO:0009408; P:GO:0009409; P:GO:0009414; P:GO:0009651; F:GO:0005509; F:GO:0005544	P:response to heat; P:response to cold; P:response to water deprivation; P:response to salt stress; F:calcium ion binding; F:calcium-dependent phospholipid binding	NA	NA	IPR001464 (PRINTS); IPR018502 (PFAM); IPR037104 (G3DSA:1.10.220.GENE3D); IPR037104 (G3DSA:1.10.220.GENE3D); IPR037104 (G3DSA:1.10.220.GENE3D); IPR037104 (G3DSA:1.10.220.GENE3D); PTHR10502 (PANTHER); PTHR10502:SF99 (PANTHER); IPR037104 (SUPERFAMILY)	calcium-dependent phospholipid binding
maker-VaccDscaff22-augustus-gene-107.25-mRNA-1	26S proteasome non-ATPase regulatory subunit 8 homolog A	307	3.91e-134	86.4	P:GO:0043161; C:GO:0005829; C:GO:0008541	P:proteasome-mediated ubiquitin-dependent protein catabolic process; C:cytosol; C:proteasome regulatory particle, lid subcomplex	NA	NA	IPR033464 (PFAM); G3DSA:1.25.40.990 (GENE3D); IPR006746 (PANTHER); IPR000717 (PROSITE_PROFILES)	repress cytokinin signaling, balancing cell expansion with cell proliferation rates
maker-VaccDscaff22-augustus-gene-104.25-mRNA-1	probable choline kinase 2 isoform X2	345	0	86.25	P:GO:0016310; F:GO:0016301	P:phosphorylation; F:kinase activity	NA	NA	G3DSA:3.90.1200.10 (GENE3D); G3DSA:3.30.200.20 (GENE3D); PF01633 (PFAM); PTHR22603:SF72 (PANTHER); PTHR22603 (PANTHER); cd05157 (CDD); IPR011009 (SUPERFAMILY)	phospholipid biosynthesis
augustus_masked-VaccDscaff22-processed-gene-107.9-mRNA-1	cellulose synthase-like protein G3	240	2.14e-95	85.51	P:GO:0030244; P:GO:0071555; F:GO:0016760; C:GO:0016021	P:cellulose biosynthetic process; P:cell wall organization; F:cellulose synthase (UDP-forming) activity; C:integral component of membrane	EC:2.4.1.12	Cellulose synthase (UDP-forming)	IPR005150 (PFAM); PTHR13301 (PANTHER); PTHR13301:SF89 (PANTHER)	plant-type primary cell wall biogenesis
maker-VaccDscaff22-snap-gene-107.35-mRNA-1	cellulose synthase-like protein G3	62	1.31e-12	85.43	P:GO:0009833; P:GO:0030244; P:GO:0071555; F:GO:0016760; C:GO:0005802; C:GO:0005886; C:GO:0016021	P:plant-type primary cell wall biogenesis; P:cellulose biosynthetic process; P:cell wall organization; F:cellulose synthase (UDP-forming) activity; C:trans-Golgi network; C:plasma membrane; C:integral component of membrane	EC:2.4.1.12	Cellulose synthase (UDP-forming)	IPR005150 (PFAM); PTHR13301:SF41 (PANTHER); PTHR13301 (PANTHER)	plant-type primary cell wall biogenesis
maker-VaccDscaff22-augustus-gene-101.34-mRNA-1	aspartyl protease AED3-like	444	0	85.17	P:GO:0006508; P:GO:0030163; F:GO:0004190	P:proteolysis; P:protein catabolic process; F:aspartic-type endopeptidase activity	EC:3.4.23	Acting on peptide bonds (peptidases)	IPR032799 (PFAM); IPR032861 (PFAM); IPR021109 (G3DSA:2.40.70.GENE3D); IPR021109 (G3DSA:2.40.70.GENE3D); IPR001461 (PANTHER); PTHR13683:SF736 (PANTHER); IPR033121 (PROSITE_PROFILES); IPR021109 (SUPERFAMILY)	protease
maker-VaccDscaff22-snap-gene-103.35-mRNA-1	DNA-directed RNA polymerase I subunit 2	1236	0	85.08	P:GO:0006360; F:GO:0001054; F:GO:0003677; F:GO:0032549; C:GO:0005736	P:transcription by RNA polymerase I; F:RNA polymerase I activity; F:DNA binding; F:ribonucleoside binding; C:RNA polymerase I complex	EC:2.7.7.6	DNA-directed RNA polymerase	IPR007642 (PFAM); IPR007645 (PFAM); IPR009674 (PFAM); IPR037034 (G3DSA:3.90.1110.GENE3D); G3DSA:3.90.1800.10 (GENE3D); IPR007641 (PFAM); IPR007120 (PFAM); G3DSA:3.90.1070.20 (GENE3D); IPR007644 (PFAM); mobidb-lite (MOBIDB_LITE); mobidb-lite (MOBIDB_LITE); IPR015712 (PANTHER); PTHR20856:SF5 (PANTHER); IPR015712 (CDD); SSF64484 (SUPERFAMILY)	component of RNA polymerase I which synthesizes ribosomal RNA precursors
maker-VaccDscaff22-augustus-gene-89.25-mRNA-1	F-box/WD-40 repeat-containing protein At3g52030	385	0	84.8	P:GO:0006508; P:GO:0051568; F:GO:0004180; F:GO:0042393; C:GO:0048188	P:proteolysis; P:histone H3-K4 methylation; F:carboxypeptidase activity; F:histone binding; C:Set1C/COMPASS complex	NA	NA	PTHR22847:SF668 (PANTHER); PTHR22847 (PANTHER); IPR017986 (PROSITE_PROFILES); IPR036322 (SUPERFAMILY)	NA
maker-VaccDscaff22-augustus-gene-98.40-mRNA-1	annexin D4	446	5.9e-119	84.71	P:GO:0009408; P:GO:0009409; P:GO:0009414; P:GO:0009651; F:GO:0005509; F:GO:0005544	P:response to heat; P:response to cold; P:response to water deprivation; P:response to salt stress; F:calcium ion binding; F:calcium-dependent phospholipid binding	NA	NA	IPR037104 (G3DSA:1.10.220.GENE3D); IPR037104 (G3DSA:1.10.220.GENE3D); IPR018502 (PFAM); IPR037104 (G3DSA:1.10.220.GENE3D); PTHR10502 (PANTHER); PTHR10502:SF196 (PANTHER); IPR037104 (SUPERFAMILY); IPR037104 (SUPERFAMILY)	osmotic stress and abscisic acid signaling in a calcium-dependent manner
maker-VaccDscaff22-augustus-gene-90.32-mRNA-1	structure-specific endonuclease subunit SLX1	189	4.28e-69	84.22	P:GO:0090305; F:GO:0004519	P:nucleic acid phosphodiester bond hydrolysis; F:endonuclease activity	NA	NA	IPR000305 (PFAM); IPR035901 (G3DSA:3.40.1440.GENE3D); mobidb-lite (MOBIDB_LITE); mobidb-lite (MOBIDB_LITE); PTHR20208 (PANTHER); PTHR20208:SF13 (PANTHER); IPR000305 (PROSITE_PROFILES); IPR035901 (SUPERFAMILY)	DNA repair and recombination
augustus_masked-VaccDscaff22-processed-gene-101.2-mRNA-1	U-box domain-containing protein 11	313	3.16e-146	83.93	F:GO:0016874; C:GO:0005737	F:ligase activity; C:cytoplasm	NA	NA	IPR011989 (G3DSA:1.25.10.GENE3D); IPR000225 (PFAM); PTHR23315:SF238 (PANTHER); PTHR23315 (PANTHER); IPR000225 (PROSITE_PROFILES); IPR016024 (SUPERFAMILY)	proteasomal degradation
maker-VaccDscaff22-snap-gene-109.19-mRNA-1	transcription factor CPC-like isoform X1	76	3.92e-28	83.67	P:GO:0006355; P:GO:0030154; F:GO:0003700; F:GO:0043565; F:GO:0044212; C:GO:0016021	P:regulation of transcription, DNA-templated; P:cell differentiation; F:DNA-binding transcription factor activity; F:sequence-specific DNA binding; F:transcription regulatory region DNA binding; C:integral component of membrane	NA	NA	IPR001005 (PFAM); G3DSA:1.10.10.60 (GENE3D); mobidb-lite (MOBIDB_LITE); mobidb-lite (MOBIDB_LITE); PTHR10641:SF1106 (PANTHER); IPR015495 (PANTHER); IPR001005 (CDD); IPR009057 (SUPERFAMILY)	epidermal cell differentiation
maker-VaccDscaff22-augustus-gene-103.24-mRNA-1	THO complex subunit 1 isoform X1	554	0	83.63	P:GO:0006406; P:GO:0009873; P:GO:0010267; P:GO:0032784; P:GO:0050832; C:GO:0000445	P:mRNA export from nucleus; P:ethylene-activated signaling pathway; P:production of ta-siRNAs involved in RNA interference; P:regulation of DNA-templated transcription, elongation; P:defense response to fungus; C:THO complex part of transcription export complex	NA	NA	IPR021861 (PFAM); mobidb-lite (MOBIDB_LITE); mobidb-lite (MOBIDB_LITE); mobidb-lite (MOBIDB_LITE); IPR021861 (PANTHER); PTHR13265:SF0 (PANTHER)	mRNA exportin and processing
maker-VaccDscaff22-snap-gene-101.41-mRNA-1	thioredoxin-like protein CITRX, chloroplastic	507	6.57e-88	83.51	P:GO:0009657; P:GO:0031347; P:GO:0045454; P:GO:0055114; F:GO:0015036; C:GO:0009579	P:plastid organization; P:regulation of defense response; P:cell redox homeostasis; P:oxidation-reduction process; F:disulfide oxidoreductase activity; C:thylakoid	NA	NA	IPR036249 (G3DSA:3.40.30.GENE3D); PF13837 (PFAM); IPR013766 (PFAM); mobidb-lite (MOBIDB_LITE); mobidb-lite (MOBIDB_LITE); mobidb-lite (MOBIDB_LITE); mobidb-lite (MOBIDB_LITE); PTHR31307 (PANTHER); PTHR31307:SF7 (PANTHER); IPR013766 (PROSITE_PROFILES); cd02947 (CDD); IPR036249 (SUPERFAMILY)	proper chloroplast development
maker-VaccDscaff22-snap-gene-103.32-mRNA-1	cytosolic sulfotransferase 15-like	689	2.05e-174	83.3	F:GO:0008146	F:sulfotransferase activity	NA	NA	IPR000863 (PFAM); G3DSA:3.40.50.300 (GENE3D); PTHR11783 (PANTHER); PTHR11783:SF105 (PANTHER); IPR027417 (SUPERFAMILY); IPR027417 (SUPERFAMILY)	sulfate conjugation of hydroxyjasmonates, pathway that inactivates excess jasmonic acid in plants.
maker-VaccDscaff22-augustus-gene-89.31-mRNA-1	serine carboxypeptidase-like 40	498	0	83.15	P:GO:0051603; F:GO:0004185; C:GO:0016021	P:proteolysis involved in cellular protein catabolic process; F:serine-type carboxypeptidase activity; C:integral component of membrane	EC:3.4.21; EC:3.4.16	Acting on peptide bonds (peptidases); Acting on peptide bonds (peptidases)	IPR001563 (PRINTS); G3DSA:3.40.50.11320 (GENE3D); IPR001563 (PFAM); IPR029058 (G3DSA:3.40.50.GENE3D); IPR001563 (PANTHER); PTHR11802:SF245 (PANTHER); IPR029058 (SUPERFAMILY)	Protease
maker-VaccDscaff22-augustus-gene-89.30-mRNA-1	serine carboxypeptidase-like 40	498	0	83.09	P:GO:0051603; F:GO:0004185; C:GO:0016021	P:proteolysis involved in cellular protein catabolic process; F:serine-type carboxypeptidase activity; C:integral component of membrane	EC:3.4.21; EC:3.4.16	Acting on peptide bonds (peptidases); Acting on peptide bonds (peptidases)	IPR001563 (PRINTS); IPR029058 (G3DSA:3.40.50.GENE3D); G3DSA:3.40.50.11320 (GENE3D); IPR001563 (PFAM); IPR001563 (PANTHER); PTHR11802:SF245 (PANTHER); IPR029058 (SUPERFAMILY)	Protease
maker-VaccDscaff22-augustus-gene-108.31-mRNA-1	cellulose synthase-like protein G3	740	0	83.04	P:GO:0009833; P:GO:0030244; P:GO:0071555; F:GO:0016760; C:GO:0005802; C:GO:0005886; C:GO:0016021	P:plant-type primary cell wall biogenesis; P:cellulose biosynthetic process; P:cell wall organization; F:cellulose synthase (UDP-forming) activity; C:trans-Golgi network; C:plasma membrane; C:integral component of membrane	EC:2.4.1.12	Cellulose synthase (UDP-forming)	IPR005150 (PFAM); IPR029044 (G3DSA:3.90.550.GENE3D); PTHR13301:SF41 (PANTHER); PTHR13301 (PANTHER); IPR029044 (SUPERFAMILY)	plant-type primary cell wall biogenesis
maker-VaccDscaff22-augustus-gene-100.21-mRNA-1	flowering time control protein FY isoform X2	822	0	82.91	NA	NA	NA	NA	IPR015943 (G3DSA:2.130.10.GENE3D); IPR015943 (G3DSA:2.130.10.GENE3D); IPR001680 (PFAM); IPR015943 (G3DSA:2.130.10.GENE3D); IPR024977 (PFAM); mobidb-lite (MOBIDB_LITE); mobidb-lite (MOBIDB_LITE); mobidb-lite (MOBIDB_LITE); mobidb-lite (MOBIDB_LITE); mobidb-lite (MOBIDB_LITE); mobidb-lite (MOBIDB_LITE); mobidb-lite (MOBIDB_LITE); mobidb-lite (MOBIDB_LITE); PTHR22836 (PANTHER); IPR001680 (PROSITE_PR…	regulation of flowering time, growth and development
snap_masked-VaccDscaff22-processed-gene-108.23-mRNA-1	uncharacterized protein LOC114283640	187	2.97e-83	82.8	C:GO:0016021	C:integral component of membrane	NA	NA	IPR004864 (PFAM); PTHR31852:SF174 (PANTHER); PTHR31852 (PANTHER); SSF117070 (SUPERFAMILY)	NA
maker-VaccDscaff22-augustus-gene-100.28-mRNA-1	phosphatidylinositol 4-phosphate 5-kinase 6-like isoform X1	796	0	82.75	P:GO:0046854; F:GO:0005524; F:GO:0016308	P:phosphatidylinositol phosphorylation; F:ATP binding; F:1-phosphatidylinositol-4-phosphate 5-kinase activity	EC:2.7.1.68	1-phosphatidylinositol-4-phosphate 5-kinase	IPR027483 (G3DSA:3.30.810.GENE3D); G3DSA:2.20.110.10 (GENE3D); IPR027484 (G3DSA:3.30.800.GENE3D); IPR027483 (G3DSA:3.30.810.GENE3D); IPR002498 (PFAM); IPR003409 (PFAM); IPR017163 (PIRSF); mobidb-lite (MOBIDB_LITE); mobidb-lite (MOBIDB_LITE); PTHR23086:SF113 (PANTHER); IPR023610 (PANTHER); IPR002498 (PROSITE_PROFILES); cd17302 (CDD); SSF56104 (SUPERFAMILY); SSF82185 (SUPERFAMILY); SSF82185 (SUPERF…	NA
maker-VaccDscaff22-snap-gene-109.27-mRNA-1	high mobility group B protein 14	153	9.03e-41	82.68	F:GO:0003677	F:DNA binding	NA	NA	IPR036910 (G3DSA:1.10.30.GENE3D); IPR009071 (PFAM); mobidb-lite (MOBIDB_LITE); mobidb-lite (MOBIDB_LITE); PTHR46261:SF12 (PANTHER); PTHR46261 (PANTHER); IPR009071 (PROSITE_PROFILES); cd01390 (CDD); IPR036910 (SUPERFAMILY)	DNA binding
augustus_masked-VaccDscaff22-processed-gene-88.2-mRNA-1	sufE-like protein 1, chloroplastic/mitochondrial	590	2.21e-37	82.6	C:GO:0005737; C:GO:0043231	C:cytoplasm; C:intracellular membrane-bounded organelle	NA	NA	IPR003808 (PFAM); IPR025558 (PFAM); G3DSA:3.90.1010.10 (GENE3D); PTHR46230 (PANTHER); PTHR46230:SF3 (PANTHER); SSF82649 (SUPERFAMILY)	iron-sulfur cluster biosynthesis
maker-VaccDscaff22-augustus-gene-100.24-mRNA-1	carotenoid 9,10(9',10')-cleavage dioxygenase 1-like	73	4.05e-12	82.52	NA	NA	NA	NA	IPR004294 (PFAM); mobidb-lite (MOBIDB_LITE); mobidb-lite (MOBIDB_LITE)	carotenoid cleavage
maker-VaccDscaff22-augustus-gene-106.21-mRNA-1	beta-amylase 1, chloroplastic-like	554	0	82.41	P:GO:0000272; F:GO:0016161; F:GO:0102229	P:polysaccharide catabolic process; F:beta-amylase activity; F:amylopectin maltohydrolase activity	EC:3.2.1.2	Beta-amylase	IPR001554 (PRINTS); G3DSA:3.20.20.80 (GENE3D); IPR001554 (PFAM); mobidb-lite (MOBIDB_LITE); PTHR31352:SF7 (PANTHER); IPR001554 (PANTHER); IPR017853 (SUPERFAMILY)	active on phosphorylated glucan
maker-VaccDscaff22-augustus-gene-109.15-mRNA-1	GDSL esterase/lipase At4g10955	348	0	82.35	P:GO:0006629; F:GO:0016787	P:lipid metabolic process; F:hydrolase activity	NA	NA	IPR029058 (G3DSA:3.40.50.GENE3D); IPR002921 (PFAM); PTHR31479 (PANTHER); PTHR31479:SF11 (PANTHER); IPR029058 (SUPERFAMILY)	lipid degradation
maker-VaccDscaff22-augustus-gene-108.33-mRNA-1	cellulose synthase-like protein G3 isoform X2	291	6.09e-128	82.22	NA	NA	NA	NA	IPR005150 (PFAM); IPR029044 (G3DSA:3.90.550.GENE3D); PTHR13301:SF89 (PANTHER); PTHR13301 (PANTHER)	plant-type primary cell wall biogenesis
maker-VaccDscaff22-snap-gene-99.38-mRNA-1	annexin-like protein RJ4 isoform X2	587	0	82.02	P:GO:0009408; P:GO:0009409; P:GO:0009414; P:GO:0009651; F:GO:0005509; F:GO:0005544	P:response to heat; P:response to cold; P:response to water deprivation; P:response to salt stress; F:calcium ion binding; F:calcium-dependent phospholipid binding	NA	NA	IPR009118 (PRINTS); IPR001464 (PRINTS); IPR037104 (G3DSA:1.10.220.GENE3D); IPR037104 (G3DSA:1.10.220.GENE3D); IPR037104 (G3DSA:1.10.220.GENE3D); IPR037104 (G3DSA:1.10.220.GENE3D); IPR037104 (G3DSA:1.10.220.GENE3D); IPR018502 (PFAM); PTHR10502 (PANTHER); PTHR10502:SF204 (PANTHER); IPR037104 (SUPERFAMILY); IPR037104 (SUPERFAMILY)	calcium-dependent phospholipid binding, ripening strawberry
maker-VaccDscaff22-snap-gene-99.39-mRNA-1	translation initiation factor eIF-2B subunit beta	426	0	81.8	P:GO:0006446; F:GO:0003743; F:GO:0005085; F:GO:0016740; C:GO:0005851	P:regulation of translational initiation; F:translation initiation factor activity; F:guanyl-nucleotide exchange factor activity; F:transferase activity; C:eukaryotic translation initiation factor 2B complex	NA	NA	IPR000649 (PFAM); IPR042529 (G3DSA:3.40.50.GENE3D); mobidb-lite (MOBIDB_LITE); PTHR45859 (PANTHER); PTHR45859 (PANTHER); PTHR45859:SF3 (PANTHER); PTHR45859:SF3 (PANTHER); IPR037171 (SUPERFAMILY)	regulatory component of the translation initiation factor
maker-VaccDscaff22-augustus-gene-103.23-mRNA-1	ERI1 exoribonuclease 2-like	419	0	81.65	P:GO:0006259; P:GO:0090503; F:GO:0000175; F:GO:0003676; F:GO:0008310	P:DNA metabolic process; P:RNA phosphodiester bond hydrolysis, exonucleolytic; F:3'-5'-exoribonuclease activity; F:nucleic acid binding; F:single-stranded DNA 3'-5' exodeoxyribonuclease activity	EC:3.1.11; EC:3.1.13; EC:3.1.15	Acting on ester bonds; Acting on ester bonds; Acting on ester bonds	IPR013520 (PFAM); IPR036397 (G3DSA:3.30.420.GENE3D); PTHR23044:SF37 (PANTHER); PTHR23044 (PANTHER); cd06133 (CDD); IPR012337 (SUPERFAMILY)	exonuclease
maker-VaccDscaff22-snap-gene-105.27-mRNA-1	probable trehalase	456	0	81.5	P:GO:0005991; F:GO:0004555; C:GO:0016021	P:trehalose metabolic process; F:alpha,alpha-trehalase activity; C:integral component of membrane	EC:3.2.1.28	Alpha,alpha-trehalase	IPR001661 (PRINTS); IPR012341 (G3DSA:1.50.10.GENE3D); IPR001661 (PFAM); mobidb-lite (MOBIDB_LITE); PTHR23403:SF1 (PANTHER); IPR001661 (PANTHER); IPR008928 (SUPERFAMILY)	regulation of trehalose content by hydrolyzing trehalose to glucose
maker-VaccDscaff22-snap-gene-94.36-mRNA-1	dirigent protein 22-like	464	1.2e-73	81.3	NA	NA	NA	NA	IPR004265 (PFAM); PTHR21495 (PANTHER); PTHR21495:SF187 (PANTHER); PTHR21495 (PANTHER); PTHR21495:SF187 (PANTHER)	biosynthesis of lignans, flavonolignans, and alkaloids
maker-VaccDscaff22-augustus-gene-92.30-mRNA-1	probable leucine-rich repeat receptor-like serine/threonine-protein kinase At3g14840 isoform X8	670	0	81.24	NA	NA	NA	NA	IPR001245 (PFAM); G3DSA:3.30.200.20 (GENE3D); IPR032675 (G3DSA:3.80.10.GENE3D); G3DSA:1.10.510.10 (GENE3D); IPR021720 (PFAM); G3DSA:2.60.120.430 (GENE3D); PTHR27006:SF202 (PANTHER); PTHR27006 (PANTHER); IPR000719 (PROSITE_PROFILES); cd14066 (CDD); SSF52058 (SUPERFAMILY); IPR011009 (SUPERFAMILY)	NA
maker-VaccDscaff22-augustus-gene-106.25-mRNA-1	protein BREVIS RADIX	353	8.84e-171	81.19	NA	NA	NA	NA	IPR013591 (PFAM); mobidb-lite (MOBIDB_LITE); mobidb-lite (MOBIDB_LITE); mobidb-lite (MOBIDB_LITE); mobidb-lite (MOBIDB_LITE); mobidb-lite (MOBIDB_LITE); mobidb-lite (MOBIDB_LITE); mobidb-lite (MOBIDB_LITE); PTHR46058 (PANTHER); PTHR46058:SF2 (PANTHER); IPR013591 (PROSITE_PROFILES); IPR013591 (PROSITE_PROFILES)	regulator of cell proliferation and elongation in roots, Mediates cross-talk between the auxin and brassinosteroid pathways
snap_masked-VaccDscaff22-processed-gene-108.29-mRNA-1	GDSL esterase/lipase At5g08460-like	419	0	81.16	F:GO:0016788	F:hydrolase activity, acting on ester bonds	NA	NA	IPR001087 (PFAM); IPR036514 (G3DSA:3.40.50.GENE3D); PTHR45648 (PANTHER); PTHR45648:SF13 (PANTHER); IPR035669 (CDD); SSF52266 (SUPERFAMILY)	lipid degradation
maker-VaccDscaff22-augustus-gene-98.36-mRNA-1	annexin D4	315	3.3e-177	81.15	P:GO:0009408; P:GO:0009409; P:GO:0009414; P:GO:0009651; F:GO:0005509; F:GO:0005544	P:response to heat; P:response to cold; P:response to water deprivation; P:response to salt stress; F:calcium ion binding; F:calcium-dependent phospholipid binding	NA	NA	IPR018502 (PFAM); IPR037104 (G3DSA:1.10.220.GENE3D); IPR037104 (G3DSA:1.10.220.GENE3D); IPR037104 (G3DSA:1.10.220.GENE3D); PTHR10502 (PANTHER); PTHR10502:SF196 (PANTHER); IPR037104 (SUPERFAMILY)	osmotic stress and abscisic acid signaling in a calcium-dependent manner
maker-VaccDscaff22-snap-gene-100.34-mRNA-1	remorin-like isoform X2	130	1.04e-31	81.05	NA	NA	NA	NA	IPR005516 (PFAM); PTHR31775 (PANTHER); PTHR31775:SF5 (PANTHER)	NA
maker-VaccDscaff22-augustus-gene-100.27-mRNA-1	protein NRT1/ PTR FAMILY 5.4-like	574	0	80.34	P:GO:0035672; P:GO:1902600; F:GO:0015333; F:GO:0035673; C:GO:0016021	P:oligopeptide transmembrane transport; P:proton transmembrane transport; F:peptide:proton symporter activity; F:oligopeptide transmembrane transporter activity; C:integral component of membrane	NA	NA	IPR000109 (PFAM); PTHR11654:SF344 (PANTHER); IPR000109 (PANTHER); cd17417 (CDD); IPR036259 (SUPERFAMILY)	peptide transmembrane transporter
augustus_masked-VaccDscaff22-processed-gene-108.12-mRNA-1	F-box protein SKIP8-like	86	3.06e-22	79.88	C:GO:0016021	C:integral component of membrane	NA	NA	PTHR47124 (PANTHER); IPR036047 (SUPERFAMILY)	proteasomal degradation
maker-VaccDscaff22-snap-gene-94.34-mRNA-1	scarecrow-like protein 3	1227	0	79.19	P:GO:0006355; P:GO:0009739; F:GO:0003700; F:GO:0043565	P:regulation of transcription, DNA-templated; P:response to gibberellin; F:DNA-binding transcription factor activity; F:sequence-specific DNA binding	NA	NA	IPR006166 (PFAM); G3DSA:3.40.50.10130 (GENE3D); IPR036388 (G3DSA:1.10.10.GENE3D); IPR005202 (PFAM); mobidb-lite (MOBIDB_LITE); PTHR13451 (PANTHER); IPR005202 (PROSITE_PROFILES); IPR011335 (SUPERFAMILY)	developmental processes in roots, positive Regulator in the giberellin Response Pathway.
maker-VaccDscaff22-augustus-gene-102.29-mRNA-1	uncharacterized protein LOC110818705	139	5.11e-58	78.47	C:GO:0009941	C:chloroplast envelope	NA	NA	mobidb-lite (MOBIDB_LITE); mobidb-lite (MOBIDB_LITE); mobidb-lite (MOBIDB_LITE); PTHR37191 (PANTHER)	NA
maker-VaccDscaff22-augustus-gene-95.33-mRNA-1	U-box domain-containing protein 44-like	837	0	78.06	NA	NA	NA	NA	IPR011989 (G3DSA:1.25.10.GENE3D); IPR011989 (G3DSA:1.25.10.GENE3D); PTHR45958:SF12 (PANTHER); PTHR45958 (PANTHER); IPR000225 (PROSITE_PROFILES); IPR016024 (SUPERFAMILY); IPR016024 (SUPERFAMILY)	represses abscisic acid (ABA) biosynthesis
maker-VaccDscaff22-augustus-gene-100.25-mRNA-1	protein SENSITIVITY TO RED LIGHT REDUCED 1	331	1.66e-157	77.95	P:GO:0007017; P:GO:0007623; C:GO:0005737	P:microtubule-based process; P:circadian rhythm; C:cytoplasm	NA	NA	IPR012942 (PFAM); PTHR28626:SF3 (PANTHER); IPR040044 (PANTHER)	regulation of circadian rhythm
maker-VaccDscaff22-augustus-gene-110.30-mRNA-1	protein trichome birefringence-like 23	450	0	77.85	F:GO:0016413; C:GO:0016020	F:O-acetyltransferase activity; C:membrane	NA	NA	IPR025846 (PFAM); IPR026057 (PFAM); mobidb-lite (MOBIDB_LITE); mobidb-lite (MOBIDB_LITE); PTHR32285:SF219 (PANTHER); IPR029962 (PANTHER)	bridging protein that binds pectin and other cell wall polysaccharides
maker-VaccDscaff22-snap-gene-107.34-mRNA-1	cellulose synthase-like protein G3 isoform X2	696	0	77.69	P:GO:0009987; F:GO:0016757; C:GO:0016020	P:cellular process; F:transferase activity, transferring glycosyl groups; C:membrane	NA	NA	IPR005150 (PFAM); IPR029044 (G3DSA:3.90.550.GENE3D); PTHR13301 (PANTHER); PTHR13301:SF41 (PANTHER); PTHR13301 (PANTHER); PTHR13301:SF41 (PANTHER); IPR029044 (SUPERFAMILY)	plant-type primary cell wall biogenesis
maker-VaccDscaff22-augustus-gene-98.41-mRNA-1	annexin D3-like	288	2.21e-161	77.39	P:GO:0009408; P:GO:0009409; P:GO:0009414; P:GO:0009651; F:GO:0043167	P:response to heat; P:response to cold; P:response to water deprivation; P:response to salt stress; F:ion binding	NA	NA	IPR001464 (PRINTS); IPR037104 (G3DSA:1.10.220.GENE3D); IPR037104 (G3DSA:1.10.220.GENE3D); IPR037104 (G3DSA:1.10.220.GENE3D); IPR037104 (G3DSA:1.10.220.GENE3D); IPR018502 (PFAM); PTHR10502:SF99 (PANTHER); PTHR10502 (PANTHER); IPR037104 (SUPERFAMILY)	calcium-dependent phospholipid binding
maker-VaccDscaff22-augustus-gene-107.21-mRNA-1	probable E3 ubiquitin-protein ligase RHA4A	245	5.69e-48	77.29	P:GO:0006511; F:GO:0061630; C:GO:0016021	P:ubiquitin-dependent protein catabolic process; F:ubiquitin protein ligase activity; C:integral component of membrane	NA	NA	IPR001841 (PFAM); IPR013083 (G3DSA:3.30.40.GENE3D); mobidb-lite (MOBIDB_LITE); mobidb-lite (MOBIDB_LITE); mobidb-lite (MOBIDB_LITE); PTHR22765:SF210 (PANTHER); PTHR22765 (PANTHER); IPR001841 (PROSITE_PROFILES); SSF57850 (SUPERFAMILY)	proteasomal degradation
maker-VaccDscaff22-snap-gene-96.31-mRNA-1	zinc finger CCCH domain-containing protein 58-like	207	9.22e-36	77.12	F:GO:0046872	F:metal ion binding	NA	NA	IPR000571 (PFAM); G3DSA:4.10.1000.10 (GENE3D); PTHR12506:SF41 (PANTHER); PTHR12506 (PANTHER); IPR000571 (PROSITE_PROFILES); IPR000571 (PROSITE_PROFILES)	DNA binding
maker-VaccDscaff22-snap-gene-88.26-mRNA-1	cinnamoyl-CoA reductase 1-like isoform X2	625	0	77.1	F:GO:0016616	F:oxidoreductase activity, acting on the CH-OH group of donors, NAD or NADP as acceptor	NA	NA	IPR001509 (PFAM); G3DSA:3.40.50.720 (GENE3D); PTHR10366:SF575 (PANTHER); PTHR10366 (PANTHER); PTHR10366:SF575 (PANTHER); PTHR10366 (PANTHER); cd08958 (CDD); cd08958 (CDD); IPR036291 (SUPERFAMILY); IPR036291 (SUPERFAMILY)	lignin biosynthesis
maker-VaccDscaff22-augustus-gene-103.22-mRNA-1	probable protein arginine N-methyltransferase 3	640	0	75.73	P:GO:0032259; F:GO:0016740	P:methylation; F:transferase activity	NA	NA	IPR041698 (PFAM); IPR041661 (PFAM); G3DSA:2.70.160.11 (GENE3D); G3DSA:3.40.50.150 (GENE3D); mobidb-lite (MOBIDB_LITE); mobidb-lite (MOBIDB_LITE); mobidb-lite (MOBIDB_LITE); mobidb-lite (MOBIDB_LITE); PTHR11006:SF89 (PANTHER); PTHR11006 (PANTHER); IPR025799 (PROSITE_PROFILES); cd02440 (CDD); IPR029063 (SUPERFAMILY); IPR036236 (SUPERFAMILY)	protein methylation
maker-VaccDscaff22-augustus-gene-95.27-mRNA-1	CSC1-like protein At3g54510	645	0	74.9	C:GO:0016020	C:membrane	NA	NA	IPR003864 (PFAM); IPR032880 (PFAM); IPR027815 (PFAM); PTHR13018 (PANTHER); PTHR13018:SF112 (PANTHER)	osmosensitive calcium-permeable cation channel
maker-VaccDscaff22-augustus-gene-107.24-mRNA-1	protein ABIL2-like isoform X3	245	1.77e-56	74.85	C:GO:0015630	C:microtubule cytoskeleton	NA	NA	IPR028457 (PANTHER); PTHR10460:SF10 (PANTHER)	regulation of actin and microtubule organization
maker-VaccDscaff22-augustus-gene-98.35-mRNA-1	integrator complex subunit 9 isoform X1	762	0	74.77	P:GO:0016180; C:GO:0032039	P:snRNA processing; C:integrator complex	NA	NA	IPR022712 (PFAM); IPR001279 (PFAM); G3DSA:3.40.50.10890 (GENE3D); IPR027074 (PANTHER); IPR036866 (SUPERFAMILY)	small nuclear RNAs processing
maker-VaccDscaff22-snap-gene-92.36-mRNA-1	probable LRR receptor-like serine/threonine-protein kinase At1g07650 isoform X1	303	6.19e-130	74.5	P:GO:0016310; F:GO:0016301	P:phosphorylation; F:kinase activity	NA	NA	IPR032675 (G3DSA:3.80.10.GENE3D); PTHR27006 (PANTHER); PTHR27006:SF202 (PANTHER); SSF52058 (SUPERFAMILY)	NA
maker-VaccDscaff22-augustus-gene-100.22-mRNA-1	F-box protein At3g54460	1386	0	74.29	F:GO:0043167	F:ion binding	NA	NA	IPR011124 (PFAM); G3DSA:3.30.40.100 (GENE3D); IPR000330 (PFAM); IPR001650 (PFAM); IPR038718 (G3DSA:3.40.50.GENE3D); G3DSA:3.40.50.300 (GENE3D); PTHR45626 (PANTHER); PTHR45626:SF14 (PANTHER); IPR001650 (PROSITE_PROFILES); IPR014001 (PROSITE_PROFILES); IPR011124 (PROSITE_PROFILES); cd18008 (CDD); cd18071 (CDD); cd18793 (CDD); IPR027417 (SUPERFAMILY); IPR036047 (SUPERFAMILY); IPR027417 (SUPERFAMILY)…	NA
maker-VaccDscaff22-snap-gene-93.22-mRNA-1	ubiquitin carboxyl-terminal hydrolase 24-like	547	0	74.25	P:GO:0016579; F:GO:0004197; F:GO:0004843	P:protein deubiquitination; F:cysteine-type endopeptidase activity; F:thiol-dependent ubiquitin-specific protease activity	EC:3.4.22; EC:3.4.19.12	Acting on peptide bonds (peptidases); Ubiquitinyl hydrolase 1	G3DSA:3.90.70.10 (GENE3D); IPR001394 (PFAM); mobidb-lite (MOBIDB_LITE); mobidb-lite (MOBIDB_LITE); PTHR24006 (PANTHER); PTHR24006:SF745 (PANTHER); IPR028889 (PROSITE_PROFILES); IPR038765 (SUPERFAMILY)	protein deubiquitination
maker-VaccDscaff22-snap-gene-90.41-mRNA-1	putative disease resistance RPP13-like protein 1 isoform X1	399	7.9e-155	74.05	F:GO:0043531	F:ADP binding	NA	NA	PR00364 (PRINTS); G3DSA:1.10.8.430 (GENE3D); IPR002182 (PFAM); G3DSA:3.40.50.300 (GENE3D); PTHR23155:SF1069 (PANTHER); PTHR23155 (PANTHER); IPR027417 (SUPERFAMILY)	defense response
maker-VaccDscaff22-snap-gene-96.32-mRNA-1	E3 ubiquitin-protein ligase PRT6-like	99	0.000181	73.31	NA	NA	NA	NA	no IPS match	proteasomal degradation
maker-VaccDscaff22-augustus-gene-94.30-mRNA-1	protein yae1-like isoform X4	217	7.83e-104	73.13	NA	NA	NA	NA	IPR019191 (PFAM); mobidb-lite (MOBIDB_LITE); mobidb-lite (MOBIDB_LITE); PTHR18829:SF0 (PANTHER); IPR038881 (PANTHER)	NA
maker-VaccDscaff22-snap-gene-103.33-mRNA-1	cytosolic sulfotransferase 15-like	345	1.26e-134	73.13	F:GO:0016740	F:transferase activity	NA	NA	IPR000863 (PFAM); G3DSA:3.40.50.300 (GENE3D); PTHR11783 (PANTHER); PTHR11783:SF105 (PANTHER); IPR027417 (SUPERFAMILY)	sulfate conjugation of hydroxyjasmonates, pathway that inactivates excess jasmonic acid in plants.
snap_masked-VaccDscaff22-processed-gene-108.22-mRNA-1	uncharacterized protein LOC105161636	665	0	73.11	NA	NA	NA	NA	IPR011205 (PIRSF); IPR011205 (PFAM); IPR011205 (PANTHER); cd00198 (CDD); IPR036465 (SUPERFAMILY)	NA
augustus_masked-VaccDscaff22-processed-gene-99.10-mRNA-1	uncharacterized protein At5g39865	272	2.88e-125	72.59	P:GO:0009987; P:GO:0055114; F:GO:0016491	P:cellular process; P:oxidation-reduction process; F:oxidoreductase activity	NA	NA	IPR002109 (PFAM); IPR036249 (G3DSA:3.40.30.GENE3D); PTHR45669:SF17 (PANTHER); PTHR45669 (PANTHER); IPR002109 (PROSITE_PROFILES); cd03031 (CDD); IPR036249 (SUPERFAMILY)	NA
maker-VaccDscaff22-augustus-gene-109.13-mRNA-1	probable WRKY transcription factor 53	356	3.04e-154	71.81	F:GO:0003700; F:GO:0043565; F:GO:0044212	F:DNA-binding transcription factor activity; F:sequence-specific DNA binding; F:transcription regulatory region DNA binding	NA	NA	IPR036576 (G3DSA:2.20.25.GENE3D); IPR003657 (PFAM); mobidb-lite (MOBIDB_LITE); mobidb-lite (MOBIDB_LITE); mobidb-lite (MOBIDB_LITE); mobidb-lite (MOBIDB_LITE); mobidb-lite (MOBIDB_LITE); PTHR32096:SF76 (PANTHER); PTHR32096 (PANTHER); IPR003657 (PROSITE_PROFILES); IPR036576 (SUPERFAMILY)	leaf senescence, modulation of jasmonic and salicylic acid equilibrium
augustus_masked-VaccDscaff22-processed-gene-106.3-mRNA-1	PREDICTED: uncharacterized protein LOC104881234	95	2.3e-35	71.26	NA	NA	NA	NA	mobidb-lite (MOBIDB_LITE); PTHR33513 (PANTHER); PTHR33513:SF18 (PANTHER)	NA
maker-VaccDscaff22-augustus-gene-90.35-mRNA-1	agamous-like MADS-box protein AGL15	248	1.39e-93	71.03	P:GO:0007275; F:GO:0000977; F:GO:0000981; F:GO:0008134	P:multicellular organism development; F:RNA polymerase II regulatory region sequence-specific DNA binding; F:DNA-binding transcription factor activity, RNA polymerase II-specific; F:transcription factor binding	NA	NA	IPR002100 (PRINTS); IPR002487 (PFAM); IPR002100 (PFAM); IPR036879 (G3DSA:3.40.1810.GENE3D); mobidb-lite (MOBIDB_LITE); mobidb-lite (MOBIDB_LITE); PTHR11945 (PANTHER); PTHR11945:SF469 (PANTHER); IPR002487 (PROSITE_PROFILES); IPR002100 (PROSITE_PROFILES); IPR033896 (CDD); IPR036879 (SUPERFAMILY)	negative regulation of flowering, Prevents premature perianth senescence and abscission, fruits development and seed desiccation
augustus_masked-VaccDscaff22-processed-gene-91.4-mRNA-1	basic leucine zipper 24-like	241	4.05e-75	70.72	P:GO:0006355; F:GO:0003700	P:regulation of transcription, DNA-templated; F:DNA-binding transcription factor activity	NA	NA	IPR004827 (PFAM); G3DSA:1.20.5.170 (GENE3D); mobidb-lite (MOBIDB_LITE); mobidb-lite (MOBIDB_LITE); PTHR23334:SF49 (PANTHER); PTHR23334 (PANTHER); cd14686 (CDD); SSF57959 (SUPERFAMILY)	regulation of salt stress response
maker-VaccDscaff22-snap-gene-99.35-mRNA-1	putative disease resistance RPP13-like protein 1	475	0	70.62	NA	NA	NA	NA	PR00364 (PRINTS); IPR041118 (PFAM); G3DSA:3.40.50.300 (GENE3D); IPR002182 (PFAM); mobidb-lite (MOBIDB_LITE); PTHR23155:SF1069 (PANTHER); PTHR23155 (PANTHER); IPR027417 (SUPERFAMILY)	defense response
maker-VaccDscaff22-snap-gene-106.30-mRNA-1	bidirectional sugar transporter SWEET4-like	221	4.68e-94	70.45	P:GO:0008643; C:GO:0016020	P:carbohydrate transport; C:membrane	NA	NA	IPR004316 (PFAM); G3DSA:1.20.1280.290 (GENE3D); mobidb-lite (MOBIDB_LITE); mobidb-lite (MOBIDB_LITE); PTHR10791:SF143 (PANTHER); PTHR10791 (PANTHER); PTHR10791:SF143 (PANTHER); PTHR10791 (PANTHER)	uptake and efflux of sugar across the plasma membrane
maker-VaccDscaff22-augustus-gene-94.31-mRNA-1	putative lipid-transfer protein DIR1	111	3.83e-39	70.29	NA	NA	NA	NA	IPR016140 (PFAM); G3DSA:1.10.110.10 (GENE3D); PTHR33286 (PANTHER); PTHR33286:SF34 (PANTHER); cd04660 (CDD); IPR036312 (SUPERFAMILY)	lipid transfer protein required for systemic acquired resistance
augustus_masked-VaccDscaff22-processed-gene-90.7-mRNA-1	basic leucine zipper 24-like	236	8.47e-73	69.46	P:GO:0006355; F:GO:0003700	P:regulation of transcription, DNA-templated; F:DNA-binding transcription factor activity	NA	NA	IPR004827 (PFAM); G3DSA:1.20.5.170 (GENE3D); mobidb-lite (MOBIDB_LITE); PTHR23334:SF49 (PANTHER); PTHR23334 (PANTHER); cd14686 (CDD); SSF57959 (SUPERFAMILY)	regulation of salt stress response
maker-VaccDscaff22-augustus-gene-95.29-mRNA-1	uncharacterized protein LOC114297673 isoform X2	851	1.82e-108	69.31	C:GO:0016020; C:GO:0016021	C:membrane; C:integral component of membrane	NA	NA	mobidb-lite (MOBIDB_LITE); mobidb-lite (MOBIDB_LITE); mobidb-lite (MOBIDB_LITE); mobidb-lite (MOBIDB_LITE); mobidb-lite (MOBIDB_LITE); mobidb-lite (MOBIDB_LITE); mobidb-lite (MOBIDB_LITE); mobidb-lite (MOBIDB_LITE); PTHR35482 (PANTHER)	NA
augustus_masked-VaccDscaff22-processed-gene-104.0-mRNA-1	putative pentatricopeptide repeat-containing protein At1g12700, mitochondrial	611	0	69.28	NA	NA	NA	NA	IPR002885 (PFAM); IPR002885 (PFAM); IPR011990 (G3DSA:1.25.40.GENE3D); IPR002885 (PFAM); IPR011990 (G3DSA:1.25.40.GENE3D); IPR002885 (TIGRFAM); PTHR46128 (PANTHER); IPR002885 (PROSITE_PROFILES); IPR002885 (PROSITE_PROFILES); IPR002885 (PROSITE_PROFILES); IPR002885 (PROSITE_PROFILES); IPR002885 (PROSITE_PROFILES); IPR002885 (PROSITE_PROFILES); IPR002885 (PROSITE_PROFILES); IPR002885 (PROSITE_PROFIL…	NA
maker-VaccDscaff22-augustus-gene-107.23-mRNA-1	protein NLP6-like isoform X2	906	0	69.07	NA	NA	NA	NA	G3DSA:3.10.20.90 (GENE3D); IPR000270 (PFAM); IPR003035 (PFAM); mobidb-lite (MOBIDB_LITE); mobidb-lite (MOBIDB_LITE); mobidb-lite (MOBIDB_LITE); mobidb-lite (MOBIDB_LITE); mobidb-lite (MOBIDB_LITE); mobidb-lite (MOBIDB_LITE); mobidb-lite (MOBIDB_LITE); PTHR32002 (PANTHER); PTHR32002:SF33 (PANTHER); IPR000270 (PROSITE_PROFILES); IPR003035 (PROSITE_PROFILES); IPR034891 (CDD); SSF54277 (SUPERFAMILY)	DNA binding
maker-VaccDscaff22-augustus-gene-108.30-mRNA-1	B2 protein-like	455	5.57e-123	68.74	NA	NA	NA	NA	IPR013989 (PFAM); mobidb-lite (MOBIDB_LITE); mobidb-lite (MOBIDB_LITE); mobidb-lite (MOBIDB_LITE); mobidb-lite (MOBIDB_LITE); PTHR46034 (PANTHER); PTHR46034:SF10 (PANTHER); IPR013989 (PROSITE_PROFILES)	NA
maker-VaccDscaff22-snap-gene-104.30-mRNA-1	putative pentatricopeptide repeat-containing protein At1g12700, mitochondrial	616	0	68.56	NA	NA	NA	NA	IPR002885 (PFAM); IPR002885 (PFAM); IPR002885 (PFAM); IPR002885 (TIGRFAM); IPR011990 (G3DSA:1.25.40.GENE3D); IPR011990 (G3DSA:1.25.40.GENE3D); PTHR46128:SF5 (PANTHER); PTHR46128:SF5 (PANTHER); PTHR46128 (PANTHER); PTHR46128 (PANTHER); PTHR46128:SF5 (PANTHER); PTHR46128 (PANTHER); PTHR46128:SF5 (PANTHER); PTHR46128 (PANTHER); IPR002885 (PROSITE_PROFILES); IPR002885 (PROSITE_PROFILES); IPR002885 (P…	NA
maker-VaccDscaff22-augustus-gene-93.19-mRNA-1	protein IQ-DOMAIN 14	444	5.27e-136	68.21	NA	NA	NA	NA	IPR000048 (PFAM); G3DSA:1.20.5.190 (GENE3D); IPR025064 (PFAM); mobidb-lite (MOBIDB_LITE); mobidb-lite (MOBIDB_LITE); mobidb-lite (MOBIDB_LITE); PTHR32295:SF35 (PANTHER); PTHR32295 (PANTHER); IPR000048 (PROSITE_PROFILES); IPR000048 (PROSITE_PROFILES)	May be involved in cooperative interactions with calmodulins or calmodulin-like proteinsA
augustus_masked-VaccDscaff22-processed-gene-91.5-mRNA-1	zinc finger CCCH domain-containing protein 53 isoform X1	676	0	67.59	F:GO:0005488	F:binding	NA	NA	IPR000504 (PFAM); IPR000571 (PFAM); G3DSA:4.10.1000.10 (GENE3D); IPR012677 (G3DSA:3.30.70.GENE3D); mobidb-lite (MOBIDB_LITE); mobidb-lite (MOBIDB_LITE); mobidb-lite (MOBIDB_LITE); mobidb-lite (MOBIDB_LITE); mobidb-lite (MOBIDB_LITE); mobidb-lite (MOBIDB_LITE); PTHR24009 (PANTHER); PTHR24009:SF3 (PANTHER); IPR000571 (PROSITE_PROFILES); IPR000504 (PROSITE_PROFILES); IPR034365 (CDD); IPR036855 (SUPE…	NA
augustus_masked-VaccDscaff22-processed-gene-91.3-mRNA-1	putative disease resistance RPP13-like protein 1 isoform X1	1253	0	67.53	F:GO:0043531	F:ADP binding	NA	NA	PR00364 (PRINTS); IPR032675 (G3DSA:3.80.10.GENE3D); IPR032675 (G3DSA:3.80.10.GENE3D); G3DSA:3.40.50.300 (GENE3D); G3DSA:1.10.8.430 (GENE3D); IPR032675 (G3DSA:3.80.10.GENE3D); IPR002182 (PFAM); IPR041118 (PFAM); PTHR23155:SF1069 (PANTHER); PTHR23155 (PANTHER); SSF52058 (SUPERFAMILY); IPR027417 (SUPERFAMILY); SSF52058 (SUPERFAMILY)	defense response
augustus_masked-VaccDscaff22-processed-gene-90.1-mRNA-1	protein BPS1, chloroplastic-like	308	7.67e-103	67.5	NA	NA	NA	NA	PTHR31509 (PANTHER); PTHR31509:SF13 (PANTHER)	modulate both root and shoot architecture
maker-VaccDscaff22-snap-gene-92.39-mRNA-1	chloride channel protein 1	149	1.25e-34	67.46	NA	NA	NA	NA	mobidb-lite (MOBIDB_LITE); mobidb-lite (MOBIDB_LITE); mobidb-lite (MOBIDB_LITE); mobidb-lite (MOBIDB_LITE); mobidb-lite (MOBIDB_LITE); PTHR33912 (PANTHER); PTHR33912:SF3 (PANTHER)	chloride channel
augustus_masked-VaccDscaff22-processed-gene-90.2-mRNA-1	protein BPS1, chloroplastic-like	306	8.92e-106	67.04	NA	NA	NA	NA	PTHR31509:SF13 (PANTHER); PTHR31509 (PANTHER)	modulate both root and shoot architecture
maker-VaccDscaff22-snap-gene-97.37-mRNA-1	annexin D4	396	2.78e-113	67.03	P:GO:0006950; P:GO:0009266	P:response to stress; P:response to temperature stimulus	NA	NA	IPR037104 (G3DSA:1.10.220.GENE3D); IPR037104 (G3DSA:1.10.220.GENE3D); IPR037104 (G3DSA:1.10.220.GENE3D); IPR018502 (PFAM); mobidb-lite (MOBIDB_LITE); mobidb-lite (MOBIDB_LITE); PTHR10502 (PANTHER); PTHR10502:SF196 (PANTHER); IPR037104 (SUPERFAMILY)	osmotic stress and abscisic acid signaling in a calcium-dependent manner
snap_masked-VaccDscaff22-processed-gene-102.23-mRNA-1	sigma factor binding protein 1, chloroplastic-like	174	1.08e-18	67.01	P:GO:0051091	P:positive regulation of DNA-binding transcription factor activity	NA	NA	IPR008889 (PFAM); mobidb-lite (MOBIDB_LITE); mobidb-lite (MOBIDB_LITE); IPR039335 (PANTHER); PTHR33624:SF14 (PANTHER)	plant defense
augustus_masked-VaccDscaff22-processed-gene-90.0-mRNA-1	protein BPS1, chloroplastic-like	308	1.79e-100	66.42	NA	NA	NA	NA	PTHR31509 (PANTHER); PTHR31509:SF13 (PANTHER)	modulate both root and shoot architecture
maker-VaccDscaff22-snap-gene-91.25-mRNA-1	putative disease resistance RPP13-like protein 1 isoform X1	1324	0	65.2	F:GO:0043531	F:ADP binding	NA	NA	PR00364 (PRINTS); IPR032675 (G3DSA:3.80.10.GENE3D); IPR032675 (G3DSA:3.80.10.GENE3D); IPR032675 (G3DSA:3.80.10.GENE3D); G3DSA:1.10.8.430 (GENE3D); IPR032675 (G3DSA:3.80.10.GENE3D); IPR041118 (PFAM); IPR002182 (PFAM); G3DSA:3.40.50.300 (GENE3D); PTHR23155 (PANTHER); PTHR23155:SF1069 (PANTHER); SSF52058 (SUPERFAMILY); IPR027417 (SUPERFAMILY); SSF52058 (SUPERFAMILY)	plant defense
maker-VaccDscaff22-augustus-gene-90.31-mRNA-1	protein transport protein SEC31 homolog B-like	1113	0	64.61	P:GO:0006888; C:GO:0005737	P:endoplasmic reticulum to Golgi vesicle-mediated transport; C:cytoplasm	NA	NA	IPR024298 (PFAM); G3DSA:1.20.940.10 (GENE3D); IPR015943 (G3DSA:2.130.10.GENE3D); G3DSA:1.25.40.1030 (GENE3D); mobidb-lite (MOBIDB_LITE); mobidb-lite (MOBIDB_LITE); mobidb-lite (MOBIDB_LITE); mobidb-lite (MOBIDB_LITE); mobidb-lite (MOBIDB_LITE); mobidb-lite (MOBIDB_LITE); PTHR13923:SF11 (PANTHER); IPR040251 (PANTHER); IPR001680 (PROSITE_PROFILES); IPR017986 (PROSITE_PROFILES); IPR001680 (PROSITE_P…	protein transport from the endoplasmic reticulum to the Golgi apparatus
maker-VaccDscaff22-augustus-gene-106.24-mRNA-1	bidirectional sugar transporter SWEET4-like	185	3.63e-70	64.28	C:GO:0016020	C:membrane	NA	NA	G3DSA:1.20.1280.290 (GENE3D); IPR004316 (PFAM); PTHR10791:SF143 (PANTHER); PTHR10791 (PANTHER)	uptake and efflux of sugar across the plasma membrane
augustus_masked-VaccDscaff22-processed-gene-90.6-mRNA-1	putative disease resistance RPP13-like protein 1 isoform X1	1288	0	64.18	F:GO:0043531	F:ADP binding	NA	NA	PR00364 (PRINTS); IPR032675 (G3DSA:3.80.10.GENE3D); IPR041118 (PFAM); IPR032675 (G3DSA:3.80.10.GENE3D); G3DSA:3.40.50.300 (GENE3D); IPR032675 (G3DSA:3.80.10.GENE3D); IPR002182 (PFAM); G3DSA:1.10.8.430 (GENE3D); PTHR23155:SF1069 (PANTHER); PTHR23155 (PANTHER); SSF52058 (SUPERFAMILY); SSF52058 (SUPERFAMILY); IPR027417 (SUPERFAMILY)	defense response
maker-VaccDscaff22-snap-gene-99.36-mRNA-1	putative disease resistance RPP13-like protein 1	2029	0	63.74	NA	NA	NA	NA	PR00364 (PRINTS); IPR032675 (G3DSA:3.80.10.GENE3D); G3DSA:3.40.50.300 (GENE3D); IPR032675 (G3DSA:3.80.10.GENE3D); IPR032675 (G3DSA:3.80.10.GENE3D); IPR002182 (PFAM); IPR041118 (PFAM); IPR032675 (G3DSA:3.80.10.GENE3D); mobidb-lite (MOBIDB_LITE); mobidb-lite (MOBIDB_LITE); PTHR23155 (PANTHER); PTHR23155:SF1053 (PANTHER); PTHR23155 (PANTHER); PTHR23155:SF1053 (PANTHER); IPR007110 (PROSITE_PROFILES);…	defense response
maker-VaccDscaff22-snap-gene-92.35-mRNA-1	7-deoxyloganetin glucosyltransferase-like	907	3.39e-149	63.69	F:GO:0035251	F:UDP-glucosyltransferase activity	NA	NA	IPR003480 (PFAM); G3DSA:3.40.50.2000 (GENE3D); IPR023213 (G3DSA:3.30.559.GENE3D); IPR023213 (G3DSA:3.30.559.GENE3D); IPR002213 (PFAM); G3DSA:3.40.50.2000 (GENE3D); PTHR31623 (PANTHER); cd03784 (CDD); SSF53756 (SUPERFAMILY)	Iridoid glucosyltransferase
snap_masked-VaccDscaff22-processed-gene-102.24-mRNA-1	probable mediator of RNA polymerase II transcription subunit 26b	430	1.98e-08	63.4	C:GO:0005634	C:nucleus	NA	NA	mobidb-lite (MOBIDB_LITE); mobidb-lite (MOBIDB_LITE); mobidb-lite (MOBIDB_LITE); mobidb-lite (MOBIDB_LITE); mobidb-lite (MOBIDB_LITE); PTHR46554 (PANTHER)	Component of the Mediator complex
augustus_masked-VaccDscaff22-processed-gene-109.4-mRNA-1	PREDICTED: uncharacterized protein LOC108987129	165	1.56e-35	63.36	NA	NA	NA	NA	mobidb-lite (MOBIDB_LITE); mobidb-lite (MOBIDB_LITE); PTHR33978:SF4 (PANTHER); PTHR33978 (PANTHER)	NA
augustus_masked-VaccDscaff22-processed-gene-93.0-mRNA-1	putative pentatricopeptide repeat-containing protein At1g12700, mitochondrial isoform X1	694	0	63.13	NA	NA	NA	NA	IPR002885 (TIGRFAM); IPR002885 (PFAM); IPR011990 (G3DSA:1.25.40.GENE3D); IPR002885 (PFAM); IPR011990 (G3DSA:1.25.40.GENE3D); PTHR46128 (PANTHER); IPR002885 (PROSITE_PROFILES); IPR002885 (PROSITE_PROFILES); IPR002885 (PROSITE_PROFILES); IPR002885 (PROSITE_PROFILES); IPR002885 (PROSITE_PROFILES); IPR002885 (PROSITE_PROFILES); IPR002885 (PROSITE_PROFILES); IPR002885 (PROSITE_PROFILES); IPR002885 (PR…	NA
maker-VaccDscaff22-snap-gene-96.34-mRNA-1	topless-related protein 3	362	4.3e-123	62.64	P:GO:0006355	P:regulation of transcription, DNA-templated	NA	NA	IPR015943 (G3DSA:2.130.10.GENE3D); IPR015943 (G3DSA:2.130.10.GENE3D); mobidb-lite (MOBIDB_LITE); PTHR44083:SF3 (PANTHER); IPR027728 (PANTHER); IPR036322 (SUPERFAMILY)	Negative regulator of jasmonate responses
augustus_masked-VaccDscaff22-processed-gene-96.8-mRNA-1	probable disease resistance protein At4g27220	441	1.26e-87	62.57	NA	NA	NA	NA	IPR032675 (G3DSA:3.80.10.GENE3D); PTHR33463:SF21 (PANTHER); PTHR33463 (PANTHER); SSF52058 (SUPERFAMILY)	NA
augustus_masked-VaccDscaff22-processed-gene-98.10-mRNA-1	F-box protein At3g07870-like	458	6.45e-135	62.55	NA	NA	NA	NA	IPR001810 (PFAM); G3DSA:1.20.1280.50 (GENE3D); IPR017451 (TIGRFAM); IPR006527 (PFAM); PTHR31790 (PANTHER); PTHR31790:SF242 (PANTHER); IPR001810 (PROSITE_PROFILES); IPR036047 (SUPERFAMILY)	NA
maker-VaccDscaff22-snap-gene-99.34-mRNA-1	protein LNK2 isoform X1	652	0	62.45	P:GO:0006355; P:GO:0007623	P:regulation of transcription, DNA-templated; P:circadian rhythm	NA	NA	mobidb-lite (MOBIDB_LITE); mobidb-lite (MOBIDB_LITE); mobidb-lite (MOBIDB_LITE); mobidb-lite (MOBIDB_LITE); mobidb-lite (MOBIDB_LITE); mobidb-lite (MOBIDB_LITE); PTHR33334:SF5 (PANTHER); IPR039928 (PANTHER)	circadian regulation of gene expression
augustus_masked-VaccDscaff22-processed-gene-110.5-mRNA-1	high mobility group B protein 6-like	155	6.54e-16	62.06	F:GO:0003677; C:GO:0005634	F:DNA binding; C:nucleus	NA	NA	mobidb-lite (MOBIDB_LITE); mobidb-lite (MOBIDB_LITE); mobidb-lite (MOBIDB_LITE); PTHR46912 (PANTHER); PTHR46912:SF1 (PANTHER)	DNA binding
augustus_masked-VaccDscaff22-processed-gene-91.2-mRNA-1	putative disease resistance RPP13-like protein 1	1189	0	62.04	F:GO:0043531	F:ADP binding	NA	NA	PR00364 (PRINTS); IPR032675 (G3DSA:3.80.10.GENE3D); G3DSA:3.40.50.300 (GENE3D); IPR032675 (G3DSA:3.80.10.GENE3D); G3DSA:3.40.50.300 (GENE3D); IPR032675 (G3DSA:3.80.10.GENE3D); IPR002182 (PFAM); IPR041118 (PFAM); PTHR23155 (PANTHER); PTHR23155:SF1069 (PANTHER); PTHR23155:SF1069 (PANTHER); PTHR23155:SF1069 (PANTHER); PTHR23155 (PANTHER); PTHR23155 (PANTHER); SSF52058 (SUPERFAMILY); SSF52058 (SUPERF…	defense response
maker-VaccDscaff22-augustus-gene-98.37-mRNA-1	F-box protein At3g07870-like	521	4.09e-144	61.63	NA	NA	NA	NA	IPR017451 (TIGRFAM); G3DSA:1.20.1280.50 (GENE3D); IPR001810 (PFAM); IPR006527 (PFAM); PTHR31790:SF242 (PANTHER); PTHR31790 (PANTHER); IPR001810 (PROSITE_PROFILES); IPR036047 (SUPERFAMILY)	NA
augustus_masked-VaccDscaff22-processed-gene-92.4-mRNA-1	vinorine synthase-like	656	7.43e-126	61.29	F:GO:0016747	F:transferase activity, transferring acyl groups other than amino-acyl groups	NA	NA	IPR003480 (PFAM); IPR023213 (G3DSA:3.30.559.GENE3D); G3DSA:3.40.50.2000 (GENE3D); IPR023213 (G3DSA:3.30.559.GENE3D); mobidb-lite (MOBIDB_LITE); PTHR31623 (PANTHER); cd03784 (CDD); SSF53756 (SUPERFAMILY)	alkaloid metabolic process
augustus_masked-VaccDscaff22-processed-gene-108.9-mRNA-1	proline-rich receptor-like protein kinase PERK15	192	3.68e-35	60.87	P:GO:0009987; F:GO:0004672; C:GO:0005886	P:cellular process; F:protein kinase activity; C:plasma membrane	NA	NA	G3DSA:1.10.510.10 (GENE3D); IPR001245 (PFAM); PTHR27001:SF792 (PANTHER); PTHR27001 (PANTHER); IPR000719 (PROSITE_PROFILES); IPR011009 (SUPERFAMILY)	protein phosphorylation
maker-VaccDscaff22-augustus-gene-107.22-mRNA-1	arginine--tRNA ligase, chloroplastic/mitochondrial-like isoform X1	78	4.36e-15	60.63	NA	NA	NA	NA	IPR004264 (PFAM)	catalyzes the attachment of specific amino acids to cognate tRNAs
maker-VaccDscaff22-snap-gene-90.43-mRNA-1	F-box protein At3g07870-like	137	1.55e-36	60.56	NA	NA	NA	NA	no IPS match	NA
maker-VaccDscaff22-augustus-gene-110.32-mRNA-1	COP1-interactive protein 1-like	1302	0	60.28	F:GO:0003779	F:actin binding	NA	NA	IPR011684 (PFAM); mobidb-lite (MOBIDB_LITE); mobidb-lite (MOBIDB_LITE); mobidb-lite (MOBIDB_LITE); PTHR47357:SF1 (PANTHER); PTHR47357 (PANTHER); PTHR47357 (PANTHER); PTHR47357:SF1 (PANTHER); PTHR47357 (PANTHER); PTHR47357 (PANTHER); PTHR47357:SF1 (PANTHER); PTHR47357 (PANTHER); PTHR47357:SF1 (PANTHER); PTHR47357:SF1 (PANTHER); PTHR47357 (PANTHER); IPR011684 (PROSITE_PROFILES)	Positive regulator of abscisic acid (ABA)-mediated signaling pathways involved in abiotic stress responses
maker-VaccDscaff22-snap-gene-95.38-mRNA-1	protein Rf1, mitochondrial-like	1146	0	60.05	NA	NA	NA	NA	IPR002885 (PFAM); IPR011990 (G3DSA:1.25.40.GENE3D); IPR002885 (PFAM); IPR002885 (TIGRFAM); IPR011990 (G3DSA:1.25.40.GENE3D); IPR002885 (PFAM); PTHR46128 (PANTHER); IPR002885 (PROSITE_PROFILES); IPR002885 (PROSITE_PROFILES); IPR002885 (PROSITE_PROFILES); IPR002885 (PROSITE_PROFILES); IPR002885 (PROSITE_PROFILES); IPR002885 (PROSITE_PROFILES); IPR002885 (PROSITE_PROFILES); IPR002885 (PROSITE_PROFIL…	NA

## Sheet: T4-DeltaFDF
TranscriptID	Blastp Description	Protein Length	e-value	Mean % identity	GO Terms	GO Description	Enzyme Codes	Enzyme Names	InterPro IDs	Manual Annotation
maker-VaccDscaff13-augustus-gene-108.11-mRNA-1	tubulin alpha chain	451	0	99.99	P:GO:0000226; P:GO:0000278; F:GO:0003924; F:GO:0005200; F:GO:0005525; C:GO:0005737; C:GO:0005874	P:microtubule cytoskeleton organization; P:mitotic cell cycle; F:GTPase activity; F:structural constituent of cytoskeleton; F:GTP binding; C:cytoplasm; C:microtubule	EC:3.6.1.15	Nucleoside-triphosphate phosphatase	IPR000217 (PRINTS); IPR002452 (PRINTS); IPR037103 (G3DSA:3.30.1330.GENE3D); IPR023123 (G3DSA:1.10.287.GENE3D); IPR018316 (PFAM); IPR036525 (G3DSA:3.40.50.GENE3D); IPR003008 (PFAM); mobidb-lite (MOBIDB_LITE); mobidb-lite (MOBIDB_LITE); PTHR11588:SF323 (PANTHER); IPR000217 (PANTHER); cd02186 (CDD); IPR008280 (SUPERFAMILY); IPR036525 (SUPERFAMILY)	cytoskeleton
maker-VaccDscaff13-augustus-gene-78.39-mRNA-1	60S ribosomal protein L34	120	1.0541e-62	99.69	P:GO:0006412; P:GO:0042254; F:GO:0003735	P:translation; P:ribosome biogenesis; F:structural constituent of ribosome	NA	NA	IPR008195 (PRINTS); IPR038562 (G3DSA:3.40.1800.GENE3D); IPR008195 (PFAM); PTHR10759:SF3 (PANTHER); IPR008195 (PANTHER)	Component of the ribosome
maker-VaccDscaff13-augustus-gene-78.32-mRNA-1	tubulin alpha chain	450	0	99.59	P:GO:0000226; P:GO:0000278; P:GO:0090378; F:GO:0003924; F:GO:0005200; F:GO:0005525; C:GO:0005737; C:GO:0005874	P:microtubule cytoskeleton organization; P:mitotic cell cycle; P:seed trichome elongation; F:GTPase activity; F:structural constituent of cytoskeleton; F:GTP binding; C:cytoplasm; C:microtubule	EC:3.6.1.15	Nucleoside-triphosphate phosphatase	IPR000217 (PRINTS); IPR002452 (PRINTS); IPR023123 (G3DSA:1.10.287.GENE3D); IPR037103 (G3DSA:3.30.1330.GENE3D); IPR018316 (PFAM); IPR036525 (G3DSA:3.40.50.GENE3D); IPR003008 (PFAM); mobidb-lite (MOBIDB_LITE); mobidb-lite (MOBIDB_LITE); IPR000217 (PANTHER); PTHR11588:SF324 (PANTHER); cd02186 (CDD); IPR008280 (SUPERFAMILY); IPR036525 (SUPERFAMILY)	cytoskeleton
augustus_masked-VaccDscaff13-processed-gene-114.5-mRNA-1	60S ribosomal protein L26-1	146	5.00438e-67	99.11	P:GO:0002181; P:GO:0042273; F:GO:0003723; F:GO:0003735	P:cytoplasmic translation; P:ribosomal large subunit biogenesis; F:RNA binding; F:structural constituent of ribosome	NA	NA	IPR005756 (TIGRFAM); IPR014722 (G3DSA:2.30.30.GENE3D); IPR005824 (PFAM); IPR005756 (PFAM); PTHR11143:SF15 (PANTHER); IPR005756 (PANTHER); IPR005756 (HAMAP); IPR041988 (CDD); IPR008991 (SUPERFAMILY)	Component of the ribosome
augustus_masked-VaccDscaff13-processed-gene-84.1-mRNA-1	54S ribosomal protein L19, mitochondrial	155	2.00137e-92	98.61	P:GO:0000027; P:GO:0006412; F:GO:0003735; F:GO:0070180; C:GO:0015934	P:ribosomal large subunit assembly; P:translation; F:structural constituent of ribosome; F:large ribosomal subunit rRNA binding; C:large ribosomal subunit	NA	NA	IPR020783 (PFAM); IPR006519 (TIGRFAM); IPR036769 (G3DSA:1.10.10.GENE3D); IPR036796 (G3DSA:3.30.1550.GENE3D); IPR020784 (PFAM); PTHR11661:SF20 (PANTHER); IPR000911 (PANTHER); IPR000911 (HAMAP); IPR000911 (CDD); IPR036796 (SUPERFAMILY); IPR036769 (SUPERFAMILY)	Component of the ribosome
maker-VaccDscaff13-snap-gene-86.25-mRNA-1	60S ribosomal protein L39-3	214	4.09056e-28	98.21	P:GO:0006412; F:GO:0003735	P:translation; F:structural constituent of ribosome	NA	NA	IPR000077 (PFAM); IPR023626 (G3DSA:1.10.1620.GENE3D); IPR000077 (PANTHER); PTHR19970:SF23 (PANTHER); IPR000077 (HAMAP); IPR023626 (SUPERFAMILY)	Component of the ribosome
maker-VaccDscaff13-augustus-gene-114.30-mRNA-1	protein BUD31 homolog 2	161	7.79408e-105	98.01	P:GO:0000398; C:GO:0005681; C:GO:0016021	P:mRNA splicing, via spliceosome; C:spliceosomal complex; C:integral component of membrane	NA	NA	IPR001748 (PRINTS); IPR001748 (PFAM); IPR001748 (PANTHER); PTHR19411:SF6 (PANTHER)	mRNA splicing
maker-VaccDscaff13-augustus-gene-155.15-mRNA-1	splicing factor 3B subunit 4-like	371	0	97.95	P:GO:0048026; F:GO:0003723; C:GO:0005689; C:GO:0005730	P:positive regulation of mRNA splicing, via spliceosome; F:RNA binding; C:U12-type spliceosomal complex; C:nucleolus	NA	NA	IPR012677 (G3DSA:3.30.70.GENE3D); IPR000504 (PFAM); IPR012677 (G3DSA:3.30.70.GENE3D); mobidb-lite (MOBIDB_LITE); mobidb-lite (MOBIDB_LITE); mobidb-lite (MOBIDB_LITE); PTHR15241:SF183 (PANTHER); PTHR15241 (PANTHER); IPR000504 (PROSITE_PROFILES); IPR000504 (PROSITE_PROFILES); IPR034158 (CDD); IPR034159 (CDD); IPR035979 (SUPERFAMILY)	mRNA splicing
maker-VaccDscaff13-snap-gene-162.40-mRNA-1	UPF0426 protein At1g28150, chloroplastic	54	2.72149e-17	97.29	NA	NA	NA	NA	mobidb-lite (MOBIDB_LITE); IPR040278 (PANTHER); PTHR35996:SF1 (PANTHER)	NA
maker-VaccDscaff13-snap-gene-98.32-mRNA-1	40S ribosomal protein S7	191	2.06305e-133	97.07	P:GO:0006364; P:GO:0006412; P:GO:0042274; F:GO:0003735; C:GO:0032040	P:rRNA processing; P:translation; P:ribosomal small subunit biogenesis; F:structural constituent of ribosome; C:small-subunit processome	NA	NA	IPR000554 (PFAM); IPR000554 (PANTHER); PTHR11278:SF11 (PANTHER)	Component of the ribosome
snap_masked-VaccDscaff13-processed-gene-153.14-mRNA-1	probable NAD(P)H dehydrogenase (quinone) FQR1-like 2	149	1.4252e-43	96.89	P:GO:0055114; F:GO:0003955; F:GO:0010181	P:oxidation-reduction process; F:NAD(P)H dehydrogenase (quinone) activity; F:FMN binding	EC:1.6.5.2	NAD(P)H dehydrogenase (quinone)	IPR029039 (G3DSA:3.40.50.GENE3D); PTHR30546 (PANTHER); PTHR30546:SF24 (PANTHER); IPR029039 (SUPERFAMILY)	reduce quinone to the hydroquinone state
maker-VaccDscaff13-augustus-gene-77.41-mRNA-1	Transcription factor PRE5	96	1.47475e-35	96.51	F:GO:0003677; F:GO:0046983	F:DNA binding; F:protein dimerization activity	NA	NA	IPR011598 (PFAM); IPR036638 (G3DSA:4.10.280.GENE3D); PTHR46446 (PANTHER); PTHR46446:SF14 (PANTHER); IPR011598 (PROSITE_PROFILES); IPR036638 (SUPERFAMILY)	activates gibberellin-dependent responses
snap_masked-VaccDscaff13-processed-gene-123.20-mRNA-1	histone-lysine N-methyltransferase CLF	112	1.89034e-56	96.5	P:GO:0006342; P:GO:0006349; P:GO:0009294; P:GO:0009737; P:GO:0009909; P:GO:0009965; P:GO:0045857; P:GO:0070734; P:GO:1900055; F:GO:0003727; F:GO:0018024; C:GO:0005677; C:GO:0016021; C:GO:0031519	P:chromatin silencing; P:regulation of gene expression by genetic imprinting; P:DNA mediated transformation; P:response to abscisic acid; P:regulation of flower development; P:leaf morphogenesis; P:negative regulation of molecular function, epigenetic; P:histone H3-K27 methylation; P:regulation of leaf senescence; F:single-stranded RNA binding; F:histone-lysine N-methyltransferase activity; C:chr…	EC:2.1.1.43	Histone-lysine N-methyltransferase	IPR001214 (PFAM); G3DSA:2.170.270.10 (GENE3D); mobidb-lite (MOBIDB_LITE); mobidb-lite (MOBIDB_LITE); PTHR45747 (PANTHER); IPR025778 (PTHR45747:PANTHER); IPR001214 (PROSITE_PROFILES); SSF82199 (SUPERFAMILY)	Component polycomb group protein, repression of target genes by methylates 'Lys-27' of histone H3
maker-VaccDscaff13-snap-gene-162.41-mRNA-1	ADP-ribosylation factor-like protein 2	185	6.17783e-114	96.4	P:GO:0031116; F:GO:0005525; C:GO:0005737; C:GO:0015630	P:positive regulation of microtubule polymerization; F:GTP binding; C:cytoplasm; C:microtubule cytoskeleton	NA	NA	IPR006689 (PRINTS); G3DSA:3.40.50.300 (GENE3D); IPR006689 (PFAM); IPR005225 (TIGRFAM); PTHR45697:SF2 (PANTHER); PTHR45697 (PANTHER); PS51417 (PROSITE_PROFILES); cd04154 (CDD); IPR027417 (SUPERFAMILY)	microtubule biogenesis
snap_masked-VaccDscaff13-processed-gene-97.14-mRNA-1	3-ketoacyl-CoA synthase 6	369	0	96.34	P:GO:0006633; P:GO:0055114; F:GO:0016491; F:GO:0016747; F:GO:0016829; C:GO:0016021	P:fatty acid biosynthetic process; P:oxidation-reduction process; F:oxidoreductase activity; F:transferase activity, transferring acyl groups other than amino-acyl groups; F:lyase activity; C:integral component of membrane	NA	NA	IPR013601 (PFAM); IPR016039 (G3DSA:3.40.47.GENE3D); IPR013747 (PFAM); PTHR31561:SF93 (PANTHER); IPR012392 (PANTHER); cd00831 (CDD); IPR016039 (SUPERFAMILY); IPR016039 (SUPERFAMILY)	Contributes to cuticular wax and suberin biosynthesis
maker-VaccDscaff13-augustus-gene-97.26-mRNA-1	14-3-3-like protein A	262	0	96.3	P:GO:0007165; P:GO:0010266; P:GO:0046686; P:GO:0090378; F:GO:0005524; F:GO:0008134; F:GO:0019904; F:GO:0046982; F:GO:0051117; C:GO:0005618; C:GO:0005829; C:GO:0005886	P:signal transduction; P:response to vitamin B1; P:response to cadmium ion; P:seed trichome elongation; F:ATP binding; F:transcription factor binding; F:protein domain specific binding; F:protein heterodimerization activity; F:ATPase binding; C:cell wall; C:cytosol; C:plasma membrane	NA	NA	IPR000308 (PRINTS); IPR023410 (PFAM); IPR036815 (G3DSA:1.20.190.GENE3D); IPR000308 (PIRSF); PTHR18860:SF91 (PANTHER); IPR000308 (PANTHER); IPR036815 (SUPERFAMILY)	NA
maker-VaccDscaff13-snap-gene-145.21-mRNA-1	urease accessory protein G	322	2.19481e-174	96.24	P:GO:0006807; F:GO:0003924; F:GO:0016151	P:nitrogen compound metabolic process; F:GTPase activity; F:nickel cation binding	EC:3.6.1.15	Nucleoside-triphosphate phosphatase	IPR004400 (TIGRFAM); IPR012202 (PIRSF); IPR003495 (PFAM); G3DSA:3.40.50.300 (GENE3D); mobidb-lite (MOBIDB_LITE); mobidb-lite (MOBIDB_LITE); IPR004400 (PANTHER); IPR004400 (HAMAP); cd05540 (CDD); IPR027417 (SUPERFAMILY)	maturation and activation of urease
maker-VaccDscaff13-augustus-gene-107.22-mRNA-1	serine hydroxymethyltransferase, mitochondrial	520	0	96.15	P:GO:0006565; P:GO:0019264; P:GO:0032259; P:GO:0035999; P:GO:0046655; P:GO:1904482; F:GO:0004372; F:GO:0008168; F:GO:0008270; F:GO:0030170; F:GO:0050897; F:GO:0070905	P:L-serine catabolic process; P:glycine biosynthetic process from serine; P:methylation; P:tetrahydrofolate interconversion; P:folic acid metabolic process; P:cellular response to tetrahydrofolate; F:glycine hydroxymethyltransferase activity; F:methyltransferase activity; F:zinc ion binding; F:pyridoxal phosphate binding; F:cobalt ion binding; F:serine binding	EC:2.1.2.1	Glycine hydroxymethyltransferase	IPR001085 (PIRSF); IPR039429 (PFAM); IPR015422 (G3DSA:3.90.1150.GENE3D); IPR015421 (G3DSA:3.40.640.GENE3D); PTHR11680:SF40 (PANTHER); IPR001085 (PANTHER); IPR001085 (HAMAP); IPR001085 (CDD); IPR015424 (SUPERFAMILY)	Interconversion of serine and glycine
maker-VaccDscaff13-augustus-gene-151.17-mRNA-1	dolichol-phosphate mannosyltransferase subunit 1	242	3.25049e-165	96.13	P:GO:0006506; P:GO:0019348; P:GO:0035269; P:GO:0060359; F:GO:0004582; C:GO:0005789; C:GO:0033185	P:GPI anchor biosynthetic process; P:dolichol metabolic process; P:protein O-linked mannosylation; P:response to ammonium ion; F:dolichyl-phosphate beta-D-mannosyltransferase activity; C:endoplasmic reticulum membrane; C:dolichol-phosphate-mannose synthase complex	EC:2.4.1.83	Dolichyl-phosphate beta-D-mannosyltransferase	IPR001173 (PFAM); IPR029044 (G3DSA:3.90.550.GENE3D); PTHR43398:SF1 (PANTHER); IPR039528 (PANTHER); IPR039528 (CDD); IPR029044 (SUPERFAMILY)	biogenesis of isoprenyl-linked glycans and influences development, stress response, and ammonium hypersensitivity
maker-VaccDscaff13-augustus-gene-122.19-mRNA-1	SUMO-conjugating enzyme SCE1	151	3.51082e-71	95.92	P:GO:0009737; P:GO:0009793; P:GO:0016925; F:GO:0005524; F:GO:0019900; F:GO:0061656	P:response to abscisic acid; P:embryo development ending in seed dormancy; P:protein sumoylation; F:ATP binding; F:kinase binding; F:SUMO conjugating enzyme activity	NA	NA	IPR000608 (PFAM); IPR016135 (G3DSA:3.10.110.GENE3D); PTHR24067 (PANTHER); PTHR24067:SF276 (PANTHER); IPR000608 (PROSITE_PROFILES); IPR000608 (CDD); IPR016135 (SUPERFAMILY)	protein sumoylation
maker-VaccDscaff13-augustus-gene-119.27-mRNA-1	ADP-ribosylation factor 1	211	9.58539e-109	95.88	P:GO:0006886; P:GO:0016192; F:GO:0005525; C:GO:0005737	P:intracellular protein transport; P:vesicle-mediated transport; F:GTP binding; C:cytoplasm	NA	NA	IPR006689 (PRINTS); IPR005225 (TIGRFAM); G3DSA:3.40.50.300 (GENE3D); IPR006689 (PFAM); PTHR11711 (PANTHER); PTHR11711:SF314 (PANTHER); PS51417 (PROSITE_PROFILES); cd04150 (CDD); IPR027417 (SUPERFAMILY)	protein trafficking, recycling of PIN auxin transporters and auxin-mediated development
maker-VaccDscaff13-snap-gene-101.39-mRNA-1	sugar transporter ERD6-like 6	221	8.6026e-36	95.87	P:GO:0008643; P:GO:0055085; F:GO:0022857; C:GO:0016021	P:carbohydrate transport; P:transmembrane transport; F:transmembrane transporter activity; C:integral component of membrane	NA	NA	G3DSA:1.20.1250.20 (GENE3D); IPR005828 (PFAM); PTHR23500:SF441 (PANTHER); PTHR23500 (PANTHER); cd17358 (CDD); IPR036259 (SUPERFAMILY)	Sugar transporter
maker-VaccDscaff13-snap-gene-119.30-mRNA-1	probable esterase KAI2	271	2.56055e-172	95.75	P:GO:0080167; F:GO:0016787	P:response to karrikin; F:hydrolase activity	NA	NA	IPR000073 (PFAM); IPR029058 (G3DSA:3.40.50.GENE3D); PTHR43039 (PANTHER); PTHR43039:SF13 (PANTHER); IPR029058 (SUPERFAMILY)	seed germination and seedling development. Essential for plant responses to karrikins,
maker-VaccDscaff13-augustus-gene-119.25-mRNA-1	suppressor of RPS4-RLD 1	99	2.39623e-45	95.65	P:GO:0009816; P:GO:0031348; F:GO:0016740; C:GO:0016021; C:GO:0048471	P:defense response to bacterium, incompatible interaction; P:negative regulation of defense response; F:transferase activity; C:integral component of membrane; C:perinuclear region of cytoplasm	NA	NA	IPR011990 (G3DSA:1.25.40.GENE3D); PTHR44749 (PANTHER); IPR011990 (SUPERFAMILY)	Negative regulator of effector-triggered immunity
augustus_masked-VaccDscaff13-processed-gene-83.5-mRNA-1	EID1-like F-box protein 2	248	9.09976e-175	95.62	NA	NA	NA	NA	PTHR31348:SF2 (PANTHER); IPR040267 (PANTHER); IPR036047 (SUPERFAMILY)	NA
maker-VaccDscaff13-augustus-gene-87.21-mRNA-1	probable UDP-arabinopyranose mutase 2	348	0	95.61	P:GO:0033356; F:GO:0052691; C:GO:0005829	P:UDP-L-arabinose metabolic process; F:UDP-arabinopyranose mutase activity; C:cytosol	EC:5.4.99.30	UDP-arabinopyranose mutase	IPR037595 (PFAM); IPR004901 (PIRSF); PTHR31682:SF27 (PANTHER); IPR037595 (PANTHER); IPR029044 (SUPERFAMILY)	biosynthesis of cell wall non-cellulosic polysaccharides
maker-VaccDscaff13-augustus-gene-142.38-mRNA-1	mediator of RNA polymerase II transcription subunit 7a	169	1.50403e-95	95.24	P:GO:0006357; F:GO:0003712; C:GO:0016592; C:GO:0070847	P:regulation of transcription by RNA polymerase II; F:transcription coregulator activity; C:mediator complex; C:core mediator complex	NA	NA	IPR009244 (PFAM); PTHR21428 (PANTHER); IPR037212 (SUPERFAMILY)	Component of the Mediator complex
maker-VaccDscaff13-augustus-gene-96.26-mRNA-1	EVI5-like protein	364	0	95.22	P:GO:0006886; P:GO:0090630; F:GO:0005096; F:GO:0017137	P:intracellular protein transport; P:activation of GTPase activity; F:GTPase activator activity; F:Rab GTPase binding	NA	NA	IPR000195 (PFAM); G3DSA:1.10.10.750 (GENE3D); G3DSA:1.10.472.80 (GENE3D); G3DSA:1.10.8.270 (GENE3D); PTHR22957 (PANTHER); PTHR22957:SF491 (PANTHER); IPR000195 (PROSITE_PROFILES); IPR035969 (SUPERFAMILY); IPR035969 (SUPERFAMILY)	GTPase-activating protein
augustus_masked-VaccDscaff13-processed-gene-101.1-mRNA-1	Phosphomannomutase	111	9.79437e-39	95.21	P:GO:0009298; F:GO:0004615; C:GO:0005737; C:GO:0016021	P:GDP-mannose biosynthetic process; F:phosphomannomutase activity; C:cytoplasm; C:integral component of membrane	EC:5.4.2.8	Phosphomannomutase	IPR023214 (G3DSA:3.40.50.GENE3D); IPR005002 (PFAM); IPR005002 (PANTHER); IPR036412 (SUPERFAMILY)	mannosyl transfer reactions, ascorbic acid biosynthesis
snap_masked-VaccDscaff13-processed-gene-85.23-mRNA-1	60S ribosomal export protein NMD3	512	0	95.18	P:GO:0000055; F:GO:0043023; C:GO:0005737	P:ribosomal large subunit export from nucleus; F:ribosomal large subunit binding; C:cytoplasm	NA	NA	IPR007064 (PFAM); mobidb-lite (MOBIDB_LITE); PTHR12746:SF4 (PANTHER); IPR039768 (PANTHER)	export of the 60S ribosomal subunit
maker-VaccDscaff13-snap-gene-155.20-mRNA-1	RNA polymerase II subunit A C-terminal domain phosphatase SSU72	245	3.9925e-134	94.93	P:GO:0006369; P:GO:0006378; P:GO:0070940; F:GO:0008420; C:GO:0005847	P:termination of RNA polymerase II transcription; P:mRNA polyadenylation; P:dephosphorylation of RNA polymerase II C-terminal domain; F:RNA polymerase II CTD heptapeptide repeat phosphatase activity; C:mRNA cleavage and polyadenylation specificity factor complex	EC:3.1.3.16	Protein-serine/threonine phosphatase	IPR006811 (PFAM); G3DSA:3.40.50.2300 (GENE3D); G3DSA:3.40.50.2300 (GENE3D); PTHR20383:SF9 (PANTHER); IPR006811 (PANTHER)	Component of the cleavage and polyadenylation factor (CPF) complex
maker-VaccDscaff13-augustus-gene-76.32-mRNA-1	plasma membrane H+-ATPase	153	6.69145e-69	94.8	P:GO:0051453; P:GO:0120029; F:GO:0005524; F:GO:0008553; F:GO:0016787; C:GO:0005886; C:GO:0016021	P:regulation of intracellular pH; P:proton export across plasma membrane; F:ATP binding; F:proton-exporting ATPase activity, phosphorylative mechanism; F:hydrolase activity; C:plasma membrane; C:integral component of membrane	EC:7.1.3.1; EC:7.1.2.1	H(+)-exporting diphosphatase; P-type H(+)-exporting transporter	G3DSA:1.20.1110.10 (GENE3D); PTHR42861:SF73 (PANTHER); PTHR42861 (PANTHER)	proton gradient that drives the active transport
maker-VaccDscaff13-augustus-gene-78.33-mRNA-1	cullin-3A-like isoform X1	733	0	94.79	P:GO:0006511; F:GO:0031625	P:ubiquitin-dependent protein catabolic process; F:ubiquitin protein ligase binding	NA	NA	IPR019559 (PFAM); IPR001373 (PFAM); G3DSA:1.10.10.2620 (GENE3D); G3DSA:1.20.1310.10 (GENE3D); G3DSA:1.20.1310.10 (GENE3D); G3DSA:1.20.1310.10 (GENE3D); G3DSA:1.20.1310.10 (GENE3D); IPR036388 (G3DSA:1.10.10.GENE3D); PTHR11932 (PANTHER); PTHR11932:SF95 (PANTHER); IPR016158 (PROSITE_PROFILES); IPR036390 (SUPERFAMILY); IPR016159 (SUPERFAMILY); IPR036317 (SUPERFAMILY)	proteasomal degradation
maker-VaccDscaff13-augustus-gene-84.26-mRNA-1	probable 26S proteasome non-ATPase regulatory subunit 3	488	0	94.75	P:GO:0006511; P:GO:0042176; P:GO:0050790; F:GO:0003677; F:GO:0030234; C:GO:0008541	P:ubiquitin-dependent protein catabolic process; P:regulation of protein catabolic process; P:regulation of catalytic activity; F:DNA binding; F:enzyme regulator activity; C:proteasome regulatory particle, lid subcomplex	NA	NA	IPR013586 (PFAM); IPR000717 (PFAM); G3DSA:1.25.40.570 (GENE3D); mobidb-lite (MOBIDB_LITE); mobidb-lite (MOBIDB_LITE); mobidb-lite (MOBIDB_LITE); PTHR10758 (PANTHER); PTHR10758:SF8 (PANTHER); IPR000717 (PROSITE_PROFILES); IPR036390 (SUPERFAMILY)	proteasomal degradation
maker-VaccDscaff13-snap-gene-85.42-mRNA-1	lysine--tRNA ligase, cytoplasmic isoform X2	474	0	94.75	P:GO:0006430; F:GO:0000049; F:GO:0004824; F:GO:0005524; C:GO:0005829	P:lysyl-tRNA aminoacylation; F:tRNA binding; F:lysine-tRNA ligase activity; F:ATP binding; C:cytosol	EC:6.1.1.6	Lysine--tRNA ligase	IPR018149 (PRINTS); IPR002313 (TIGRFAM); G3DSA:3.30.930.10 (GENE3D); IPR034762 (PIRSF); IPR004364 (PFAM); G3DSA:2.40.50.140 (GENE3D); mobidb-lite (MOBIDB_LITE); PTHR42918:SF3 (PANTHER); PTHR42918 (PANTHER); IPR006195 (PROSITE_PROFILES); IPR002313 (HAMAP); IPR018149 (CDD); cd04322 (CDD); SSF55681 (SUPERFAMILY); IPR012340 (SUPERFAMILY)	Catalyzes the specific attachment of an amino acid to its cognate tRNA
maker-VaccDscaff13-augustus-gene-110.31-mRNA-1	squalene epoxidase	627	0	94.34	P:GO:0016126; P:GO:0055114; F:GO:0004506; F:GO:0050660; C:GO:0016021	P:sterol biosynthetic process; P:oxidation-reduction process; F:squalene monooxygenase activity; F:flavin adenine dinucleotide binding; C:integral component of membrane	EC:1.14.13; EC:1.14.14.17	Acting on paired donors, with incorporation or reduction of molecular oxygen. The oxygen incorporated need not be derived from O(2); Squalene monooxygenase	PR00420 (PRINTS); G3DSA:3.30.9.50 (GENE3D); IPR036188 (G3DSA:3.50.50.GENE3D); IPR013698 (PFAM); PF13450 (PFAM); mobidb-lite (MOBIDB_LITE); mobidb-lite (MOBIDB_LITE); IPR040125 (PANTHER); PTHR10835:SF4 (PANTHER); IPR036188 (SUPERFAMILY)	steroid biosynthesis
maker-VaccDscaff13-snap-gene-159.19-mRNA-1	succinate dehydrogenase [ubiquinone] flavoprotein subunit 1, mitochondrial	613	0	94.34	P:GO:0006099; P:GO:0006121; F:GO:0008177; F:GO:0009055; F:GO:0050660; C:GO:0005749; C:GO:0016021	P:tricarboxylic acid cycle; P:mitochondrial electron transport, succinate to ubiquinone; F:succinate dehydrogenase (ubiquinone) activity; F:electron transfer activity; F:flavin adenine dinucleotide binding; C:mitochondrial respiratory chain complex II, succinate dehydrogenase complex (ubiquinone); C:integral component of membrane	EC:1.3.5.1	Succinate dehydrogenase (quinone)	IPR011281 (TIGRFAM); IPR015939 (PFAM); IPR036188 (G3DSA:3.50.50.GENE3D); PIRSF000171 (PIRSF); IPR003953 (PFAM); IPR014006 (TIGRFAM); G3DSA:1.20.58.100 (GENE3D); G3DSA:4.10.80.40 (GENE3D); IPR027477 (G3DSA:3.90.700.GENE3D); PTHR11632 (PANTHER); PTHR11632:SF76 (PANTHER); IPR027477 (SUPERFAMILY); IPR037099 (SUPERFAMILY); IPR036188 (SUPERFAMILY)	subunit of succinate dehydrogenase, mitochondrial electron transport chain
maker-VaccDscaff13-snap-gene-82.38-mRNA-1	SNF1-related protein kinase catalytic subunit alpha KIN10 isoform X1	514	0	94.25	P:GO:0006468; P:GO:0035556; F:GO:0004674; F:GO:0005524; C:GO:0005737; C:GO:0016021	P:protein phosphorylation; P:intracellular signal transduction; F:protein serine/threonine kinase activity; F:ATP binding; C:cytoplasm; C:integral component of membrane	NA	NA	PIRSF000615 (PIRSF); IPR015940 (PFAM); IPR000719 (PFAM); G3DSA:1.10.510.10 (GENE3D); IPR001772 (PFAM); PTHR24343 (PANTHER); PTHR24343:SF406 (PANTHER); IPR000719 (PROSITE_PROFILES); IPR001772 (PROSITE_PROFILES); IPR015940 (PROSITE_PROFILES); cd14079 (CDD); cd14335 (CDD); cd12122 (CDD); IPR011009 (SUPERFAMILY); IPR028375 (SUPERFAMILY)	central regulator of cellular energy homeostasis, activation of autophagy, Modulates leaf senescence progression
maker-VaccDscaff13-augustus-gene-96.28-mRNA-1	stress-induced protein KIN2-like	66	1.15764e-08	94.09	NA	NA	NA	NA	mobidb-lite (MOBIDB_LITE); mobidb-lite (MOBIDB_LITE); IPR039624 (PANTHER); PTHR34191:SF5 (PANTHER)	induced by cold stress, abscisic acid (ABA) and water stress
maker-VaccDscaff13-augustus-gene-76.39-mRNA-1	mitochondrial outer membrane protein porin of 34 kDa	276	0	93.66	P:GO:0015698; P:GO:0098656; F:GO:0008308; C:GO:0005741	P:inorganic anion transport; P:anion transmembrane transport; F:voltage-gated anion channel activity; C:mitochondrial outer membrane	NA	NA	IPR027246 (PFAM); IPR023614 (G3DSA:2.40.160.GENE3D); IPR001925 (PANTHER); PTHR11743:SF50 (PANTHER); cd07306 (CDD)	channel through membrane that allows diffusion of small hydrophilic molecules
maker-VaccDscaff13-snap-gene-139.40-mRNA-1	GDSL esterase/lipase At2g23540-like	374	0	93.54	F:GO:0004806	F:triglyceride lipase activity	EC:3.1.1.1; EC:3.1.1.3	Carboxylesterase; Triacylglycerol lipase	IPR001087 (PFAM); IPR036514 (G3DSA:3.40.50.GENE3D); PTHR45648:SF1 (PANTHER); PTHR45648 (PANTHER); IPR035669 (CDD); SSF52266 (SUPERFAMILY)	lipid degradation
maker-VaccDscaff13-snap-gene-83.33-mRNA-1	probable galacturonosyltransferase 13 isoform X1	538	0	93.4	P:GO:0045489; P:GO:0071555; F:GO:0047262; C:GO:0000139; C:GO:0016021	P:pectin biosynthetic process; P:cell wall organization; F:polygalacturonate 4-alpha-galacturonosyltransferase activity; C:Golgi membrane; C:integral component of membrane	EC:2.4.1.43	Polygalacturonate 4-alpha-galacturonosyltransferase	IPR002495 (PFAM); IPR029044 (G3DSA:3.90.550.GENE3D); PTHR32116:SF64 (PANTHER); IPR029993 (PANTHER); cd06429 (CDD); IPR029044 (SUPERFAMILY)	pectin and/or xylans biosynthesis in cell walls
maker-VaccDscaff13-snap-gene-83.32-mRNA-1	Aldose 1-epimerase	337	0	93.3	P:GO:0006006; P:GO:0033499; F:GO:0004034; F:GO:0030246; C:GO:0005829	P:glucose metabolic process; P:galactose catabolic process via UDP-galactose; F:aldose 1-epimerase activity; F:carbohydrate binding; C:cytosol	EC:5.1.3.3	Aldose 1-epimerase	IPR014718 (G3DSA:2.70.98.GENE3D); IPR015443 (PIRSF); IPR008183 (PFAM); PTHR10091 (PANTHER); PTHR10091:SF8 (PANTHER); cd09019 (CDD); IPR011013 (SUPERFAMILY)	hexose metabolism
maker-VaccDscaff13-augustus-gene-115.18-mRNA-1	calcium-transporting ATPase 2, plasma membrane-type	1018	0	93.14	P:GO:0070588; F:GO:0005388; F:GO:0005516; F:GO:0005524; F:GO:0016787; C:GO:0016021; C:GO:0043231	P:calcium ion transmembrane transport; F:calcium transmembrane transporter activity, phosphorylative mechanism; F:calmodulin binding; F:ATP binding; F:hydrolase activity; C:integral component of membrane; C:intracellular membrane-bounded organelle	EC:7.2.2.10	P-type Ca(2+) transporter	PR00119 (PRINTS); IPR001757 (PRINTS); PF13246 (PFAM); IPR023214 (G3DSA:3.40.50.GENE3D); IPR006408 (TIGRFAM); IPR004014 (PFAM); PF00122 (PFAM); IPR024750 (PFAM); IPR023299 (G3DSA:3.40.1110.GENE3D); G3DSA:2.70.150.10 (GENE3D); G3DSA:1.20.1110.10 (GENE3D); IPR006068 (PFAM); IPR001757 (TIGRFAM); PTHR24093:SF453 (PANTHER); PTHR24093 (PANTHER); cd02081 (CDD); IPR008250 (SUPERFAMILY); IPR036412 (SUPERFA…	catalyzes the hydrolysis of ATP coupled with the translocation of calcium from the cytosol into the endoplasmic reticulum
maker-VaccDscaff13-augustus-gene-90.26-mRNA-1	probable sodium-coupled neutral amino acid transporter 6	462	0	93.11	P:GO:0003333; F:GO:0015171; C:GO:0016021	P:amino acid transmembrane transport; F:amino acid transmembrane transporter activity; C:integral component of membrane	NA	NA	IPR013057 (PFAM); mobidb-lite (MOBIDB_LITE); PTHR22950 (PANTHER); PTHR22950:SF511 (PANTHER)	amino acid/proton antiporter
maker-VaccDscaff13-snap-gene-112.32-mRNA-1	NADH dehydrogenase subunit 6	70	1.69237e-10	93.09	P:GO:0055114; F:GO:0008137; F:GO:0048038; C:GO:0009535; C:GO:0016021	P:oxidation-reduction process; F:NADH dehydrogenase (ubiquinone) activity; F:quinone binding; C:chloroplast thylakoid membrane; C:integral component of membrane	EC:7.1.1.2; EC:1.6.5.11; EC:1.6.99.3	NADH:ubiquinone reductase (H(+)-translocating); NADH dehydrogenase (quinone); NADH dehydrogenase	IPR001457 (PFAM); IPR042106 (G3DSA:1.20.120.GENE3D); PTHR33269:SF3 (PANTHER); PTHR33269 (PANTHER)	component of Complex I mt in the transfer of electrons from NADH to the respiratory chain
augustus_masked-VaccDscaff13-processed-gene-89.2-mRNA-1	Thioredoxin-like fold protein	220	3.1688e-142	92.99	P:GO:0055114; F:GO:0015035	P:oxidation-reduction process; F:protein disulfide oxidoreductase activity	NA	NA	IPR036249 (G3DSA:3.40.30.GENE3D); IPR001853 (PFAM); PTHR13887:SF41 (PANTHER); PTHR13887 (PANTHER); cd03024 (CDD); IPR036249 (SUPERFAMILY)	NA
maker-VaccDscaff13-snap-gene-96.35-mRNA-1	S-adenosyl-l-methionine decarboxylase leader peptide	71	5.16113e-22	92.78	NA	NA	NA	NA	IPR012511 (PFAM); mobidb-lite (MOBIDB_LITE); mobidb-lite (MOBIDB_LITE); PTHR35727 (PANTHER)	biosynthesis of the polyamines
maker-VaccDscaff13-augustus-gene-155.14-mRNA-1	splicing factor U2af large subunit B isoform X3	606	0	92.77	P:GO:0006397; P:GO:0008380; F:GO:0008187; F:GO:0030628; C:GO:0000243; C:GO:0016607; C:GO:0071004; C:GO:0089701	P:mRNA processing; P:RNA splicing; F:poly-pyrimidine tract binding; F:pre-mRNA 3'-splice site binding; C:commitment complex; C:nuclear speck; C:U2-type prespliceosome; C:U2AF	NA	NA	IPR006529 (TIGRFAM); IPR000504 (PFAM); IPR012677 (G3DSA:3.30.70.GENE3D); IPR012677 (G3DSA:3.30.70.GENE3D); IPR012677 (G3DSA:3.30.70.GENE3D); mobidb-lite (MOBIDB_LITE); mobidb-lite (MOBIDB_LITE); mobidb-lite (MOBIDB_LITE); mobidb-lite (MOBIDB_LITE); PTHR23139:SF110 (PANTHER); PTHR23139 (PANTHER); IPR000504 (PROSITE_PROFILES); IPR000504 (PROSITE_PROFILES); IPR000504 (PROSITE_PROFILES); cd12232 (CDD…	splicing of pre-mRNA
maker-VaccDscaff13-augustus-gene-124.23-mRNA-1	Nicotinate phosphoribosyltransferase	560	0	92.76	P:GO:0034355; F:GO:0004514; F:GO:0004516; C:GO:0005829	P:NAD salvage; F:nicotinate-nucleotide diphosphorylase (carboxylating) activity; F:nicotinate phosphoribosyltransferase activity; C:cytosol	EC:2.4.2.19; EC:6.3.4.21	Nicotinate-nucleotide diphosphorylase (carboxylating); Nicotinate phosphoribosyltransferase	IPR013785 (G3DSA:3.20.20.GENE3D); IPR041619 (PFAM); IPR040727 (PFAM); IPR007229 (PIRSF); G3DSA:3.20.140.10 (GENE3D); IPR006405 (TIGRFAM); PTHR11098:SF22 (PANTHER); IPR007229 (PANTHER); cd01570 (CDD); SSF54675 (SUPERFAMILY); IPR036068 (SUPERFAMILY)	biosynthesis of NAD from nicotinic acid, prevent cellular oxidative stress
maker-VaccDscaff13-augustus-gene-107.23-mRNA-1	probable cytosolic oligopeptidase A	878	0	92.69	P:GO:0006508; P:GO:0006518; F:GO:0004222; F:GO:0046872	P:proteolysis; P:peptide metabolic process; F:metalloendopeptidase activity; F:metal ion binding	EC:3.4.24	Acting on peptide bonds (peptidases)	IPR001567 (PFAM); IPR024077 (G3DSA:1.10.1370.GENE3D); G3DSA:1.20.5.110 (GENE3D); G3DSA:1.10.1370.40 (GENE3D); PTHR11804:SF73 (PANTHER); PTHR11804 (PANTHER); cd06456 (CDD); SSF55486 (SUPERFAMILY)	degradation of proteasome-generated peptides
maker-VaccDscaff13-snap-gene-106.35-mRNA-1	transcription factor MYB1	215	1.5308e-64	92.67	P:GO:0030154; P:GO:0031542; P:GO:0045893; F:GO:0003700; F:GO:0043565; F:GO:0044212	P:cell differentiation; P:positive regulation of anthocyanin biosynthetic process; P:positive regulation of transcription, DNA-templated; F:DNA-binding transcription factor activity; F:sequence-specific DNA binding; F:transcription regulatory region DNA binding	NA	NA	G3DSA:1.10.10.60 (GENE3D); IPR001005 (PFAM); IPR004252 (PFAM); mobidb-lite (MOBIDB_LITE); mobidb-lite (MOBIDB_LITE); PTHR10641:SF1009 (PANTHER); IPR015495 (PANTHER); IPR017930 (PROSITE_PROFILES); IPR001005 (CDD); IPR009057 (SUPERFAMILY)	regulation of anthocyanin biosynthesis
maker-VaccDscaff13-snap-gene-95.53-mRNA-1	tryptophan synthase beta chain 2	500	0	92.43	P:GO:0000162; F:GO:0004834; F:GO:0030170; F:GO:0052684	P:tryptophan biosynthetic process; F:tryptophan synthase activity; F:pyridoxal phosphate binding; F:L-serine hydro-lyase (adding indole, L-tryptophan-forming) activity	EC:4.2.1.20; EC:4.2.1.122	Tryptophan synthase; Tryptophan synthase (indole-salvaging)	IPR023026 (PIRSF); IPR036052 (G3DSA:3.40.50.GENE3D); IPR036052 (G3DSA:3.40.50.GENE3D); IPR001926 (PFAM); IPR006316 (TIGRFAM); IPR006316 (PIRSF); IPR006316 (PANTHER); IPR023026 (HAMAP); IPR006654 (CDD); IPR036052 (SUPERFAMILY)	synthesis of L-tryptophan
snap_masked-VaccDscaff13-processed-gene-104.23-mRNA-1	transcription factor MYB1	162	1.71217e-11	92.38	F:GO:0003677	F:DNA binding	NA	NA	no IPS match	regulation of anthocyanin biosynthesis
snap_masked-VaccDscaff13-processed-gene-67.28-mRNA-1	universal stress protein A-like protein	183	2.47569e-123	92.35	F:GO:0016208	F:AMP binding	NA	NA	IPR006015 (PRINTS); IPR014729 (G3DSA:3.40.50.GENE3D); IPR006016 (PFAM); PTHR47710 (PANTHER); PTHR47710:SF1 (PANTHER); cd00293 (CDD); SSF52402 (SUPERFAMILY)	NA
maker-VaccDscaff13-augustus-gene-87.20-mRNA-1	cytochrome P450 85A	475	0	92	P:GO:0007275; P:GO:0010268; P:GO:0016125; P:GO:0016132; P:GO:0055114; F:GO:0004497; F:GO:0005506; F:GO:0016705; F:GO:0020037; C:GO:0016021	P:multicellular organism development; P:brassinosteroid homeostasis; P:sterol metabolic process; P:brassinosteroid biosynthetic process; P:oxidation-reduction process; F:monooxygenase activity; F:iron ion binding; F:oxidoreductase activity, acting on paired donors, with incorporation or reduction of molecular oxygen; F:heme binding; C:integral component of membrane	NA	NA	IPR001128 (PRINTS); IPR002401 (PRINTS); IPR036396 (G3DSA:1.10.630.GENE3D); IPR001128 (PFAM); PTHR24286 (PANTHER); PTHR24286:SF227 (PANTHER); IPR036396 (SUPERFAMILY)	brassinosteroids biosynthesis
maker-VaccDscaff13-augustus-gene-74.38-mRNA-1	ABC transporter B family member 15-like	110	4.76413e-34	91.99	P:GO:0006355; P:GO:0055085; F:GO:0005524; F:GO:0016887; F:GO:0042626; C:GO:0016021	P:regulation of transcription, DNA-templated; P:transmembrane transport; F:ATP binding; F:ATPase activity; F:ATPase-coupled transmembrane transporter activity; C:integral component of membrane	EC:3.6.1.3; EC:3.6.1.15	Adenosinetriphosphatase; Nucleoside-triphosphate phosphatase	IPR036640 (G3DSA:1.20.1560.GENE3D); IPR011527 (PFAM); IPR039421 (PANTHER); PTHR24221:SF498 (PANTHER); IPR011527 (PROSITE_PROFILES); cd18578 (CDD); IPR036640 (SUPERFAMILY)	transmembrane transport
snap_masked-VaccDscaff13-processed-gene-97.16-mRNA-1	cytokinin hydroxylase-like	416	0	91.94	P:GO:0055114; F:GO:0004497; F:GO:0005506; F:GO:0016705; F:GO:0020037	P:oxidation-reduction process; F:monooxygenase activity; F:iron ion binding; F:oxidoreductase activity, acting on paired donors, with incorporation or reduction of molecular oxygen; F:heme binding	NA	NA	IPR002401 (PRINTS); IPR001128 (PRINTS); IPR001128 (PFAM); IPR036396 (G3DSA:1.10.630.GENE3D); PTHR24282:SF129 (PANTHER); PTHR24282 (PANTHER); IPR036396 (SUPERFAMILY)	biosynthesis of trans-zeatin
maker-VaccDscaff13-snap-gene-163.25-mRNA-1	F-box protein 7	115	1.70043e-08	91.88	P:GO:0006417; P:GO:0009408; P:GO:0009409; P:GO:0031146; C:GO:0019005; C:GO:0090406	P:regulation of translation; P:response to heat; P:response to cold; P:SCF-dependent proteasomal ubiquitin-dependent protein catabolic process; C:SCF ubiquitin ligase complex; C:pollen tube	NA	NA	no IPS match	proteasomal degradation
maker-VaccDscaff13-augustus-gene-86.16-mRNA-1	eukaryotic translation initiation factor 3 subunit M-like	412	0	91.79	P:GO:0001732; F:GO:0003743; C:GO:0000502; C:GO:0016282; C:GO:0033290; C:GO:0071541	P:formation of cytoplasmic translation initiation complex; F:translation initiation factor activity; C:proteasome complex; C:eukaryotic 43S preinitiation complex; C:eukaryotic 48S preinitiation complex; C:eukaryotic translation initiation factor 3 complex, eIF3m	NA	NA	IPR040750 (PFAM); IPR000717 (PFAM); G3DSA:1.25.40.570 (GENE3D); PTHR15350:SF12 (PANTHER); PTHR15350:SF12 (PANTHER); PTHR15350 (PANTHER); IPR000717 (PROSITE_PROFILES); IPR027528 (HAMAP); IPR036390 (SUPERFAMILY)	Component of the eukaryotic translation initiation factor 3 (eIF-3) complex, which is involved in protein synthesis
snap_masked-VaccDscaff13-processed-gene-76.26-mRNA-1	probable RNA 3'-terminal phosphate cyclase-like protein	313	0	91.59	P:GO:0000479; F:GO:0003963; F:GO:0004521; C:GO:0005730	P:endonucleolytic cleavage of tricistronic rRNA transcript (SSU-rRNA, 5.8S rRNA, LSU-rRNA); F:RNA-3'-phosphate cyclase activity; F:endoribonuclease activity; C:nucleolus	EC:6.5.1.4	RNA 3'-terminal-phosphate cyclase (ATP)	IPR036553 (G3DSA:3.30.360.GENE3D); IPR013791 (PFAM); IPR023797 (PFAM); IPR037136 (G3DSA:3.65.10.GENE3D); IPR016443 (TIGRFAM); IPR016443 (PTHR11096:PANTHER); IPR000228 (PANTHER); IPR016443 (CDD); IPR013792 (SUPERFAMILY)	40S-ribosomal-subunit biogenesis
maker-VaccDscaff13-snap-gene-146.21-mRNA-1	oxygen-evolving enhancer protein 1, chloroplastic	549	0	91.57	P:GO:0010207; P:GO:0042549; P:GO:0055114; C:GO:0009535; C:GO:0009654	P:photosystem II assembly; P:photosystem II stabilization; P:oxidation-reduction process; C:chloroplast thylakoid membrane; C:photosystem II oxygen evolving complex	NA	NA	IPR002628 (PFAM); G3DSA:2.40.160.30 (GENE3D); G3DSA:3.30.2050.10 (GENE3D); IPR008892 (PFAM); IPR002628 (PANTHER); PTHR34058:SF2 (PANTHER); IPR011250 (SUPERFAMILY)	Stabilizes the manganese cluster which is the primary site of water splitting,photsynthesis
maker-VaccDscaff13-snap-gene-97.28-mRNA-1	long chain base biosynthesis protein 1	485	0	91.34	P:GO:0009058; P:GO:0009793; P:GO:0009825; P:GO:0043067; F:GO:0008483; F:GO:0030170; C:GO:0016021	P:biosynthetic process; P:embryo development ending in seed dormancy; P:multidimensional cell growth; P:regulation of programmed cell death; F:transaminase activity; F:pyridoxal phosphate binding; C:integral component of membrane	NA	NA	IPR015421 (G3DSA:3.40.640.GENE3D); IPR015422 (G3DSA:3.90.1150.GENE3D); IPR004839 (PFAM); PTHR13693:SF86 (PANTHER); PTHR13693 (PANTHER); IPR015424 (SUPERFAMILY)	regulation of the programmed cell death (PCD) signaling pathway
maker-VaccDscaff13-snap-gene-152.22-mRNA-1	Major facilitator superfamily protein isoform 1	1001	0	91.34	P:GO:0055085; C:GO:0016021	P:transmembrane transport; C:integral component of membrane	NA	NA	G3DSA:1.20.1250.20 (GENE3D); G3DSA:1.20.1250.20 (GENE3D); IPR011701 (PFAM); PTHR23505 (PANTHER); PTHR23505 (PANTHER); PTHR23505:SF64 (PANTHER); PTHR23505:SF64 (PANTHER); IPR020846 (PROSITE_PROFILES); cd17328 (CDD); cd17328 (CDD); IPR036259 (SUPERFAMILY); IPR036259 (SUPERFAMILY)	transmembrane	transport
maker-VaccDscaff13-augustus-gene-83.23-mRNA-1	probable ubiquitin conjugation factor E4	1017	0	91.23	P:GO:0000209; P:GO:0030433; F:GO:0016758; F:GO:0034450; C:GO:0000151; C:GO:0005737	P:protein polyubiquitination; P:ubiquitin-dependent ERAD pathway; F:transferase activity, transferring hexosyl groups; F:ubiquitin-ubiquitin ligase activity; C:ubiquitin ligase complex; C:cytoplasm	NA	NA	IPR019474 (PFAM); IPR003613 (PFAM); IPR013083 (G3DSA:3.30.40.GENE3D); PTHR13931:SF2 (PANTHER); PTHR13931 (PANTHER); IPR003613 (PROSITE_PROFILES); cd16657 (CDD); SSF57850 (SUPERFAMILY)	proteasomal degradation
maker-VaccDscaff13-augustus-gene-153.27-mRNA-1	ribosome production factor 2 homolog	309	0	91.23	P:GO:0000027; P:GO:0000463; P:GO:0032774; F:GO:0019843; C:GO:0005730	P:ribosomal large subunit assembly; P:maturation of LSU-rRNA from tricistronic rRNA transcript (SSU-rRNA, 5.8S rRNA, LSU-rRNA); P:RNA biosynthetic process; F:rRNA binding; C:nucleolus	NA	NA	IPR007109 (PFAM); mobidb-lite (MOBIDB_LITE); mobidb-lite (MOBIDB_LITE); IPR039770 (PANTHER); IPR007109 (PROSITE_PROFILES)	Ribosome biogenesis
maker-VaccDscaff13-snap-gene-161.31-mRNA-1	Protein AE7-like 1	163	7.50057e-90	91.21	P:GO:0016226; P:GO:0106035; C:GO:0016021	P:iron-sulfur cluster assembly; P:protein maturation by [4Fe-4S] cluster transfer; C:integral component of membrane	NA	NA	IPR002744 (PFAM); IPR034904 (G3DSA:3.30.300.GENE3D); PTHR12377:SF3 (PANTHER); IPR039796 (PANTHER); IPR034904 (SUPERFAMILY)	chromosome segregation through establishment of sister chromatid cohesion
maker-VaccDscaff13-augustus-gene-89.32-mRNA-1	U3 small nucleolar ribonucleoprotein protein IMP3	183	3.61481e-105	91.01	P:GO:0006364; F:GO:0019843; F:GO:0030515; C:GO:0015935; C:GO:0032040; C:GO:0034457	P:rRNA processing; F:rRNA binding; F:snoRNA binding; C:small ribosomal subunit; C:small-subunit processome; C:Mpp10 complex	NA	NA	IPR036986 (G3DSA:3.10.290.GENE3D); IPR002942 (PFAM); IPR001912 (PFAM); PTHR11831:SF1 (PANTHER); IPR022801 (PANTHER); IPR002942 (PROSITE_PROFILES); IPR002942 (CDD); SSF55174 (SUPERFAMILY)	ribosomal biogenesis
maker-VaccDscaff13-augustus-gene-131.20-mRNA-1	peptidyl-prolyl cis-trans isomerase CYP40-like	400	0	91	P:GO:0000413; P:GO:0006457; F:GO:0003755	P:protein peptidyl-prolyl isomerization; P:protein folding; F:peptidyl-prolyl cis-trans isomerase activity	EC:5.2.1.8	Peptidylprolyl isomerase	IPR002130 (PRINTS); IPR001440 (PFAM); IPR002130 (PFAM); IPR011990 (G3DSA:1.25.40.GENE3D); IPR029000 (G3DSA:2.40.100.GENE3D); PTHR11071:SF442 (PANTHER); PTHR11071 (PANTHER); IPR019734 (PROSITE_PROFILES); IPR002130 (PROSITE_PROFILES); IPR013026 (PROSITE_PROFILES); IPR019734 (PROSITE_PROFILES); IPR013026 (PROSITE_PROFILES); cd01926 (CDD); IPR029000 (SUPERFAMILY); IPR011990 (SUPERFAMILY)	folding of proteins
maker-VaccDscaff13-snap-gene-87.29-mRNA-1	probable tRNA (guanine(26)-N(2))-dimethyltransferase 2	531	0	90.97	P:GO:0002940; F:GO:0000049; F:GO:0004809	P:tRNA N2-guanine methylation; F:tRNA binding; F:tRNA (guanine-N2-)-methyltransferase activity	NA	NA	G3DSA:3.40.50.150 (GENE3D); IPR042296 (G3DSA:3.30.56.GENE3D); IPR002905 (PFAM); IPR002905 (TIGRFAM); mobidb-lite (MOBIDB_LITE); mobidb-lite (MOBIDB_LITE); mobidb-lite (MOBIDB_LITE); mobidb-lite (MOBIDB_LITE); IPR002905 (PANTHER); PTHR10631:SF12 (PANTHER); IPR002905 (PROSITE_PROFILES); cd02440 (CDD); IPR029063 (SUPERFAMILY)	tRNA processing
maker-VaccDscaff13-augustus-gene-118.26-mRNA-1	subtilisin-like protease SBT1.7	516	0	90.86	P:GO:0006508; F:GO:0004252	P:proteolysis; F:serine-type endopeptidase activity	EC:3.4.21	Acting on peptide bonds (peptidases)	IPR036852 (G3DSA:3.40.50.GENE3D); IPR010259 (PFAM); IPR000209 (PFAM); IPR003137 (PFAM); G3DSA:3.50.30.30 (GENE3D); IPR037045 (G3DSA:3.30.70.GENE3D); mobidb-lite (MOBIDB_LITE); mobidb-lite (MOBIDB_LITE); PTHR10795:SF469 (PANTHER); PTHR10795 (PANTHER); cd02120 (CDD); IPR034197 (CDD); IPR036852 (SUPERFAMILY); SSF52025 (SUPERFAMILY)	Triggers the accumulation and/or activation of cell wall modifying enzymes necessary either for the loosening of the outer primary cell wall, or to facilitate swelling of the seed mucilage
maker-VaccDscaff13-augustus-gene-90.25-mRNA-1	Biogenesis of lysosome-related organelles complex 1 subunit 2	122	1.26242e-70	90.79	NA	NA	NA	NA	IPR019269 (PFAM); PTHR47882 (PANTHER)	component of a complex that mediates the vacuolar degradative transport via the intracellular vesicle trafficking from the endosome to the vacuole
maker-VaccDscaff13-snap-gene-132.25-mRNA-1	peptidyl-prolyl cis-trans isomerase CYP40-like	425	1.73425e-108	90.75	P:GO:0000413; P:GO:0042026; F:GO:0003755; F:GO:0016018; F:GO:0051082	P:protein peptidyl-prolyl isomerization; P:protein refolding; F:peptidyl-prolyl cis-trans isomerase activity; F:cyclosporin A binding; F:unfolded protein binding	EC:5.2.1.8	Peptidylprolyl isomerase	IPR002130 (PRINTS); IPR029000 (G3DSA:2.40.100.GENE3D); IPR002130 (PFAM); G3DSA:1.10.150.160 (GENE3D); mobidb-lite (MOBIDB_LITE); PTHR11071:SF442 (PANTHER); PTHR11071 (PANTHER); IPR002130 (PROSITE_PROFILES); IPR029000 (SUPERFAMILY)	folding of proteins
maker-VaccDscaff13-augustus-gene-106.30-mRNA-1	protein C2-DOMAIN ABA-RELATED 4-like	171	1.12433e-104	90.67	NA	NA	NA	NA	IPR000008 (PFAM); PTHR45933 (PANTHER); PTHR45933:SF13 (PANTHER); IPR000008 (PROSITE_PROFILES); cd04038 (CDD); SSF49562 (SUPERFAMILY)	Mediates the transient calcium-dependent interaction of PYR/PYL/RCAR abscisic acid (ABA) receptors with the plasma membrane and thus regulates ABA sensitivity
maker-VaccDscaff13-snap-gene-103.37-mRNA-1	protease Do-like 7 isoform X1	1121	0	90.56	P:GO:0006508; F:GO:0004252	P:proteolysis; F:serine-type endopeptidase activity	EC:3.4.21	Acting on peptide bonds (peptidases)	IPR001940 (PRINTS); PF13365 (PFAM); G3DSA:2.30.42.10 (GENE3D); G3DSA:2.40.10.120 (GENE3D); G3DSA:2.30.42.10 (GENE3D); IPR025926 (PFAM); IPR001478 (PFAM); mobidb-lite (MOBIDB_LITE); mobidb-lite (MOBIDB_LITE); PTHR46366 (PANTHER); PTHR46366:SF2 (PANTHER); IPR001478 (PROSITE_PROFILES); cd00987 (CDD); IPR009003 (SUPERFAMILY); IPR036034 (SUPERFAMILY); IPR009003 (SUPERFAMILY); IPR036034 (SUPERFAMILY); …	Serine protease
maker-VaccDscaff13-snap-gene-72.41-mRNA-1	ferredoxin-thioredoxin reductase catalytic chain, chloroplastic	148	3.38205e-95	90.49	P:GO:0055114; F:GO:0016730; F:GO:0046872; F:GO:0051539; F:GO:0103012	P:oxidation-reduction process; F:oxidoreductase activity, acting on iron-sulfur proteins as donors; F:metal ion binding; F:4 iron, 4 sulfur cluster binding; F:ferredoxin-thioredoxin reductase activity	EC:1.8.7.2	Ferredoxin:thioredoxin reductase	IPR036644 (G3DSA:3.90.460.GENE3D); IPR024707 (PIRSF); IPR004209 (PFAM); IPR004209 (PANTHER); IPR036644 (SUPERFAMILY)	ferredoxin-thioredoxin reductase activity
maker-VaccDscaff13-snap-gene-117.32-mRNA-1	1,2-dihydroxy-3-keto-5-methylthiopentene dioxygenase 1	71	2.89838e-37	90.33	P:GO:0019509; P:GO:0055114; F:GO:0005506; F:GO:0010309; C:GO:0005737	P:L-methionine salvage from methylthioadenosine; P:oxidation-reduction process; F:iron ion binding; F:acireductone dioxygenase [iron(II)-requiring] activity; C:cytoplasm	EC:1.13.11; EC:1.13.11.54	Acting on single donors with incorporation of molecular oxygen (oxygenases). The oxygen incorporated need not be derived from O(2); Acireductone dioxygenase (Fe(2+)-requiring)	IPR004313 (PFAM); IPR014710 (G3DSA:2.60.120.GENE3D); IPR004313 (PANTHER); PTHR23418:SF13 (PANTHER); IPR011051 (SUPERFAMILY)	L-methionine biosynthesis
maker-VaccDscaff13-augustus-gene-75.30-mRNA-1	beta-glucuronosyltransferase GlcAT14B-like	426	0	90.32	F:GO:0008375; C:GO:0016021	F:acetylglucosaminyltransferase activity; C:integral component of membrane	NA	NA	IPR003406 (PFAM); PTHR45719:SF19 (PANTHER); PTHR45719 (PANTHER)	biosynthesis of type II arabinogalactan (AG).
maker-VaccDscaff13-augustus-gene-135.29-mRNA-1	autophagy-related protein 101	218	8.70512e-130	90.2	P:GO:0000045; C:GO:0000407	P:autophagosome assembly; C:phagophore assembly site	NA	NA	IPR012445 (PFAM); PTHR13292:SF1 (PANTHER); IPR012445 (PANTHER)	Accessory protein involved in autophagy.
maker-VaccDscaff13-augustus-gene-154.18-mRNA-1	Small subunit of serine palmitoyltransferase-like protein	74	4.64626e-28	89.93	F:GO:0016740; C:GO:0016021	F:transferase activity; C:integral component of membrane	NA	NA	IPR024512 (PFAM); PTHR33727:SF12 (PANTHER); PTHR33727 (PANTHER)	sphingolipid metabolism
maker-VaccDscaff13-augustus-gene-87.19-mRNA-1	protein COBRA-like	453	0	89.89	P:GO:0010215; P:GO:0052324; C:GO:0016021; C:GO:0046658	P:cellulose microfibril organization; P:plant-type cell wall cellulose biosynthetic process; C:integral component of membrane; C:anchored component of plasma membrane	NA	NA	IPR006918 (PFAM); IPR006918 (PIRSF); IPR006918 (PANTHER); PTHR31673:SF31 (PANTHER)	determining the orientation of cell expansion, probably by playing an important role in cellulose deposition. May act by recruiting cellulose synthesizing complexes to discrete positions on the cell surface.
maker-VaccDscaff13-snap-gene-152.23-mRNA-1	probable Xaa-Pro aminopeptidase P	651	0	89.73	P:GO:0006508; F:GO:0046872; F:GO:0070006; C:GO:0005737	P:proteolysis; F:metal ion binding; F:metalloaminopeptidase activity; C:cytoplasm	EC:3.4.11	Acting on peptide bonds (peptidases)	PF16189 (PFAM); IPR029149 (G3DSA:3.40.350.GENE3D); IPR029149 (G3DSA:3.40.350.GENE3D); IPR000587 (PFAM); IPR000994 (PFAM); IPR036005 (G3DSA:3.90.230.GENE3D); IPR032416 (PFAM); mobidb-lite (MOBIDB_LITE); PTHR43763 (PANTHER); IPR033740 (CDD); IPR029149 (SUPERFAMILY); IPR036005 (SUPERFAMILY)	aminopeptidase
maker-VaccDscaff13-augustus-gene-81.25-mRNA-1	pectinesterase 31	336	0	89.71	P:GO:0042545; P:GO:0045490; P:GO:0050829; F:GO:0030599; F:GO:0045330	P:cell wall modification; P:pectin catabolic process; P:defense response to Gram-negative bacterium; F:pectinesterase activity; F:aspartyl esterase activity	EC:3.1.1.11; EC:3.1.1.1	Pectinesterase; Carboxylesterase	IPR012334 (G3DSA:2.160.20.GENE3D); IPR000070 (PFAM); PTHR31321:SF71 (PANTHER); PTHR31321 (PANTHER); PTHR31321 (PANTHER); IPR011050 (SUPERFAMILY)	modification of cell walls via demethylesterification of cell wall pectin (By similarity). Acts in a blockwise manner, resulting in a cell wall rigidification.
maker-VaccDscaff13-snap-gene-121.27-mRNA-1	probable 2-oxoglutarate-dependent dioxygenase At3g50210 isoform X1	330	0	89.68	P:GO:0006419; P:GO:0055114; F:GO:0003676; F:GO:0004813; F:GO:0005524; F:GO:0046872; F:GO:0051213	P:alanyl-tRNA aminoacylation; P:oxidation-reduction process; F:nucleic acid binding; F:alanine-tRNA ligase activity; F:ATP binding; F:metal ion binding; F:dioxygenase activity	EC:6.1.1.7	Alanine--tRNA ligase	PR00682 (PRINTS); IPR005123 (PFAM); IPR026992 (PFAM); IPR027443 (G3DSA:2.60.120.GENE3D); PTHR10209:SF699 (PANTHER); PTHR10209 (PANTHER); IPR005123 (PROSITE_PROFILES); SSF51197 (SUPERFAMILY)	NA
maker-VaccDscaff13-augustus-gene-106.32-mRNA-1	protein C2-DOMAIN ABA-RELATED 4-like	165	8.4169e-96	89.57	NA	NA	NA	NA	IPR035892 (G3DSA:2.60.40.GENE3D); IPR000008 (PFAM); PTHR45933 (PANTHER); PTHR45933:SF11 (PANTHER); IPR000008 (PROSITE_PROFILES); cd04038 (CDD); SSF49562 (SUPERFAMILY)	Mediates the transient calcium-dependent interaction of PYR/PYL/RCAR abscisic acid (ABA) receptors with the plasma membrane and thus regulates ABA sensitivity
maker-VaccDscaff13-augustus-gene-74.39-mRNA-1	ABC transporter B family member 15-like	1245	0	89.51	P:GO:0055085; F:GO:0005524; F:GO:0016887; F:GO:0042626; C:GO:0016021	P:transmembrane transport; F:ATP binding; F:ATPase activity; F:ATPase-coupled transmembrane transporter activity; C:integral component of membrane	EC:3.6.1.3; EC:3.6.1.15	Adenosinetriphosphatase; Nucleoside-triphosphate phosphatase	IPR003439 (PFAM); IPR003439 (PFAM); IPR011527 (PFAM); G3DSA:3.40.50.300 (GENE3D); mobidb-lite (MOBIDB_LITE); mobidb-lite (MOBIDB_LITE); PTHR24221:SF476 (PANTHER); IPR039421 (PANTHER); IPR011527 (PROSITE_PROFILES); IPR003439 (PROSITE_PROFILES); IPR011527 (PROSITE_PROFILES); IPR003439 (PROSITE_PROFILES); cd03249 (CDD); cd18578 (CDD); cd03249 (CDD); cd18577 (CDD); IPR027417 (SUPERFAMILY); IPR027417 …	transmembrane transport
maker-VaccDscaff13-augustus-gene-150.17-mRNA-1	probable galacturonosyltransferase-like 1	352	0	89.45	F:GO:0016757	F:transferase activity, transferring glycosyl groups	NA	NA	IPR029044 (G3DSA:3.90.550.GENE3D); IPR002495 (PFAM); PTHR13778 (PANTHER); PTHR13778:SF37 (PANTHER); IPR029044 (SUPERFAMILY)	pectin biosynthesis
snap_masked-VaccDscaff13-processed-gene-144.24-mRNA-1	U-box domain-containing protein 62-like	382	1.21027e-32	89.44	P:GO:0016567; F:GO:0004842	P:protein ubiquitination; F:ubiquitin-protein transferase activity	NA	NA	IPR003340 (PFAM); IPR015300 (G3DSA:2.40.330.GENE3D); IPR015300 (G3DSA:2.40.330.GENE3D); mobidb-lite (MOBIDB_LITE); mobidb-lite (MOBIDB_LITE); mobidb-lite (MOBIDB_LITE); mobidb-lite (MOBIDB_LITE); PTHR33644 (PANTHER); PTHR33644:SF5 (PANTHER); IPR003340 (PROSITE_PROFILES); IPR003340 (PROSITE_PROFILES); IPR003340 (CDD); IPR003340 (CDD); IPR015300 (SUPERFAMILY); IPR015300 (SUPERFAMILY)	proteasomal degradation
maker-VaccDscaff13-snap-gene-103.36-mRNA-1	elongation factor-like GTPase 1	1185	0	89.39	P:GO:0006414; P:GO:0042256; F:GO:0003746; F:GO:0003924; F:GO:0005525; F:GO:0043022; C:GO:0005829; C:GO:0005840; C:GO:1990904	P:translational elongation; P:mature ribosome assembly; F:translation elongation factor activity; F:GTPase activity; F:GTP binding; F:ribosome binding; C:cytosol; C:ribosome; C:ribonucleoprotein complex	EC:3.6.1.15	Nucleoside-triphosphate phosphatase	IPR000795 (PRINTS); G3DSA:3.90.1430.10 (GENE3D); G3DSA:3.40.50.300 (GENE3D); IPR004161 (PFAM); IPR000640 (PFAM); G3DSA:3.30.70.240 (GENE3D); G3DSA:3.30.70.870 (GENE3D); G3DSA:2.40.30.10 (GENE3D); IPR000795 (PFAM); PTHR42908 (PANTHER); PTHR42908:SF3 (PANTHER); IPR000795 (PROSITE_PROFILES); cd01885 (CDD); cd01681 (CDD); cd16261 (CDD); cd04096 (CDD); cd16268 (CDD); IPR035647 (SUPERFAMILY); IPR009000…	biogenesis of the 60S ribosomal subunit and translational activation of ribosomes
maker-VaccDscaff13-augustus-gene-134.30-mRNA-1	L-ascorbate oxidase homolog	569	0	89.3	P:GO:0055114; F:GO:0005507; F:GO:0016491	P:oxidation-reduction process; F:copper ion binding; F:oxidoreductase activity	NA	NA	IPR011706 (PFAM); IPR001117 (PFAM); IPR008972 (G3DSA:2.60.40.GENE3D); IPR008972 (G3DSA:2.60.40.GENE3D); IPR011707 (PFAM); IPR008972 (G3DSA:2.60.40.GENE3D); PTHR11709:SF280 (PANTHER); PTHR11709 (PANTHER); IPR034273 (CDD); IPR008972 (SUPERFAMILY); IPR008972 (SUPERFAMILY); IPR008972 (SUPERFAMILY)	pollen tube growth
maker-VaccDscaff13-augustus-gene-164.23-mRNA-1	ATPase family AAA domain-containing protein 3C-like	636	0	89.25	P:GO:0007005; P:GO:0051301; F:GO:0005524; F:GO:0008270	P:mitochondrion organization; P:cell division; F:ATP binding; F:zinc ion binding	NA	NA	IPR021911 (PFAM); IPR003959 (PFAM); G3DSA:3.40.50.300 (GENE3D); mobidb-lite (MOBIDB_LITE); mobidb-lite (MOBIDB_LITE); PTHR23075:SF7 (PANTHER); IPR039188 (PANTHER); cd00009 (CDD); IPR027417 (SUPERFAMILY)	NA
maker-VaccDscaff13-snap-gene-128.22-mRNA-1	regulator of nonsense transcripts UPF2	695	0	89.24	P:GO:0000184; F:GO:0003723; C:GO:0000502	P:nuclear-transcribed mRNA catabolic process, nonsense-mediated decay; F:RNA binding; C:proteasome complex	NA	NA	IPR016021 (G3DSA:1.25.40.GENE3D); IPR016021 (G3DSA:1.25.40.GENE3D); IPR003890 (PFAM); mobidb-lite (MOBIDB_LITE); mobidb-lite (MOBIDB_LITE); mobidb-lite (MOBIDB_LITE); mobidb-lite (MOBIDB_LITE); mobidb-lite (MOBIDB_LITE); mobidb-lite (MOBIDB_LITE); IPR039762 (PANTHER); PTHR12839:SF8 (PANTHER); IPR016024 (SUPERFAMILY); IPR016024 (SUPERFAMILY)	nuclear-transcribed mRNA catabolic process
maker-VaccDscaff13-snap-gene-124.27-mRNA-1	nicotinate phosphoribosyltransferase 2 isoform X4	214	4.43453e-98	89.2	P:GO:0009435; F:GO:0004514; F:GO:0004516	P:NAD biosynthetic process; F:nicotinate-nucleotide diphosphorylase (carboxylating) activity; F:nicotinate phosphoribosyltransferase activity	EC:2.4.2.19; EC:6.3.4.21	Nicotinate-nucleotide diphosphorylase (carboxylating); Nicotinate phosphoribosyltransferase	G3DSA:3.20.140.10 (GENE3D); IPR041619 (PFAM); PTHR11098:SF20 (PANTHER); IPR007229 (PANTHER); IPR036068 (SUPERFAMILY)	biosynthesis of NAD from nicotinic acid, prevent cellular oxidative stress
maker-VaccDscaff13-augustus-gene-117.24-mRNA-1	peroxidase 73	323	0	89.14	P:GO:0006979; P:GO:0042744; P:GO:0055114; P:GO:0098869; F:GO:0004601; F:GO:0020037; F:GO:0046872; C:GO:0005576	P:response to oxidative stress; P:hydrogen peroxide catabolic process; P:oxidation-reduction process; P:cellular oxidant detoxification; F:peroxidase activity; F:heme binding; F:metal ion binding; C:extracellular region	EC:1.11.1.7	Peroxidase	IPR000823 (PRINTS); IPR002016 (PRINTS); G3DSA:1.10.520.10 (GENE3D); G3DSA:1.10.420.10 (GENE3D); IPR002016 (PFAM); PTHR31517:SF43 (PANTHER); PTHR31517 (PANTHER); IPR002016 (PROSITE_PROFILES); IPR033905 (CDD); IPR010255 (SUPERFAMILY)	biosynthesis and degradation of lignin, suberization, auxin catabolism
maker-VaccDscaff13-augustus-gene-109.17-mRNA-1	probable xyloglucan endotransglucosylase/hydrolase protein 7	295	0	89.1	P:GO:0010411; P:GO:0042546; P:GO:0071555; F:GO:0004553; F:GO:0016762; C:GO:0005618	P:xyloglucan metabolic process; P:cell wall biogenesis; P:cell wall organization; F:hydrolase activity, hydrolyzing O-glycosyl compounds; F:xyloglucan:xyloglucosyl transferase activity; C:cell wall	EC:2.4.1.207	Xyloglucan:xyloglucosyl transferase	IPR008264 (PRINTS); IPR016455 (PIRSF); IPR010713 (PFAM); G3DSA:2.60.120.200 (GENE3D); IPR000757 (PFAM); PTHR31062 (PANTHER); PTHR31062:SF166 (PANTHER); IPR000757 (PROSITE_PROFILES); cd02176 (CDD); IPR013320 (SUPERFAMILY)	. Cleaves and religates xyloglucan polymers, an essential constituent of the primary cell wall, and thereby participates in cell wall construction of growing tissues
maker-VaccDscaff13-augustus-gene-159.12-mRNA-1	cytochrome P450 90B1	485	0	89.08	P:GO:0009741; P:GO:0009826; P:GO:0009867; P:GO:0010268; P:GO:0016125; P:GO:0016132; P:GO:0055114; F:GO:0005506; F:GO:0010012; F:GO:0016705; F:GO:0020037; F:GO:0080132; C:GO:0016021	P:response to brassinosteroid; P:unidimensional cell growth; P:jasmonic acid mediated signaling pathway; P:brassinosteroid homeostasis; P:sterol metabolic process; P:brassinosteroid biosynthetic process; P:oxidation-reduction process; F:iron ion binding; F:steroid 22-alpha hydroxylase activity; F:oxidoreductase activity, acting on paired donors, with incorporation or reduction of molecular oxygen…	NA	NA	IPR001128 (PRINTS); IPR002401 (PRINTS); IPR036396 (G3DSA:1.10.630.GENE3D); IPR001128 (PFAM); PTHR24286:SF194 (PANTHER); PTHR24286 (PANTHER); IPR036396 (SUPERFAMILY)	brassinosteroids biosynthesis
maker-VaccDscaff13-augustus-gene-71.35-mRNA-1	RING-H2 finger protein ATL48-like	78	4.42445e-43	89.06	P:GO:0016310; F:GO:0016301; C:GO:0016021	P:phosphorylation; F:kinase activity; C:integral component of membrane	NA	NA	IPR007667 (PFAM); PTHR12297:SF3 (PANTHER); PTHR12297 (PANTHER); IPR007667 (PROSITE_PROFILES)	proteasomal degradation
[truncated: 438 more rows]
